# Supplementary material for: Longitudinal Repeatome Remodeling in Peripheral Blood Following Parkinson’s Disease Diagnosis
Source: Genes (Basel). 2026 May 18;17(5):577. doi: 10.3390/genes17050577 (PMC13206192; doi:10.3390/genes17050577)
Supplement: Supplementary file 1 [file genes-17-00577-s001.zip]

Archive with 6 entries (3 files):
- 3.Supplementary Materials3_RScripts/
- 3.Supplementary Materials3_RScripts/Generic_6_R_scripts.txt
- 1.Supplementary Material1_Figures/
- 1.Supplementary Material1_Figures/Supplementary Figures S1-S4.docx
- 2.Supplementary Material2_Tables new/
- 2.Supplementary Material2_Tables new/Tables S1-S8.xlsx
