# Supplementary material for: Longitudinal Repeatome Remodeling in Peripheral Blood Following Parkinson’s Disease Diagnosis
Source: Genes (Basel). 2026 May 18;17(5):577. doi: 10.3390/genes17050577 (PMC13206192; doi:10.3390/genes17050577)
Supplement: Supplementary file 1 [file genes-17-00577-s001.zip › 3.Supplementary Materials3_RScripts/Generic_6_R_scripts.txt]

# Six Rscripts used to generate the stipulated Figures 2A,B, 3A, 4a, S1a, S3a, S4a-g

# RSCRIPT 1: Figure 2A
# #PD v CO: All Repeat Classes Facets Timeline, Figure 2A
# mean, SD, and n

# -------------------------------------------------------------
# Load required libraries
# -------------------------------------------------------------
library(readxl)
library(dplyr)
library(ggplot2)
library(cowplot)

# -------------------------------------------------------------
# Set Desktop path
# -------------------------------------------------------------
desktop_path <- "~/Desktop"

# -------------------------------------------------------------
# Define input files and timepoints
# -------------------------------------------------------------
file_info <- data.frame(
  file = c(
    "PPMIBLsalmonTEdegsresults.class.xlsx",
    "PPMIV02salmonTEdegsresults.class.xlsx",
    "PPMIV04salmonTEdegsresults.class.xlsx",
    "PPMIV06salmonTEdegsresults.class.xlsx",
    "PPMIV08salmonTEdegsresults.class.xlsx"
  ),
  Time = c("BL", "V02", "V04", "V06", "V08"),
  stringsAsFactors = FALSE
)

# -------------------------------------------------------------
# Read and combine input files
# -------------------------------------------------------------
combined_data <- lapply(1:nrow(file_info), function(i) {
  fp <- file.path(desktop_path, file_info$file[i])
  df <- read_excel(fp)
  
  df$Time <- file_info$Time[i]
  df
}) %>% bind_rows()

# -------------------------------------------------------------
# Standardize column names
# -------------------------------------------------------------
combined_data <- combined_data %>%
  rename(
    Class = group,
    Mean = mean,
    SD = sd,
    P = p.value
  )

# -------------------------------------------------------------
# Create significance label
# -------------------------------------------------------------
combined_data <- combined_data %>%
  mutate(sig_label = ifelse(P < 0.05, "p<0.05", "ns"))

combined_data$Time <- factor(combined_data$Time,
                             levels = c("BL", "V02", "V04", "V06", "V08"))

# -------------------------------------------------------------
# Plot: Class-Level Repeatome Expression + n labels
# -------------------------------------------------------------
p <- ggplot(combined_data, aes(x = Time, y = Mean, group = Class)) +
  geom_hline(yintercept = 0, linetype = "dotted", color = "grey40") +
  geom_line(linewidth = 1) +
  geom_point(size = 3) +
  geom_errorbar(aes(ymin = Mean - SD, ymax = Mean + SD), width = 0.15) +
  geom_point(
    aes(shape = sig_label),
    color = ifelse(combined_data$P < 0.05, "red", "black"),
    size = 4
  ) +
  # ---- NEW: Add n-labels above each point ----
geom_text(aes(label = paste0("n=", n), y = Mean + SD + 0.03),
          size = 3.5, vjust = 0) +
  # --------------------------------------------
scale_shape_manual(values = c("p<0.05" = 17, "ns" = 16)) +
  facet_wrap(~ Class, scales = "free_y", ncol = 2) +
  labs(
    title = "Timeline of Repeat Class Expression (Mean ± SD)",
    subtitle = "Red triangle = p < 0.05; black circle = ns",
    x = "Time point",
    y = "log2 Fold Change"
  ) +
  theme_bw(base_size = 16) +
  theme(
    strip.text = element_text(size = 16, face = "bold"),
    plot.title = element_text(size = 20, face = "bold"),
    plot.subtitle = element_text(size = 14)
  )

# -------------------------------------------------------------
# SAVE HIGH-RES OUTPUTS
# -------------------------------------------------------------
png(filename = file.path(desktop_path, "RepeatClass_TimePlot.png"),
    width = 2400, height = 3200, res = 300)
print(p)
dev.off()

pdf(file = file.path(desktop_path, "RepeatClass_TimePlot.pdf"),
    width = 10, height = 14)
print(p)
dev.off()

--------------------------------------------------------------
# End of Script
--------------------------------------------------------------

***************************************************************************************

# RSCRIPT 2: Figure 2B
#PD v CO: All Repeat Family Facets Combined Timeline, Figure 2B

# Load packages
library(readxl)
library(dplyr)
library(tidyr)
library(ggplot2)

# TE class mapping (same as before)
te_class_mapping <- data.frame(
  Family = c("Alu", "BOVB", "CR1", "Crypton", "ERV1", "ERV2", "ERV3", "Gypsy", 
             "Harbinger", "Interspersed Repeat", "L1", "L2", "L2-end", "LINE-dependent", 
             "LTR", "Mariner/Tc1", "Merlin", "MuDR", "RTEX", "SVA", "Satellite", "Simple", 
             "Transposase", "hAT", "piggyBac", "rRNA", "scRNA", "snRNA", "tRNA"),
  Class = c("SINE", "LINE", "LINE", "DNA", "ERV & LTR", "ERV & LTR", "ERV & LTR", "ERV & LTR",
            "DNA", "IR & TR", "LINE", "LINE", "SINE", "SINE", "ERV & LTR", "DNA", "DNA", "DNA",
            "LINE", "SVA", "IR & TR", "IR & TR", "DNA", "DNA", "DNA", 
            "Pseudogene", "Pseudogene", "Pseudogene", "Pseudogene"),
  stringsAsFactors = FALSE
)

# File info
file_info <- data.frame(
  file = c("PPMIBLsalmonTEdegsresults.family.xlsx", 
           "PPMIV02salmonTEdegsresults.family.xlsx", 
           "PPMIV04salmonTEdegsresults.family.xlsx", 
           "PPMIV06salmonTEdegsresults.family.xlsx", 
           "PPMIV08salmonTEdegsresults.family.xlsx"),
  time = c("BL", "V02", "V04", "V06", "V08"),
  stringsAsFactors = FALSE
)

# Path to Desktop
desktop_path <- "~/Desktop/"

# Read and combine
combined_data <- lapply(1:nrow(file_info), function(i) {
  file_path <- file.path(desktop_path, file_info$file[i])
  df <- read_excel(file_path)
  df$Time <- file_info$time[i]
  
  # Ensure numeric
  df <- df %>%
    mutate(across(c(n, mean, sd, p.value), as.numeric))
  
  return(df)
}) %>% bind_rows()

# Join with class info and compute SE, significance
combined_data <- combined_data %>%
  rename(Family = group) %>%
  left_join(te_class_mapping, by = "Family") %>%
  mutate(
    Time = factor(Time, levels = c("BL", "V02", "V04", "V06", "V08")),
    se = sd / sqrt(n),
    significant = ifelse(p.value < 0.05, "p < 0.05", "NS")
  ) %>%
  filter(!is.na(Class))

# Create a new label combining Family and Class
combined_data <- combined_data %>%
  mutate(Facet_Label = paste0(Family, " [", Class, "]"))

# Plot: All facets in one
big_plot <- ggplot(combined_data, aes(x = Time, y = mean)) +
  geom_line(aes(group = Family), color = "steelblue", linewidth = 0.8) +
  geom_errorbar(aes(ymin = mean - se, ymax = mean + se), width = 0.15, color = "gray40") +
  geom_point(data = subset(combined_data, significant == "p < 0.05"),
             shape = 17, size = 2.5, color = "red") +
  geom_point(data = subset(combined_data, significant == "NS"),
             shape = 16, size = 2.5, color = "black") +
  geom_text(aes(label = paste0("n=", n)), vjust = -1.5, size = 2.5) +
  facet_wrap(~ Facet_Label, scales = "free_y") +
  theme_minimal(base_size = 12) +
  labs(
    title = "Combined Temporal Expression of Transposable Element Families (Mean ± SE)",
    subtitle = "Faceted by TE Family with Class Label • Mean = log2 Fold Change",
    caption = "Red triangle = p < 0.05   |   Black circle = NS",
    x = "Timepoint", y = "log2 Fold Change"
  ) +
  theme(
    strip.text = element_text(size = 9, face = "bold"),
    plot.caption = element_text(size = 10, hjust = 0, face = "italic"),
    axis.text.x = element_text(angle = 45, hjust = 1)
  )

# Save plot to desktop
ggsave(filename = file.path(desktop_path, "All_TE_Families_Combined_Timeline.png"),
       plot = big_plot, width = 18, height = 12, dpi = 300)

ggsave(filename = file.path(desktop_path, "All_TE_Families_Combined_Timeline.pdf"),
       plot = big_plot, width = 18, height = 12)

--------------------------------------------------------------
# End of Script
--------------------------------------------------------------
*******************************************************************************************

# RSCRIPT 3: Figure 3A and Figure S1a
#PD v CO: Repeatome Expression: 5 timepoints.
# ALU Drift Analysis in Parkinson's Disease v Controls (PvC),Figure 3A and Figure S1a.
# Replace 'ALU' for other repeat names (eg., ERV1 or L1) to extract and plot them separately.
# Figures S1b-S1s

# ==== Step 1: Setup ====
library(tidyverse)
library(readxl)
library(pheatmap)

desktop_path <- "~/Desktop"

files_info <- tribble(
  ~filepath,                                            ~Timepoint, ~Group,
  file.path(desktop_path, "PPMIBLsalmonTEdegsresults.xlsx"), "BL",     "PvC",
  file.path(desktop_path, "PPMIV02salmonTEdegsresults.xls"), "V02",     "PvC",
  file.path(desktop_path, "PPMIV04salmonTEdegsresults.xls"), "V04",     "PvC",
  file.path(desktop_path, "PPMIV06salmonTEdegsresults.xls"), "V06",     "PvC",
  file.path(desktop_path, "PPMIV08salmonTEdegsresults.xls"), "V08",     "PvC"
)

# ==== Step 2: Extract alu Elements ====
extract_alu_pd <- function(filepath, timepoint, group = "PvC") {
  df <- read_excel(filepath)
  
  df %>%
    filter(family == "Alu") %>%
    mutate(Timepoint = timepoint, Group = group) %>%
    select(name, family, class, baseMean, log2FoldChange, padj, Timepoint, Group)
}

# ==== Step 3: Combine All ====
alu_drift_pd <- pmap_dfr(
  list(files_info$filepath, files_info$Timepoint, files_info$Group),
  extract_alu_pd
) %>%
  mutate(
    Month = case_when(
      Timepoint == "BL" ~ 0,
      Timepoint == "V02" ~ 6,
      Timepoint == "V04" ~ 12,
      Timepoint == "V06" ~ 24,
      Timepoint == "V08" ~ 36,
      TRUE ~ NA_real_
    )
  )

write.csv(alu_drift_pd, file.path(desktop_path, "alu_Drift_PvC_Timepoints.csv"), row.names = FALSE)


# ==== Step 4: Identify Significant alus ====
top_alus <- alu_drift_pd %>%
  filter(padj < 0.05) %>%
  pull(name) %>%
  unique()

# ==== Step 5: Plot: log2FoldChange over Time ====
ggplot(alu_drift_pd %>% filter(name %in% top_alus),
       aes(x = Month, y = log2FoldChange, group = name, color = name)) +
  geom_line() +
  geom_point(size = 2) +
  geom_text(
    data = alu_drift_pd %>% filter(padj < 0.05, name %in% top_alus),
    aes(label = "*"),
    color = "black",
    vjust = -1.2,
    size = 5,
    show.legend = FALSE
  ) +
  scale_x_continuous(breaks = c(0, 6, 12, 24, 36)) +
  theme_minimal(base_size = 13) +
  labs(
    title = "alu Expression Drift in PvC",
    x = "Months After Baseline",
    y = "log2 Fold Change vs BL"
  )

ggsave("~/Desktop/alu_Drift_PvC_Timeline_with_Black_Asterisks.png", width = 10, height = 6, dpi = 300)

# ==== Step 6: Plot baseMean Over Time ====
ggplot(alu_drift_pd %>% filter(name %in% top_alus),
       aes(x = Month, y = baseMean, group = name, color = name)) +
  geom_line() +
  geom_point() +
  scale_y_log10() +
  theme_minimal(base_size = 13) +
  labs(
    title = "Mean Expression (baseMean) of alu Elements in PvC Over Time",
    x = "Months After Baseline",
    y = "baseMean (log scale)"
  )

ggsave("~/Desktop/alu_baseMean_Drift_PvC.png", width = 10, height = 6, dpi = 300)

# ==== Step 7: Save All alu names ====
writeLines(unique(alu_drift_pd$name), "~/Desktop/All_alu_Elements_PvC.txt")
write.csv(alu_drift_pd, file.path(desktop_path, "All_alu_Elements_PvC.csv"), row.names = FALSE)


#Step 8: Annotate alu Subfamilies
library(stringr)

alu_drift_pd <- alu_drift_pd %>%
  mutate(subfamily = case_when(
    str_detect(name, "aluHS") ~ "aluHS",
    str_detect(name, "aluPA1") ~ "aluPA1",
    str_detect(name, "aluPA2") ~ "aluPA2",
    str_detect(name, "aluPA3") ~ "aluPA3",
    str_detect(name, "aluPA4") ~ "aluPA4",
    str_detect(name, "aluPA5") ~ "aluPA5",
    str_detect(name, "aluP")   ~ "aluP_other",
    TRUE ~ "Other"
  ))

#Step 9: Select significant alus

sig_alus <- alu_drift_pd %>%
  filter(padj < 0.05) %>%
  pull(name) %>%
  unique()

#Step 10: Matrix of log2FC for heatmap
# Label timepoints with months
alu_mat <- alu_drift_pd %>%
  filter(name %in% sig_alus) %>%
  mutate(col_label = case_when(
    Timepoint == "BL" ~ "BL_0mths",
    Timepoint == "V02" ~ "V02_6mths",
    Timepoint == "V04" ~ "V04_12mths",
    Timepoint == "V06" ~ "V06_24mths",
    Timepoint == "V08" ~ "V08_36mths"
  )) %>%
  select(name, col_label, log2FoldChange) %>%
  pivot_wider(names_from = col_label, values_from = log2FoldChange) %>%
  column_to_rownames("name") %>%
  as.matrix()

#Step 11: Add significance markers (*, **, ***)

sig_labels <- alu_drift_pd %>%
  filter(name %in% sig_alus) %>%
  mutate(
    col_label = case_when(
      Timepoint == "BL" ~ "BL_0mths",
      Timepoint == "V02" ~ "V02_6mths",
      Timepoint == "V04" ~ "V04_12mths",
      Timepoint == "V06" ~ "V06_24mths",
      Timepoint == "V08" ~ "V08_36mths"
    ),
    sig_mark = case_when(
      padj < 0.001 ~ "***",
      padj < 0.01  ~ "**",
      padj < 0.05  ~ "*",
      TRUE ~ ""
    )
  ) %>%
  select(name, col_label, sig_mark) %>%
  pivot_wider(names_from = col_label, values_from = sig_mark) %>%
  column_to_rownames("name") %>%
  as.matrix()

# === Define color palette and breaks centered at 0 ===
max_abs <- max(abs(alu_mat), na.rm = TRUE)
my_breaks <- seq(-max_abs, max_abs, length.out = 100)
my_colors <- colorRampPalette(c("blue", "white", "red"))(99)  # 99 colors for 100 breaks

#Step 12: Row annotation by subfamily

row_ann <- alu_drift_pd %>%
  filter(name %in% sig_alus) %>%
  distinct(name, subfamily) %>%
  column_to_rownames("name")

#Step 13: Sort by subfamily

ordered_names <- row_ann %>%
  arrange(subfamily) %>%
  rownames()

alu_mat <- alu_mat[ordered_names, ]
sig_labels <- sig_labels[ordered_names, ]

#Step 14: Plot heatmap

pheatmap(
  alu_mat,
  annotation_row = row_ann,
  cluster_rows = FALSE,
  cluster_cols = FALSE,
  display_numbers = sig_labels,
  number_color = "black",
  fontsize_number = 10,
  fontsize_row = 8,
  fontsize_col = 10,
  color = my_colors,
  breaks = my_breaks,
  na_col = "gray90",
  main = "Heatmap of alu Expression (log2 Fold Change, PvC)"
)

#Step 15: Export PNG and PDF
# PDF
pdf("~/Desktop/alu_Heatmap_PvC_subfamily.pdf", width = 10, height = 8)
pheatmap(
  alu_mat,
  annotation_row = row_ann,
  cluster_rows = FALSE,
  cluster_cols = FALSE,
  display_numbers = sig_labels,
  number_color = "black",
  fontsize_number = 10,
  fontsize_row = 8,
  fontsize_col = 10,
  color = my_colors,
  breaks = my_breaks,
  na_col = "gray90",
  main = "Heatmap of alu Expression (log2 Fold Change, PDvCO)"
)
dev.off()

# PNG
png("~/Desktop/alu_Heatmap_PvC_subfamily.png", width = 1200, height = 1000, res = 150)
pheatmap(
  alu_mat,
  annotation_row = row_ann,
  cluster_rows = FALSE,
  cluster_cols = FALSE,
  display_numbers = sig_labels,
  number_color = "black",
  fontsize_number = 10,
  fontsize_row = 8,
  fontsize_col = 10,
  color = my_colors,
  breaks = my_breaks,
  na_col = "gray90",
  main = "Heatmap of alu Expression (log2 Fold Change, PDvCO)"
)
dev.off()

# ==== Step 16: Summary Table ====
summary_table <- alu_drift_pd %>%
  mutate(sig = padj < 0.05) %>%
  group_by(Timepoint) %>%
  summarise(
    total_alu = n(),
    sig_hits = sum(sig, na.rm = TRUE),
    up = sum(sig & log2FoldChange > 0, na.rm = TRUE),
    down = sum(sig & log2FoldChange < 0, na.rm = TRUE),
    .groups = "drop"
  )

print(summary_table)
write.csv(summary_table, file.path(desktop_path, "alu_Drift_SummaryTable_PvC.csv"), row.names = FALSE)

alu_direction_summary <- alu_drift_pd %>%
  filter(name %in% sig_alus) %>%
  filter(padj < 0.05) %>%
  mutate(direction = case_when(
    log2FoldChange > 0 ~ "Upregulated",
    log2FoldChange < 0 ~ "Downregulated"
  )) %>%
  count(Timepoint, direction) %>%
  pivot_wider(names_from = direction, values_from = n, values_fill = 0) %>%
  mutate(Total_Significant = rowSums(across(where(is.numeric))))

# === Show and save to Desktop ===

print(alu_direction_summary)
write.csv(alu_direction_summary, "~/Desktop/alu_Expression_Direction_Summary_PvC.csv", row.names = FALSE)

--------------------------------------------------------------
# End of Script
--------------------------------------------------------------

*****************************************************************************************

# RSCRIPT 4: Figure 4a
#PD_BLvV02-V08: TE family facet mapping PD timeline BL versus V02, V04, V06, V08, Figure 4a
# Replace "PD" for "CO" in script to map CO timeline BL versus V02, V04, V06, V08, Figure 4b

# Load required libraries
library(readxl)
library(dplyr)
library(tidyr)
library(ggplot2)

# TE Class mapping
te_class_mapping <- data.frame(
  Family = c("Alu", "BOVB", "CR1", "Crypton", "ERV1", "ERV2", "ERV3", "Gypsy", 
             "Harbinger", "Interspersed Repeat", "L1", "L2", "L2-end", "LINE-dependent", 
             "LTR", "Mariner/Tc1", "Merlin", "MuDR", "RTEX", "SVA", "Satellite", "Simple", 
             "Transposase", "hAT", "piggyBac", "rRNA", "scRNA", "snRNA", "tRNA"),
  Class = c("SINE", "LINE", "LINE", "DNA", "ERV & LTR", "ERV & LTR", "ERV & LTR", "ERV & LTR",
            "DNA", "IR & TR", "LINE", "LINE", "SINE", "SINE", "ERV & LTR", "DNA", "DNA", "DNA",
            "LINE", "SVA", "IR & TR", "IR & TR", "DNA", "DNA", "DNA", 
            "Pseudogene", "Pseudogene", "Pseudogene", "Pseudogene"),
  stringsAsFactors = FALSE
)

# File list and timepoint assignment
file_info <- data.frame(
  file = c("PPMIBLV02PDsalmonTE.results.family.xls",
           "PPMIBLV04PDsalmonTE.results.family.xls",
           "PPMIBLV06PDsalmonTE.results.family.xls",
           "PPMIBLV08PDsalmonTE.results.family.xls"),
  time = c("V02", "V04", "V06", "V08"),
  stringsAsFactors = FALSE
)

# Path to macOS Desktop
desktop_path <- "~/Desktop/"

# Read and combine all files
combined_data <- lapply(1:nrow(file_info), function(i) {
  file_path <- file.path(desktop_path, file_info$file[i])
  df <- read_excel(file_path)
  df$Time <- file_info$time[i]
  
  # Convert necessary columns to numeric
  df <- df %>%
    mutate(across(c(n, mean, sd, p.value), as.numeric))
  
  return(df)
}) %>% bind_rows()

# Join with class mapping and prepare data
combined_data <- combined_data %>%
  rename(Family = group) %>%
  left_join(te_class_mapping, by = "Family") %>%
  mutate(
    Time = factor(Time, levels = c("V02", "V04", "V06", "V08")),
    se = sd / sqrt(n),
    significant = ifelse(p.value < 0.05, "p < 0.05", "NS")
  ) %>%
  filter(!is.na(Class)) %>%
  mutate(Facet_Label = paste0(Family, " [", Class, "]"))

# Generate combined multifaceted plot
co_plot <- ggplot(combined_data, aes(x = Time, y = mean)) +
  geom_line(aes(group = Family), color = "steelblue", linewidth = 0.8) +
  geom_errorbar(aes(ymin = mean - se, ymax = mean + se), width = 0.15, color = "gray40") +
  geom_point(data = subset(combined_data, significant == "p < 0.05"),
             shape = 17, size = 2.5, color = "red") +
  geom_point(data = subset(combined_data, significant == "NS"),
             shape = 16, size = 2.5, color = "black") +
  geom_text(aes(label = paste0("n=", n)), vjust = -1.5, size = 2.5) +
  facet_wrap(~ Facet_Label, scales = "free_y") +
  theme_minimal(base_size = 12) +
  labs(
    title = "TE Family Expression in PD vs BL Across Timepoints (Mean ± SE)",
    subtitle = "Faceted by Family with Class Label — Mean = log2 Fold Change",
    caption = "Red triangle = p < 0.05   |   Black circle = NS",
    x = "Timepoint", y = "log2 Fold Change"
  ) +
  theme(
    strip.text = element_text(size = 9, face = "bold"),
    plot.caption = element_text(size = 10, hjust = 0, face = "italic"),
    axis.text.x = element_text(angle = 45, hjust = 1)
  )

# Save combined plot to Desktop
ggsave(filename = file.path(desktop_path, "TE_PD_vs_BL_Combined_Timeline.png"),
       plot = co_plot, width = 18, height = 12, dpi = 300)

ggsave(filename = file.path(desktop_path, "TE_PD_vs_BL_Combined_Timeline.pdf"),
       plot = co_plot, width = 18, height = 12)

--------------------------------------------------------------
# End of Script
--------------------------------------------------------------
***********************************************

# RSCRIPT 5: Repeat Expression timelines for PD_CO_BL versus V02-V08, Figure S3a
 
# Temporal Expression of Significant Alu Elements PD_CO Timelines, Figure S3a
# For other repeats in Figure S3b-m, replace 'Alu' for "CR1", "ERV1" etc in the script.

library(tidyverse)

# === Step 1: Load the filtered file ===
alu_data <- read.csv("~/Desktop/Significant_Alu_FULL_Trends_PD_CO.csv")

# === Step 2: Remove significance stars (no labels needed) ===
# (We keep the padj column for internal reference, but don’t plot labels)

# === Step 3: Set the timepoint order ===
alu_data$Timepoint <- factor(alu_data$Timepoint, levels = c("V02", "V04", "V06", "V08"))

# === Step 4: Split into chunks of 25 for 5x5 facet layout ===
alu_names <- unique(alu_data$name)
chunks <- split(alu_names, ceiling(seq_along(alu_names) / 25))

# === Step 5: Loop through each chunk and save plots ===
plot_list <- list()

for (i in seq_along(chunks)) {
  
  chunk_names <- chunks[[i]]
  chunk_data <- alu_data %>% filter(name %in% chunk_names)
  
  p <- ggplot(chunk_data, aes(x = Timepoint, y = log2FoldChange, 
                              color = Group, group = Group)) +
    geom_line(size = 1.1) +
    geom_point(size = 2.8) +
    geom_hline(yintercept = 0, linetype = "dashed", 
               color = "grey40", linewidth = 0.6) +
    facet_wrap(~ name, scales = "free_y", ncol = 5) +  # 5x5 grid
    theme_minimal(base_size = 16) +
    labs(
      title = paste("Temporal Expression of Significant Alu Elements (Set", i, ")"),
      y = "log2 Fold Change (vs BL)",
      x = "Timepoint"
    ) +
    theme(
      strip.text = element_text(face = "bold", size = 12),
      legend.position = "top",
      panel.spacing = unit(1.2, "lines")   # increase vertical height
    )
  
  plot_list[[i]] <- p
  
  # Export large size for better panel height
  png_path <- paste0("~/Desktop/Significant_Alu_Timeline_PD_CO_set", i, ".png")
  pdf_path <- paste0("~/Desktop/Significant_Alu_Timeline_PD_CO_set", i, ".pdf")
  
  ggsave(png_path, p, width = 14, height = 18, dpi = 300)
  ggsave(pdf_path, p, width = 14, height = 18)
  
  message("Saved figure set ", i)
}

# === Display first figure in R ===
print(plot_list[[1]])

--------------------------------------------------------------
# End of Script
--------------------------------------------------------------
**********************************************************************************

# RSCRIPT 6: PD_BL v CO_BL versus V02, V04, V06, V08, Repeat Heatmaps, Figure S4a-g

library(tidyverse)
library(pheatmap)

# === Load data 1 ===
alu_data <- read.csv("~/Desktop/Significant_TEs_FULL_Trends_PD_CO-v-BL/Significant_Alu_FULL_Trends_PD_CO.csv")

# === Filter Alus with at least one significant timepoint ===
significant_alus <- alu_data %>%
  filter(padj < 0.05) %>%
  pull(name) %>%
  unique()

alu_subset <- alu_data %>%
  filter(name %in% significant_alus)

# === Create a combined group label (Timepoint_Group) ===
alu_subset <- alu_subset %>%
  mutate(TimeGroup = paste0(Timepoint, "_", Group))

# === Sort columns: V02_PD, V02_CO, V04_PD, V04_CO, etc. ===
desired_order <- c("V02_PD", "V02_CO", "V04_PD", "V04_CO", "V06_PD", "V06_CO", "V08_PD", "V08_CO")
alu_subset$TimeGroup <- factor(alu_subset$TimeGroup, levels = desired_order)

# === Create heatmap matrix ===
heatmap_matrix <- alu_subset %>%
  select(name, TimeGroup, log2FoldChange) %>%
  pivot_wider(names_from = TimeGroup, values_from = log2FoldChange) %>%
  column_to_rownames("name") %>%
  as.matrix()

# === Create annotation matrix (padj < 0.05 as asterisks) ===
sig_matrix <- alu_subset %>%
  mutate(sig_symbol = case_when(
    padj < 0.001 ~ "***",
    padj < 0.01  ~ "**",
    padj < 0.05  ~ "*",
    TRUE         ~ ""
  )) %>%
  select(name, TimeGroup, sig_symbol) %>%
  pivot_wider(names_from = TimeGroup, values_from = sig_symbol) %>%
  column_to_rownames("name") %>%
  as.matrix()

# === Define color palette and breaks centered at 0 ===
max_abs <- max(abs(heatmap_matrix), na.rm = TRUE)
my_breaks <- seq(-max_abs, max_abs, length.out = 100)
my_colors <- colorRampPalette(c("blue", "white", "red"))(99)  # 99 colors for 100 breaks

# === PDF Output ===
pdf("~/Desktop/Alu_Heatmap_PD_CO_annotated.pdf", width = 10, height = 14)
pheatmap(
  
  
  heatmap_matrix,
  cluster_rows = TRUE,
  cluster_cols = FALSE,
  fontsize_row = 6,
  cellheight = 12,
  display_numbers = sig_matrix,
  number_color = "black",
  color = my_colors,
  breaks = my_breaks,
  na_col = "gray90",
  main = "Heatmap of Alu Expression (log2 Fold Change vs BL)"
)
dev.off()

# === PNG Output ===
png("~/Desktop/Alu_Heatmap_PD_CO_annotated.png", width = 1200, height = 1800, res = 150)
pheatmap(
  heatmap_matrix,
  cluster_rows = TRUE,
  cluster_cols = FALSE,
  fontsize_row = 6,
  cellheight = 12,
  display_numbers = sig_matrix,
  number_color = "black",
  color = my_colors,
  breaks = my_breaks,
  na_col = "gray90",
  main = "Heatmap of Alu Expression (log2 Fold Change vs BL)"
)
dev.off()


# === Load data 2 ===
CR1_data <- read.csv("~/Desktop/Significant_TEs_FULL_Trends_PD_CO-v-BL/Significant_CR1_FULL_Trends_PD_CO.csv")

# === Filter CR1s with at least one significant timepoint ===
significant_CR1s <- CR1_data %>%
  filter(padj < 0.05) %>%
  pull(name) %>%
  unique()

CR1_subset <- CR1_data %>%
  filter(name %in% significant_CR1s)

# === Create a combined group label (Timepoint_Group) ===
CR1_subset <- CR1_subset %>%
  mutate(TimeGroup = paste0(Timepoint, "_", Group))

# === Sort columns: V02_PD, V02_CO, V04_PD, V04_CO, etc. ===
desired_order <- c("V02_PD", "V02_CO", "V04_PD", "V04_CO", "V06_PD", "V06_CO", "V08_PD", "V08_CO")
CR1_subset$TimeGroup <- factor(CR1_subset$TimeGroup, levels = desired_order)

# === Create heatmap matrix ===
heatmap_matrix <- CR1_subset %>%
  select(name, TimeGroup, log2FoldChange) %>%
  pivot_wider(names_from = TimeGroup, values_from = log2FoldChange) %>%
  column_to_rownames("name") %>%
  as.matrix()

# === Create annotation matrix (padj < 0.05 as asterisks) ===
sig_matrix <- CR1_subset %>%
  mutate(sig_symbol = case_when(
    padj < 0.001 ~ "***",
    padj < 0.01  ~ "**",
    padj < 0.05  ~ "*",
    TRUE         ~ ""
  )) %>%
  select(name, TimeGroup, sig_symbol) %>%
  pivot_wider(names_from = TimeGroup, values_from = sig_symbol) %>%
  column_to_rownames("name") %>%
  as.matrix()

# === Define color palette and breaks centered at 0 ===
max_abs <- max(abs(heatmap_matrix), na.rm = TRUE)
my_breaks <- seq(-max_abs, max_abs, length.out = 100)
my_colors <- colorRampPalette(c("blue", "white", "red"))(99)  # 99 colors for 100 breaks

# === PDF Output ===
pdf("~/Desktop/CR1_Heatmap_PD_CO_annotated.pdf", width = 10, height = 14)
pheatmap(
  
  
  heatmap_matrix,
  cluster_rows = TRUE,
  cluster_cols = FALSE,
  fontsize_row = 6,
  cellheight = 12,
  display_numbers = sig_matrix,
  number_color = "black",
  color = my_colors,
  breaks = my_breaks,
  na_col = "gray90",
  main = "Heatmap of CR1 Expression (log2 Fold Change vs BL)"
)
dev.off()

# === PNG Output ===
png("~/Desktop/CR1_Heatmap_PD_CO_annotated.png", width = 1200, height = 1800, res = 150)
pheatmap(
  heatmap_matrix,
  cluster_rows = TRUE,
  cluster_cols = FALSE,
  fontsize_row = 6,
  cellheight = 12,
  display_numbers = sig_matrix,
  number_color = "black",
  color = my_colors,
  breaks = my_breaks,
  na_col = "gray90",
  main = "Heatmap of CR1 Expression (log2 Fold Change vs BL)"
)
dev.off()


# === Load data 3 ===
ERV1_data <- read.csv("~/Desktop/Significant_TEs_FULL_Trends_PD_CO-v-BL/Significant_ERV1_FULL_Trends_PD_CO.csv")

# === Filter ERV1s with at least one significant timepoint ===
significant_ERV1s <- ERV1_data %>%
  filter(padj < 0.05) %>%
  pull(name) %>%
  unique()

ERV1_subset <- ERV1_data %>%
  filter(name %in% significant_ERV1s)

# === Create a combined group label (Timepoint_Group) ===
ERV1_subset <- ERV1_subset %>%
  mutate(TimeGroup = paste0(Timepoint, "_", Group))

# === Sort columns: V02_PD, V02_CO, V04_PD, V04_CO, etc. ===
desired_order <- c("V02_PD", "V02_CO", "V04_PD", "V04_CO", "V06_PD", "V06_CO", "V08_PD", "V08_CO")
ERV1_subset$TimeGroup <- factor(ERV1_subset$TimeGroup, levels = desired_order)

# === Create heatmap matrix ===
heatmap_matrix <- ERV1_subset %>%
  select(name, TimeGroup, log2FoldChange) %>%
  pivot_wider(names_from = TimeGroup, values_from = log2FoldChange) %>%
  column_to_rownames("name") %>%
  as.matrix()

# === Create annotation matrix (padj < 0.05 as asterisks) ===
sig_matrix <- ERV1_subset %>%
  mutate(sig_symbol = case_when(
    padj < 0.001 ~ "***",
    padj < 0.01  ~ "**",
    padj < 0.05  ~ "*",
    TRUE         ~ ""
  )) %>%
  select(name, TimeGroup, sig_symbol) %>%
  pivot_wider(names_from = TimeGroup, values_from = sig_symbol) %>%
  column_to_rownames("name") %>%
  as.matrix()

# === Define color palette and breaks centered at 0 ===
max_abs <- max(abs(heatmap_matrix), na.rm = TRUE)
my_breaks <- seq(-max_abs, max_abs, length.out = 100)
my_colors <- colorRampPalette(c("blue", "white", "red"))(99)  # 99 colors for 100 breaks

# === PDF Output ===
pdf("~/Desktop/ERV1_Heatmap_PD_CO_annotated.pdf", width = 10, height = 14)
pheatmap(
  
  
  heatmap_matrix,
  cluster_rows = TRUE,
  cluster_cols = FALSE,
  fontsize_row = 6,
  cellheight = 12,
  display_numbers = sig_matrix,
  number_color = "black",
  color = my_colors,
  breaks = my_breaks,
  na_col = "gray90",
  main = "Heatmap of ERV1 Expression (log2 Fold Change vs BL)"
)
dev.off()

# === PNG Output ===
png("~/Desktop/ERV1_Heatmap_PD_CO_annotated.png", width = 1200, height = 1800, res = 150)
pheatmap(
  heatmap_matrix,
  cluster_rows = TRUE,
  cluster_cols = FALSE,
  fontsize_row = 6,
  cellheight = 12,
  display_numbers = sig_matrix,
  number_color = "black",
  color = my_colors,
  breaks = my_breaks,
  na_col = "gray90",
  main = "Heatmap of ERV1 Expression (log2 Fold Change vs BL)"
)
dev.off()


# === Load data 4 ===
ERV2_data <- read.csv("~/Desktop/Significant_TEs_FULL_Trends_PD_CO-v-BL/Significant_ERV2_FULL_Trends_PD_CO.csv")

# === Filter ERV2s with at least one significant timepoint ===
significant_ERV2s <- ERV2_data %>%
  filter(padj < 0.05) %>%
  pull(name) %>%
  unique()

ERV2_subset <- ERV2_data %>%
  filter(name %in% significant_ERV2s)

# === Create a combined group label (Timepoint_Group) ===
ERV2_subset <- ERV2_subset %>%
  mutate(TimeGroup = paste0(Timepoint, "_", Group))

# === Sort columns: V02_PD, V02_CO, V04_PD, V04_CO, etc. ===
desired_order <- c("V02_PD", "V02_CO", "V04_PD", "V04_CO", "V06_PD", "V06_CO", "V08_PD", "V08_CO")
ERV2_subset$TimeGroup <- factor(ERV2_subset$TimeGroup, levels = desired_order)

# === Create heatmap matrix ===
heatmap_matrix <- ERV2_subset %>%
  select(name, TimeGroup, log2FoldChange) %>%
  pivot_wider(names_from = TimeGroup, values_from = log2FoldChange) %>%
  column_to_rownames("name") %>%
  as.matrix()

# === Create annotation matrix (padj < 0.05 as asterisks) ===
sig_matrix <- ERV2_subset %>%
  mutate(sig_symbol = case_when(
    padj < 0.001 ~ "***",
    padj < 0.01  ~ "**",
    padj < 0.05  ~ "*",
    TRUE         ~ ""
  )) %>%
  select(name, TimeGroup, sig_symbol) %>%
  pivot_wider(names_from = TimeGroup, values_from = sig_symbol) %>%
  column_to_rownames("name") %>%
  as.matrix()

# === Define color palette and breaks centered at 0 ===
max_abs <- max(abs(heatmap_matrix), na.rm = TRUE)
my_breaks <- seq(-max_abs, max_abs, length.out = 100)
my_colors <- colorRampPalette(c("blue", "white", "red"))(99)  # 99 colors for 100 breaks

# === PDF Output ===
pdf("~/Desktop/ERV2_Heatmap_PD_CO_annotated.pdf", width = 10, height = 14)
pheatmap(
  
  
  heatmap_matrix,
  cluster_rows = TRUE,
  cluster_cols = FALSE,
  fontsize_row = 6,
  cellheight = 12,
  display_numbers = sig_matrix,
  number_color = "black",
  color = my_colors,
  breaks = my_breaks,
  na_col = "gray90",
  main = "Heatmap of ERV2 Expression (log2 Fold Change vs BL)"
)
dev.off()

# === PNG Output ===
png("~/Desktop/ERV2_Heatmap_PD_CO_annotated.png", width = 1200, height = 1800, res = 150)
pheatmap(
  heatmap_matrix,
  cluster_rows = TRUE,
  cluster_cols = FALSE,
  fontsize_row = 6,
  cellheight = 12,
  display_numbers = sig_matrix,
  number_color = "black",
  color = my_colors,
  breaks = my_breaks,
  na_col = "gray90",
  main = "Heatmap of ERV2 Expression (log2 Fold Change vs BL)"
)
dev.off()


# === Load data 5 ===
ERV3_data <- read.csv("~/Desktop/Significant_TEs_FULL_Trends_PD_CO-v-BL/Significant_ERV3_FULL_Trends_PD_CO.csv")

# === Filter ERV3s with at least one significant timepoint ===
significant_ERV3s <- ERV3_data %>%
  filter(padj < 0.05) %>%
  pull(name) %>%
  unique()

ERV3_subset <- ERV3_data %>%
  filter(name %in% significant_ERV3s)

# === Create a combined group label (Timepoint_Group) ===
ERV3_subset <- ERV3_subset %>%
  mutate(TimeGroup = paste0(Timepoint, "_", Group))

# === Sort columns: V02_PD, V02_CO, V04_PD, V04_CO, etc. ===
desired_order <- c("V02_PD", "V02_CO", "V04_PD", "V04_CO", "V06_PD", "V06_CO", "V08_PD", "V08_CO")
ERV3_subset$TimeGroup <- factor(ERV3_subset$TimeGroup, levels = desired_order)

# === Create heatmap matrix ===
heatmap_matrix <- ERV3_subset %>%
  select(name, TimeGroup, log2FoldChange) %>%
  pivot_wider(names_from = TimeGroup, values_from = log2FoldChange) %>%
  column_to_rownames("name") %>%
  as.matrix()

# === Create annotation matrix (padj < 0.05 as asterisks) ===
sig_matrix <- ERV3_subset %>%
  mutate(sig_symbol = case_when(
    padj < 0.001 ~ "***",
    padj < 0.01  ~ "**",
    padj < 0.05  ~ "*",
    TRUE         ~ ""
  )) %>%
  select(name, TimeGroup, sig_symbol) %>%
  pivot_wider(names_from = TimeGroup, values_from = sig_symbol) %>%
  column_to_rownames("name") %>%
  as.matrix()

# === Define color palette and breaks centered at 0 ===
max_abs <- max(abs(heatmap_matrix), na.rm = TRUE)
my_breaks <- seq(-max_abs, max_abs, length.out = 100)
my_colors <- colorRampPalette(c("blue", "white", "red"))(99)  # 99 colors for 100 breaks

# === PDF Output ===
pdf("~/Desktop/ERV3_Heatmap_PD_CO_annotated.pdf", width = 10, height = 14)
pheatmap(
  
  
  heatmap_matrix,
  cluster_rows = TRUE,
  cluster_cols = FALSE,
  fontsize_row = 6,
  cellheight = 12,
  display_numbers = sig_matrix,
  number_color = "black",
  color = my_colors,
  breaks = my_breaks,
  na_col = "gray90",
  main = "Heatmap of ERV3 Expression (log2 Fold Change vs BL)"
)
dev.off()

# === PNG Output ===
png("~/Desktop/ERV3_Heatmap_PD_CO_annotated.png", width = 1200, height = 1800, res = 150)
pheatmap(
  heatmap_matrix,
  cluster_rows = TRUE,
  cluster_cols = FALSE,
  fontsize_row = 6,
  cellheight = 12,
  display_numbers = sig_matrix,
  number_color = "black",
  color = my_colors,
  breaks = my_breaks,
  na_col = "gray90",
  main = "Heatmap of ERV3 Expression (log2 Fold Change vs BL)"
)
dev.off()


# === Load data 6 ===
hAT_data <- read.csv("~/Desktop/Significant_TEs_FULL_Trends_PD_CO-v-BL/Significant_hAT_FULL_Trends_PD_CO.csv")

# === Filter hATs with at least one significant timepoint ===
significant_hATs <- hAT_data %>%
  filter(padj < 0.05) %>%
  pull(name) %>%
  unique()

hAT_subset <- hAT_data %>%
  filter(name %in% significant_hATs)

# === Create a combined group label (Timepoint_Group) ===
hAT_subset <- hAT_subset %>%
  mutate(TimeGroup = paste0(Timepoint, "_", Group))

# === Sort columns: V02_PD, V02_CO, V04_PD, V04_CO, etc. ===
desired_order <- c("V02_PD", "V02_CO", "V04_PD", "V04_CO", "V06_PD", "V06_CO", "V08_PD", "V08_CO")
hAT_subset$TimeGroup <- factor(hAT_subset$TimeGroup, levels = desired_order)

# === Create heatmap matrix ===
heatmap_matrix <- hAT_subset %>%
  select(name, TimeGroup, log2FoldChange) %>%
  pivot_wider(names_from = TimeGroup, values_from = log2FoldChange) %>%
  column_to_rownames("name") %>%
  as.matrix()

# === Create annotation matrix (padj < 0.05 as asterisks) ===
sig_matrix <- hAT_subset %>%
  mutate(sig_symbol = case_when(
    padj < 0.001 ~ "***",
    padj < 0.01  ~ "**",
    padj < 0.05  ~ "*",
    TRUE         ~ ""
  )) %>%
  select(name, TimeGroup, sig_symbol) %>%
  pivot_wider(names_from = TimeGroup, values_from = sig_symbol) %>%
  column_to_rownames("name") %>%
  as.matrix()

# === Define color palette and breaks centered at 0 ===
max_abs <- max(abs(heatmap_matrix), na.rm = TRUE)
my_breaks <- seq(-max_abs, max_abs, length.out = 100)
my_colors <- colorRampPalette(c("blue", "white", "red"))(99)  # 99 colors for 100 breaks

# === PDF Output ===
pdf("~/Desktop/hAT_Heatmap_PD_CO_annotated.pdf", width = 10, height = 14)
pheatmap(
  
  
  heatmap_matrix,
  cluster_rows = TRUE,
  cluster_cols = FALSE,
  fontsize_row = 6,
  cellheight = 12,
  display_numbers = sig_matrix,
  number_color = "black",
  color = my_colors,
  breaks = my_breaks,
  na_col = "gray90",
  main = "Heatmap of hAT Expression (log2 Fold Change vs BL)"
)
dev.off()

# === PNG Output ===
png("~/Desktop/hAT_Heatmap_PD_CO_annotated.png", width = 1200, height = 1800, res = 150)
pheatmap(
  heatmap_matrix,
  cluster_rows = TRUE,
  cluster_cols = FALSE,
  fontsize_row = 6,
  cellheight = 12,
  display_numbers = sig_matrix,
  number_color = "black",
  color = my_colors,
  breaks = my_breaks,
  na_col = "gray90",
  main = "Heatmap of hAT Expression (log2 Fold Change vs BL)"
)
dev.off()


# === Load data 7 ===
L1_data <- read.csv("~/Desktop/Significant_TEs_FULL_Trends_PD_CO-v-BL/Significant_L1_FULL_Trends_PD_CO.csv")

# === Filter L1s with at least one significant timepoint ===
significant_L1s <- L1_data %>%
  filter(padj < 0.05) %>%
  pull(name) %>%
  unique()

L1_subset <- L1_data %>%
  filter(name %in% significant_L1s)

# === Create a combined group label (Timepoint_Group) ===
L1_subset <- L1_subset %>%
  mutate(TimeGroup = paste0(Timepoint, "_", Group))

# === Sort columns: V02_PD, V02_CO, V04_PD, V04_CO, etc. ===
desired_order <- c("V02_PD", "V02_CO", "V04_PD", "V04_CO", "V06_PD", "V06_CO", "V08_PD", "V08_CO")
L1_subset$TimeGroup <- factor(L1_subset$TimeGroup, levels = desired_order)

# === Create heatmap matrix ===
heatmap_matrix <- L1_subset %>%
  select(name, TimeGroup, log2FoldChange) %>%
  pivot_wider(names_from = TimeGroup, values_from = log2FoldChange) %>%
  column_to_rownames("name") %>%
  as.matrix()

# === Create annotation matrix (padj < 0.05 as asterisks) ===
sig_matrix <- L1_subset %>%
  mutate(sig_symbol = case_when(
    padj < 0.001 ~ "***",
    padj < 0.01  ~ "**",
    padj < 0.05  ~ "*",
    TRUE         ~ ""
  )) %>%
  select(name, TimeGroup, sig_symbol) %>%
  pivot_wider(names_from = TimeGroup, values_from = sig_symbol) %>%
  column_to_rownames("name") %>%
  as.matrix()

# === Define color palette and breaks centered at 0 ===
max_abs <- max(abs(heatmap_matrix), na.rm = TRUE)
my_breaks <- seq(-max_abs, max_abs, length.out = 100)
my_colors <- colorRampPalette(c("blue", "white", "red"))(99)  # 99 colors for 100 breaks

# === PDF Output ===
pdf("~/Desktop/L1_Heatmap_PD_CO_annotated.pdf", width = 10, height = 14)
pheatmap(
  
  
  heatmap_matrix,
  cluster_rows = TRUE,
  cluster_cols = FALSE,
  fontsize_row = 6,
  cellheight = 12,
  display_numbers = sig_matrix,
  number_color = "black",
  color = my_colors,
  breaks = my_breaks,
  na_col = "gray90",
  main = "Heatmap of L1 Expression (log2 Fold Change vs BL)"
)
dev.off()

# === PNG Output ===
png("~/Desktop/L1_Heatmap_PD_CO_annotated.png", width = 1200, height = 1800, res = 150)
pheatmap(
  heatmap_matrix,
  cluster_rows = TRUE,
  cluster_cols = FALSE,
  fontsize_row = 6,
  cellheight = 12,
  display_numbers = sig_matrix,
  number_color = "black",
  color = my_colors,
  breaks = my_breaks,
  na_col = "gray90",
  main = "Heatmap of L1 Expression (log2 Fold Change vs BL)"
)
dev.off()

--------------------------------------------------------------
# End of Script
--------------------------------------------------------------


 
