# Supplementary material for: Longitudinal Repeatome Remodeling in Peripheral Blood Following Parkinson’s Disease Diagnosis
Source: Genes (Basel). 2026 May 18;17(5):577. doi: 10.3390/genes17050577 (PMC13206192; doi:10.3390/genes17050577)
Supplement: Supplementary file 1 [file genes-17-00577-s001.zip › 2.Supplementary Material2_Tables new/Tables S1-S8.xlsx]

## Sheet: S1
Table S1. Key clinical covariates available from the PPMI cohort
Variable	Description	Use in manuscript
age	age at visit	demographic covariate
gen	sex (1 = male, 2 = female)	demographic covariate
PD_MED_USE	PD medication use	treatment status
LEDD	levodopa equivalent daily dose	treatment burden
hy	Hoehn–Yahr stage	disease severity
updrs_totscore	total clinical severity score	progression measure
moca	cognitive assessment	optional
asyn	alpha-synuclein biomarker	optional benchmark
https://www.ppmi-info.org/access-data-specimens/download-data.

## Sheet: S2
Table S2. PD versus CO: 5947 PPMI salmon differentially expressed TEs across five timepoints
name	family	class	baseMean	log2FoldChange	lfcSE	stat	pvalue	padj	Timepoints
ALU	Alu	SINE	12505.6	0.0376937	0.0194648	1.93651	0.0528055	0.142483	BL
AluJb	Alu	SINE	32438.9	0.0435379	0.0167386	2.60104	0.00929416	0.0463423	BL
AluJo	Alu	SINE	920.123	0.238825	0.0917953	2.60171	0.00927602	0.0463423	BL
AluJr	Alu	SINE	1875.68	0.0552409	0.0185237	2.98217	0.00286218	0.0201096	BL
AluJr4	Alu	SINE	8831.97	0.0436154	0.0166985	2.61194	0.00900303	0.04552	BL
AluMacYa3	Alu	SINE	28652.7	0.0372803	0.012861	2.89871	0.00374704	0.025182	BL
AluMacYb2	Alu	SINE	12616.3	0.0353144	0.0206141	1.71311	0.0866916	0.196235	BL
AluMacYb4	Alu	SINE	106806	0.0408696	0.0159513	2.56214	0.0104029	0.0500263	BL
AluSc	Alu	SINE	111372	0.0206495	0.0153026	1.34941	0.177204	0.317441	BL
AluSc5	Alu	SINE	106912	0.0327546	0.0162011	2.02175	0.0432019	0.128805	BL
AluSc8	Alu	SINE	17595.9	0.0160889	0.016489	0.975736	0.329195	0.496922	BL
AluSg	Alu	SINE	2097.21	-0.0103891	0.0236133	-0.439967	0.659961	0.775329	BL
AluSg1	Alu	SINE	6586.41	0.035265	0.015267	2.30988	0.0208947	0.0804558	BL
AluSg4	Alu	SINE	14816	0.0232969	0.0179711	1.29635	0.194855	0.341707	BL
AluSg7	Alu	SINE	148044	0.0286731	0.0156577	1.83125	0.0670634	0.166097	BL
AluSp	Alu	SINE	181256	0.0285425	0.0163701	1.74357	0.0812343	0.188213	BL
AluSq	Alu	SINE	240420	0.0265319	0.0176335	1.50463	0.13242	0.264351	BL
AluSq10	Alu	SINE	21937.7	0.0322734	0.015877	2.03272	0.042081	0.126829	BL
AluSq2	Alu	SINE	92704.9	0.0327164	0.0170557	1.91821	0.0550844	0.145724	BL
AluSq4	Alu	SINE	13431.9	0.0287655	0.0136233	2.11149	0.0347303	0.11184	BL
AluSx	Alu	SINE	2154.84	0.0124917	0.036452	0.34269	0.731832	0.823977	BL
AluSx1	Alu	SINE	1681.34	-0.0536429	0.049657	-1.08027	0.280023	0.444299	BL
AluSx3	Alu	SINE	45472.9	0.024346	0.0173533	1.40296	0.160628	0.295075	BL
AluSx4	Alu	SINE	41628.5	0.0316896	0.0169241	1.87246	0.0611432	0.155298	BL
AluSz	Alu	SINE	127284	0.0370038	0.0172525	2.14484	0.031966	0.106422	BL
AluSz6	Alu	SINE	60312.2	0.0330663	0.0154088	2.14594	0.0318777	0.106422	BL
AluY	Alu	SINE	17071.5	0.0426438	0.0303786	1.40375	0.160394	0.295075	BL
AluYa1	Alu	SINE	12577.4	0.0324888	0.017851	1.82	0.0687596	0.168591	BL
AluYa4	Alu	SINE	85092.6	0.0392868	0.0162217	2.42187	0.0154411	0.0639591	BL
AluYa5	Alu	SINE	57148.4	0.0433715	0.0165972	2.61317	0.00897055	0.04552	BL
AluYa8	Alu	SINE	14437.5	0.0301743	0.0140655	2.14527	0.0319314	0.106422	BL
AluYb1	Alu	SINE	1568.78	0.0174212	0.0196884	0.884845	0.37624	0.5457	BL
AluYb10	Alu	SINE	19926	0.0325064	0.0155968	2.08418	0.0371441	0.116181	BL
AluYb11	Alu	SINE	3737.6	0.0455335	0.0153781	2.96093	0.00306714	0.0212734	BL
AluYb3a1	Alu	SINE	59260.7	0.0317365	0.014358	2.21036	0.02708	0.0948237	BL
AluYb3a2	Alu	SINE	6968.27	0.0647835	0.0140124	4.62331	3.78e-06	0.000251565	BL
AluYb8	Alu	SINE	11364.6	0.0632007	0.0204532	3.09001	0.00200148	0.0161612	BL
AluYb8a1	Alu	SINE	9739.83	0.0276997	0.0145215	1.90749	0.0564571	0.147552	BL
AluYb9	Alu	SINE	9005.67	0.00269914	0.0153436	0.175913	0.860362	0.914452	BL
AluYbc3a	Alu	SINE	24210	0.0216179	0.0149291	1.44804	0.147607	0.284441	BL
AluYc1	Alu	SINE	6428.19	0.0147591	0.0199924	0.738237	0.46037	0.622651	BL
AluYc2	Alu	SINE	2475.05	0.0425479	0.0210582	2.0205	0.0433318	0.128805	BL
AluYc5	Alu	SINE	841.725	0.113296	0.0210955	5.37059	7.85e-08	1.42e-05	BL
AluYd2	Alu	SINE	53.2653	0.200912	0.0902624	2.22586	0.0260234	0.0929637	BL
AluYd3	Alu	SINE	244.372	0.13677	0.0392042	3.48866	0.000485445	0.00617942	BL
AluYd3a1	Alu	SINE	467.108	0.0455224	0.0253551	1.79539	0.0725911	0.17493	BL
AluYd3a1_gib	Alu	SINE	54185.8	0.0277447	0.0142356	1.94897	0.0512988	0.140659	BL
AluYd8	Alu	SINE	3406.52	0.0224533	0.015356	1.46218	0.143691	0.279701	BL
AluYe2	Alu	SINE	882.513	0.11187	0.0398408	2.80792	0.00498633	0.0306546	BL
AluYe5	Alu	SINE	8552.35	0.0235041	0.0150288	1.56393	0.117833	0.242212	BL
AluYf1	Alu	SINE	179.645	0.0963549	0.0302247	3.18795	0.00143283	0.0127075	BL
AluYf2	Alu	SINE	11022	0.0287273	0.0144182	1.99243	0.0463239	0.132686	BL
AluYf5	Alu	SINE	574.633	0.0936715	0.025897	3.61708	0.000297946	0.00411816	BL
AluYg6	Alu	SINE	25770.8	0.0316355	0.0156829	2.0172	0.043675	0.129319	BL
AluYh9	Alu	SINE	20386	0.0235234	0.0156932	1.49896	0.133885	0.265414	BL
AluYi6	Alu	SINE	8018.56	0.0430451	0.0215687	1.99572	0.0459644	0.132686	BL
AluYk11	Alu	SINE	37402.1	0.0292754	0.0150343	1.94723	0.0515066	0.140659	BL
AluYk12	Alu	SINE	32422.3	0.0254419	0.0159362	1.59649	0.11038	0.232501	BL
AluYk13	Alu	SINE	111178	0.0240114	0.014286	1.68077	0.0928077	0.205774	BL
FAM	Alu	SINE	381.827	-0.0272298	0.0614669	-0.442999	0.657767	0.774433	BL
FLA	Alu	SINE	53567.8	0.0402302	0.0152247	2.64244	0.00823118	0.0426131	BL
FLAM	Alu	SINE	68.6251	-0.0374184	0.0282323	-1.32538	0.185046	0.327692	BL
FLAM_A	Alu	SINE	0.151383	0.208406	2.07877	0.100254	0.920142	NA	BL
FLAM_C	Alu	SINE	26255.5	-0.0781589	0.0609174	-1.28303	0.199481	0.348689	BL
FRAM	Alu	SINE	3592.68	0.0397822	0.0253034	1.57221	0.115902	0.240241	BL
PB1D11	Alu	SINE	59936	0.0385896	0.0161627	2.38757	0.0169604	0.0679671	BL
TARE	Alu	SINE	7057.29	-0.00930969	0.034897	-0.266776	0.789642	0.863022	BL
X3_LINE	BOVB	LINE	0.415219	-0.107105	0.134052	-0.798983	0.4243	NA	BL
CR1_Mam	CR1	LINE	0.311218	0.10802	0.196741	0.549046	0.582974	NA	BL
CR1L	CR1	LINE	0.0449606	-0.0548493	0.842531	-0.0651007	0.948094	NA	BL
L2	CR1	LINE	9.27821	0.115456	0.284457	0.405883	0.684828	0.795902	BL
L2A	CR1	LINE	674.24	0.0300351	0.0141763	2.11868	0.0341179	0.110526	BL
L2B	CR1	LINE	64.5208	0.0833987	0.0174936	4.76738	1.87e-06	0.000149972	BL
L3	CR1	LINE	9.52242	0.0278746	0.0417979	0.66689	0.504842	0.660507	BL
LINE2	CR1	LINE	47.823	-0.0254619	0.037151	-0.685364	0.493114	0.651452	BL
X1_LINE	CR1	LINE	0.93	0.24418	0.18045	1.35317	0.176	0.315807	BL
X17_LINE	CR1	LINE	0.244657	0.158519	0.253315	0.625778	0.53146	NA	BL
X2_LINE	CR1	LINE	0.207934	0.125213	0.242335	0.516695	0.605369	NA	BL
X20_LINE	CR1	LINE	0.0905513	-0.10403	0.352659	-0.294986	0.768004	NA	BL
X21_LINE	CR1	LINE	133.729	-0.171405	0.0350356	-4.89231	9.97e-07	0.000102417	BL
X5A_LINE	CR1	LINE	13.9625	-0.0499307	0.0379565	-1.31547	0.188352	0.332459	BL
X5B_LINE	CR1	LINE	2.81375	0.0398776	0.0541864	0.735934	0.461771	0.623765	BL
X6A_LINE	CR1	LINE	0.158961	0.147327	0.262957	0.560269	0.575296	NA	BL
X6B_LINE	CR1	LINE	2.76383	0.0429267	0.0596392	0.719773	0.471665	0.631611	BL
X7B_LINE	CR1	LINE	0.168253	-0.00908133	0.22256	-0.040804	0.967452	NA	BL
X7C_LINE	CR1	LINE	0.86828	0.299892	0.147421	2.03426	0.041925	0.126712	BL
X8_LINE	CR1	LINE	0.553565	0.198885	0.209111	0.951099	0.341554	NA	BL
MER134	Crypton	DNA	0.220262	0.0169668	0.235065	0.0721792	0.942459	NA	BL
ERV24_Prim	ERV1	Endogenous Retrovirus	36.9902	0.0849133	0.0562719	1.50898	0.131303	0.263092	BL
ERV24B_Prim	ERV1	Endogenous Retrovirus	25.6307	0.00961118	0.041249	0.233004	0.815758	0.883534	BL
EUTREP15	ERV1	Endogenous Retrovirus	0.109352	0.0238379	0.312899	0.0761841	0.939273	NA	BL
EUTREP7	ERV1	Endogenous Retrovirus	32.0913	0.11234	0.044443	2.52774	0.01148	0.0533106	BL
HARLEQUIN	ERV1	Endogenous Retrovirus	6468.37	-0.0366422	0.00954325	-3.83959	0.000123238	0.00251591	BL
HARLEQUINLTR	ERV1	Endogenous Retrovirus	3771.39	-0.0114461	0.00570388	-2.00672	0.0447799	0.131215	BL
HERV-Fc1	ERV1	Endogenous Retrovirus	435.469	-0.027271	0.0191126	-1.42686	0.153621	0.288572	BL
HERV-Fc1_LTR1	ERV1	Endogenous Retrovirus	88.4867	-0.00207405	0.0229254	-0.0904695	0.927914	0.958933	BL
HERV-Fc1_LTR2	ERV1	Endogenous Retrovirus	3.62828	0.143689	0.125775	1.14243	0.253274	0.413338	BL
HERV-Fc1_LTR3	ERV1	Endogenous Retrovirus	14.6924	0.000566592	0.0444845	0.0127368	0.989838	0.99259	BL
HERV-Fc2	ERV1	Endogenous Retrovirus	17.2215	0.20483	0.141741	1.4451	0.14843	0.285111	BL
HERV-Fc2_LTR	ERV1	Endogenous Retrovirus	1.30309	0.159628	0.192037	0.831233	0.405842	0.573076	BL
HERV1_I	ERV1	Endogenous Retrovirus	152.824	0.0114699	0.0288979	0.396912	0.691432	0.79791	BL
HERV1_LTR	ERV1	Endogenous Retrovirus	64.622	-0.102826	0.0246222	-4.17614	2.97e-05	0.00107079	BL
HERV1_LTRa	ERV1	Endogenous Retrovirus	102.816	-0.0390281	0.0160521	-2.43134	0.015043	0.0633317	BL
HERV1_LTRb	ERV1	Endogenous Retrovirus	118.546	-0.0599551	0.0192613	-3.11272	0.00185374	0.0156699	BL
HERV1_LTRc	ERV1	Endogenous Retrovirus	195.188	0.11525	0.0504802	2.28307	0.0224261	0.083962	BL
HERV1_LTRd	ERV1	Endogenous Retrovirus	91.9465	0.00748418	0.028008	0.267216	0.789303	0.863022	BL
HERV1_LTRe	ERV1	Endogenous Retrovirus	8.65419	0.153475	0.0513042	2.99148	0.0027763	0.0200137	BL
HERV15I	ERV1	Endogenous Retrovirus	480.686	-0.0318204	0.0131823	-2.41386	0.0157844	0.0649379	BL
HERV17	ERV1	Endogenous Retrovirus	9121.44	-0.0213341	0.00651658	-3.27381	0.00106106	0.010437	BL
HERV19I	ERV1	Endogenous Retrovirus	3104.98	-0.0754982	0.0247401	-3.05166	0.00227583	0.0177154	BL
HERV23	ERV1	Endogenous Retrovirus	6.17964	0.0239932	0.0972437	0.246732	0.805115	0.876393	BL
HERV3	ERV1	Endogenous Retrovirus	2591.38	0.0643716	0.0262345	2.4537	0.0141393	0.0616886	BL
HERV30I	ERV1	Endogenous Retrovirus	1697.03	-0.0723253	0.0162748	-4.44402	8.83e-06	0.000477677	BL
HERV35I	ERV1	Endogenous Retrovirus	658.817	-0.00293462	0.00905871	-0.323955	0.745972	0.834686	BL
HERV38I	ERV1	Endogenous Retrovirus	15.9498	0.0523752	0.0514567	1.01785	0.308749	0.476557	BL
HERV39	ERV1	Endogenous Retrovirus	28392.6	0.00989117	0.00619678	1.59618	0.110449	0.232501	BL
HERV4_I	ERV1	Endogenous Retrovirus	1332.04	0.0139026	0.00977783	1.42185	0.15507	0.290286	BL
HERV46I	ERV1	Endogenous Retrovirus	112.624	0.157908	0.0890521	1.77321	0.0761939	0.179612	BL
HERV49I	ERV1	Endogenous Retrovirus	720.461	-0.0229281	0.00952938	-2.40605	0.0161262	0.0658437	BL
HERV50_I	ERV1	Endogenous Retrovirus	372.815	-0.0346262	0.0119627	-2.89451	0.00379747	0.0252077	BL
HERV50_LTR	ERV1	Endogenous Retrovirus	132.345	-0.057649	0.0159162	-3.62203	0.000292297	0.00411816	BL
HERV70_I	ERV1	Endogenous Retrovirus	4704.76	-0.0603117	0.0237952	-2.53462	0.011257	0.0525622	BL
HERV9	ERV1	Endogenous Retrovirus	11089.8	-0.0122038	0.00788807	-1.54712	0.121835	0.247328	BL
HERVE	ERV1	Endogenous Retrovirus	2624.59	-0.0266149	0.0100143	-2.65768	0.00786795	0.0409284	BL
HERVE_a	ERV1	Endogenous Retrovirus	2973.95	-0.0497378	0.00813483	-6.11417	9.71e-10	3.5e-07	BL
HERVFH19I	ERV1	Endogenous Retrovirus	1023.75	0.0518926	0.0226161	2.2945	0.0217617	0.082909	BL
HERVFH21I	ERV1	Endogenous Retrovirus	1058.19	0.00166106	0.0168729	0.0984454	0.921579	0.955123	BL
HERVG25	ERV1	Endogenous Retrovirus	57.7844	0.0394424	0.024684	1.59789	0.110067	0.232501	BL
HERVH	ERV1	Endogenous Retrovirus	15125.7	0.0877542	0.0518316	1.69306	0.0904436	0.202609	BL
HERVH48I	ERV1	Endogenous Retrovirus	2977.11	-0.0161794	0.0134807	-1.20019	0.230066	0.3876	BL
HERVI	ERV1	Endogenous Retrovirus	419.28	-0.0402438	0.0103389	-3.89248	9.92e-05	0.00217782	BL
HERVIP10F	ERV1	Endogenous Retrovirus	1452.21	0.0225516	0.0118081	1.90984	0.0561541	0.147473	BL
HERVIP10FH	ERV1	Endogenous Retrovirus	4153.28	0.0125422	0.00740763	1.69315	0.090427	0.202609	BL
HERVP71A_I	ERV1	Endogenous Retrovirus	2289.54	-0.0249994	0.00935397	-2.6726	0.00752654	0.0401168	BL
HERVS71	ERV1	Endogenous Retrovirus	877.593	-0.0154355	0.0184531	-0.83647	0.40289	0.56984	BL
HRES1	ERV1	Endogenous Retrovirus	233.513	-0.121003	0.0295173	-4.09938	4.14e-05	0.00131829	BL
HSRIRT	ERV1	Endogenous Retrovirus	218.113	-0.100415	0.0252501	-3.97682	6.98e-05	0.00167669	BL
HUERS-P1	ERV1	Endogenous Retrovirus	3396.24	0.00405486	0.00890936	0.455123	0.649021	0.767476	BL
HUERS-P2	ERV1	Endogenous Retrovirus	204.084	0.0265186	0.0304297	0.871469	0.383498	0.551516	BL
HUERS-P3	ERV1	Endogenous Retrovirus	2012.69	-0.0468651	0.012703	-3.68929	0.000224879	0.00380185	BL
HUERS-P3B	ERV1	Endogenous Retrovirus	4207.26	-0.0609367	0.0156688	-3.88905	0.000100639	0.00217782	BL
LOR1	ERV1	Endogenous Retrovirus	566.032	0.00878538	0.0108995	0.806032	0.420224	0.583675	BL
LOR1a_LTR	ERV1	Endogenous Retrovirus	511.696	0.00657002	0.0147089	0.446669	0.655114	0.77215	BL
LOR1b_LTR	ERV1	Endogenous Retrovirus	121.31	0.073145	0.0319394	2.29012	0.0220142	0.0829944	BL
LOR1I	ERV1	Endogenous Retrovirus	3016.82	-0.030406	0.0160089	-1.89931	0.0575231	0.149257	BL
LTR06	ERV1	Endogenous Retrovirus	6.01183	0.0980019	0.084775	1.15602	0.247671	0.406647	BL
LTR1	ERV1	Endogenous Retrovirus	169.15	0.036827	0.0223959	1.64436	0.100101	0.218366	BL
LTR10A	ERV1	Endogenous Retrovirus	628.3	0.00224925	0.0127706	0.176127	0.860194	0.914452	BL
LTR10B	ERV1	Endogenous Retrovirus	90.1313	0.0113553	0.0241014	0.471146	0.637537	0.760545	BL
LTR10B1	ERV1	Endogenous Retrovirus	484.987	0.0678309	0.0198295	3.42071	0.000624572	0.00711355	BL
LTR10B2	ERV1	Endogenous Retrovirus	65.6737	0.132469	0.035125	3.77138	0.000162349	0.00287969	BL
LTR10C	ERV1	Endogenous Retrovirus	4189.42	-0.00819463	0.00911693	-0.898836	0.36874	0.537704	BL
LTR10D	ERV1	Endogenous Retrovirus	886.375	-0.0148298	0.00732432	-2.02473	0.0428949	0.128566	BL
LTR10E	ERV1	Endogenous Retrovirus	1576.26	0.0516849	0.0166587	3.10259	0.00191838	0.0160906	BL
LTR10F	ERV1	Endogenous Retrovirus	1435.84	0.0130815	0.0178994	0.730833	0.464881	0.625095	BL
LTR10G	ERV1	Endogenous Retrovirus	689.833	0.00810138	0.0110897	0.73053	0.465066	0.625095	BL
LTR12	ERV1	Endogenous Retrovirus	2521.42	0.00334417	0.0103105	0.324345	0.745677	0.834686	BL
LTR12B	ERV1	Endogenous Retrovirus	1077.99	0.0142538	0.0107378	1.32745	0.184361	0.327015	BL
LTR12C	ERV1	Endogenous Retrovirus	27837.1	0.019752	0.0150261	1.31452	0.188673	0.332482	BL
LTR12D	ERV1	Endogenous Retrovirus	2949.12	0.0111481	0.014593	0.763935	0.444906	0.610951	BL
LTR12E	ERV1	Endogenous Retrovirus	4367.78	0.03238	0.0274003	1.18174	0.23731	0.395639	BL
LTR12F	ERV1	Endogenous Retrovirus	2675.23	-0.0088966	0.00534063	-1.66583	0.0957466	0.210993	BL
LTR15	ERV1	Endogenous Retrovirus	516.08	0.00419225	0.0138337	0.303047	0.761854	0.845802	BL
LTR17	ERV1	Endogenous Retrovirus	3945.96	0.000762375	0.00789357	0.0965818	0.923059	0.955171	BL
LTR1A1	ERV1	Endogenous Retrovirus	332.554	0.0730691	0.0273029	2.67623	0.00744546	0.039919	BL
LTR1A2	ERV1	Endogenous Retrovirus	1675.61	0.0103457	0.0136664	0.757021	0.449037	0.611912	BL
LTR1B	ERV1	Endogenous Retrovirus	508.455	0.00608146	0.0179134	0.339493	0.734239	0.825828	BL
LTR1B0	ERV1	Endogenous Retrovirus	133.464	0.0278758	0.0264467	1.05404	0.291866	0.456357	BL
LTR1B1	ERV1	Endogenous Retrovirus	111.864	0.019977	0.0185094	1.07929	0.280459	0.444299	BL
LTR1C	ERV1	Endogenous Retrovirus	164.255	0.0551962	0.0182393	3.02622	0.00247629	0.0188687	BL
LTR1C1	ERV1	Endogenous Retrovirus	31.4069	0.0154367	0.0312311	0.494272	0.621114	0.749131	BL
LTR1C2	ERV1	Endogenous Retrovirus	10.3302	0.145471	0.056351	2.58152	0.00983658	0.0483541	BL
LTR1C3	ERV1	Endogenous Retrovirus	21.2036	0.110244	0.0490864	2.24591	0.0247097	0.0900198	BL
LTR1D	ERV1	Endogenous Retrovirus	812.08	-0.00416041	0.00718171	-0.579306	0.562383	0.706735	BL
LTR1D1	ERV1	Endogenous Retrovirus	241.898	0.0217825	0.0136274	1.59843	0.109946	0.232501	BL
LTR1E	ERV1	Endogenous Retrovirus	203.354	0.032551	0.0230509	1.41213	0.157911	0.293745	BL
LTR1F	ERV1	Endogenous Retrovirus	263.616	0.030065	0.0193004	1.55774	0.119296	0.243842	BL
LTR1F1	ERV1	Endogenous Retrovirus	130.097	0.033677	0.0347269	0.969768	0.332162	0.499166	BL
LTR1F2	ERV1	Endogenous Retrovirus	230.586	-0.0216156	0.0153159	-1.41132	0.158151	0.293745	BL
LTR2	ERV1	Endogenous Retrovirus	158.732	-0.0851914	0.0212134	-4.01592	5.92e-05	0.00156271	BL
LTR20	ERV1	Endogenous Retrovirus	75.4534	-0.0713037	0.0194076	-3.67401	0.000238777	0.00385608	BL
LTR21A	ERV1	Endogenous Retrovirus	551.649	-0.094471	0.0229441	-4.11745	3.83e-05	0.00129532	BL
LTR21B	ERV1	Endogenous Retrovirus	9.27302	0.00414966	0.0539438	0.0769256	0.938683	0.960884	BL
LTR21C	ERV1	Endogenous Retrovirus	18.1033	0.0856951	0.068463	1.2517	0.21068	0.362986	BL
LTR23	ERV1	Endogenous Retrovirus	251.777	-0.000903478	0.00448611	-0.201395	0.84039	0.903879	BL
LTR24	ERV1	Endogenous Retrovirus	109.945	0.0634906	0.0137608	4.61386	3.95e-06	0.000251565	BL
LTR24B	ERV1	Endogenous Retrovirus	458.268	-0.0328928	0.0238476	-1.37929	0.167805	0.304983	BL
LTR24C	ERV1	Endogenous Retrovirus	397.903	-0.0136757	0.0128352	-1.06548	0.286658	0.449512	BL
LTR25	ERV1	Endogenous Retrovirus	161.846	-0.0195875	0.0131084	-1.49427	0.135105	0.267163	BL
LTR25-int	ERV1	Endogenous Retrovirus	521.093	-0.0472059	0.00991821	-4.75952	1.94e-06	0.000149972	BL
LTR26	ERV1	Endogenous Retrovirus	266.817	0.00897833	0.0146394	0.6133	0.539678	0.686171	BL
LTR26B	ERV1	Endogenous Retrovirus	90.6818	0.0959429	0.0297566	3.22426	0.00126299	0.01168	BL
LTR26C	ERV1	Endogenous Retrovirus	84.6392	0.0949519	0.0238919	3.97423	7.06e-05	0.00167669	BL
LTR26D	ERV1	Endogenous Retrovirus	243.208	-0.00376528	0.0100087	-0.376203	0.706766	0.806668	BL
LTR26E	ERV1	Endogenous Retrovirus	67.0568	0.0780039	0.0348418	2.2388	0.0251689	0.0910794	BL
LTR27	ERV1	Endogenous Retrovirus	254.693	-0.0138723	0.0100743	-1.377	0.168513	0.305413	BL
LTR2752	ERV1	Endogenous Retrovirus	176.535	-0.0010369	0.0117062	-0.0885773	0.929418	0.959571	BL
LTR27B	ERV1	Endogenous Retrovirus	275.934	0.0065854	0.00947611	0.694948	0.487088	0.647456	BL
LTR27C	ERV1	Endogenous Retrovirus	370.383	0.00245791	0.00794604	0.309325	0.757074	0.842751	BL
LTR27D	ERV1	Endogenous Retrovirus	39.9525	-0.0151743	0.0336915	-0.45039	0.652429	0.769824	BL
LTR27E	ERV1	Endogenous Retrovirus	76.5733	-0.00220269	0.016592	-0.132756	0.894386	0.93884	BL
LTR28	ERV1	Endogenous Retrovirus	577.421	-0.0438353	0.0139854	-3.13437	0.00172226	0.0149079	BL
LTR28B	ERV1	Endogenous Retrovirus	161.558	0.0102734	0.0184652	0.556367	0.57796	0.717147	BL
LTR28C	ERV1	Endogenous Retrovirus	381.09	0.00969442	0.0147026	0.659367	0.50966	0.663601	BL
LTR29	ERV1	Endogenous Retrovirus	191.905	0.045408	0.0218968	2.07373	0.0381042	0.118474	BL
LTR2B	ERV1	Endogenous Retrovirus	1567.15	0.0290713	0.0086539	3.35933	0.000781328	0.00820774	BL
LTR2C	ERV1	Endogenous Retrovirus	492.373	-0.000806936	0.0101458	-0.0795342	0.936608	0.960884	BL
LTR30	ERV1	Endogenous Retrovirus	576.015	0.0540859	0.0140415	3.85186	0.000117226	0.00243921	BL
LTR31	ERV1	Endogenous Retrovirus	89.3042	0.0392603	0.013951	2.81415	0.00489058	0.0302378	BL
LTR34	ERV1	Endogenous Retrovirus	86.3692	0.0271642	0.0151719	1.79042	0.0733858	0.176397	BL
LTR35	ERV1	Endogenous Retrovirus	52.2189	0.00432982	0.0281014	0.154079	0.877548	0.926348	BL
LTR35A	ERV1	Endogenous Retrovirus	149.168	-0.0294111	0.0138162	-2.12874	0.0332755	0.109103	BL
LTR35B	ERV1	Endogenous Retrovirus	16.3504	0.0737853	0.0325694	2.26548	0.0234831	0.0869241	BL
LTR36	ERV1	Endogenous Retrovirus	188.111	0.0347155	0.0112148	3.09551	0.00196472	0.0161612	BL
LTR37-int	ERV1	Endogenous Retrovirus	74.067	-0.0535265	0.0250762	-2.13456	0.0327973	0.108522	BL
LTR37A	ERV1	Endogenous Retrovirus	49.4498	0.0499077	0.017436	2.86234	0.00420521	0.0270835	BL
LTR37B	ERV1	Endogenous Retrovirus	71.3744	0.0145895	0.0213164	0.684425	0.493707	0.651452	BL
LTR38	ERV1	Endogenous Retrovirus	30.9915	0.0914184	0.0524275	1.74371	0.0812096	0.188213	BL
LTR38A1	ERV1	Endogenous Retrovirus	17.5364	0.0398421	0.0488825	0.815059	0.415038	0.579681	BL
LTR38B	ERV1	Endogenous Retrovirus	127.24	0.00485882	0.0139374	0.348619	0.727376	0.821003	BL
LTR38C	ERV1	Endogenous Retrovirus	81.9476	-0.0436527	0.0157282	-2.77544	0.00551266	0.0331372	BL
LTR39	ERV1	Endogenous Retrovirus	3008.21	0.102145	0.0296386	3.44635	0.000568203	0.00683107	BL
LTR4	ERV1	Endogenous Retrovirus	558.886	0.0683029	0.0226205	3.01952	0.00253178	0.0190235	BL
LTR43	ERV1	Endogenous Retrovirus	230.858	0.00840415	0.00999764	0.840613	0.400565	0.567292	BL
LTR43_I	ERV1	Endogenous Retrovirus	1246.4	0.0713713	0.0322459	2.21334	0.0268741	0.0947158	BL
LTR43B	ERV1	Endogenous Retrovirus	200.009	0.0644688	0.0362659	1.77767	0.0754578	0.179287	BL
LTR44	ERV1	Endogenous Retrovirus	154.305	-0.0203934	0.020979	-0.972087	0.331007	0.498122	BL
LTR45	ERV1	Endogenous Retrovirus	23.3596	0.0204168	0.0474599	0.430191	0.667057	0.779433	BL
LTR45B	ERV1	Endogenous Retrovirus	172.469	0.0338416	0.0144005	2.35003	0.0187717	0.0737452	BL
LTR45C	ERV1	Endogenous Retrovirus	266.719	0.0207036	0.00904019	2.29018	0.0220111	0.0829944	BL
LTR46	ERV1	Endogenous Retrovirus	156.529	-0.0113834	0.0149207	-0.762927	0.445507	0.610951	BL
LTR48	ERV1	Endogenous Retrovirus	130.604	-0.0119011	0.0161205	-0.738256	0.460359	0.622651	BL
LTR48B	ERV1	Endogenous Retrovirus	185.38	0.0131493	0.00920222	1.42892	0.153026	0.287955	BL
LTR49	ERV1	Endogenous Retrovirus	561.986	-0.00421456	0.00608594	-0.692508	0.488618	0.647898	BL
LTR51	ERV1	Endogenous Retrovirus	158.33	0.00952811	0.00563559	1.6907	0.0908937	0.202979	BL
LTR54	ERV1	Endogenous Retrovirus	572.799	0.00320294	0.0107094	0.299077	0.764881	0.847085	BL
LTR54B	ERV1	Endogenous Retrovirus	85.3041	0.00268126	0.0135434	0.197975	0.843064	0.904426	BL
LTR56	ERV1	Endogenous Retrovirus	348.157	0.00990359	0.00728591	1.35928	0.174058	0.312841	BL
LTR58	ERV1	Endogenous Retrovirus	14.2718	-0.0170066	0.0280702	-0.605858	0.544609	0.688396	BL
LTR59	ERV1	Endogenous Retrovirus	50.7492	0.01795	0.0273855	0.655457	0.512174	0.665273	BL
LTR6	ERV1	Endogenous Retrovirus	2.67293	0.210931	0.148554	1.41989	0.15564	0.29085	BL
LTR60	ERV1	Endogenous Retrovirus	63.6114	-0.0367418	0.020232	-1.81602	0.0693669	0.169135	BL
LTR60B	ERV1	Endogenous Retrovirus	77.5522	0.0694789	0.0206186	3.36972	0.000752449	0.00806089	BL
LTR61	ERV1	Endogenous Retrovirus	278.834	0.016376	0.0121659	1.34606	0.178282	0.318839	BL
LTR64	ERV1	Endogenous Retrovirus	63.9457	-0.00265119	0.017752	-0.149346	0.88128	0.927573	BL
LTR65	ERV1	Endogenous Retrovirus	35.502	-0.0425983	0.0197991	-2.15153	0.0314343	0.106422	BL
LTR68	ERV1	Endogenous Retrovirus	50.1792	-0.0675512	0.024398	-2.76872	0.00562767	0.0334568	BL
LTR6A	ERV1	Endogenous Retrovirus	253.326	-0.0155886	0.0205288	-0.759354	0.447641	0.61155	BL
LTR6B	ERV1	Endogenous Retrovirus	1479.79	0.0409062	0.0112197	3.64594	0.000266421	0.00411816	BL
LTR6C	ERV1	Endogenous Retrovirus	320.773	-0.0332764	0.0127511	-2.6097	0.00906223	0.0456062	BL
LTR6D	ERV1	Endogenous Retrovirus	146.865	0.00248522	0.0155413	0.159911	0.872951	0.925106	BL
LTR70	ERV1	Endogenous Retrovirus	514.131	-0.0268925	0.0134069	-2.00587	0.0448703	0.131215	BL
LTR71A	ERV1	Endogenous Retrovirus	246.521	-0.0102471	0.0098606	-1.0392	0.298714	0.46438	BL
LTR71B	ERV1	Endogenous Retrovirus	437.222	0.0198682	0.0159794	1.24336	0.213735	0.366499	BL
LTR72	ERV1	Endogenous Retrovirus	93.2552	-0.0150334	0.0127908	-1.17533	0.239864	0.398057	BL
LTR72B	ERV1	Endogenous Retrovirus	30.2043	0.00940027	0.0371331	0.253151	0.800152	0.872349	BL
LTR73	ERV1	Endogenous Retrovirus	103.85	-0.0116472	0.0131015	-0.888998	0.374004	0.543987	BL
LTR75_1	ERV1	Endogenous Retrovirus	20.831	-0.035694	0.0228308	-1.56342	0.117955	0.242212	BL
LTR76	ERV1	Endogenous Retrovirus	910.453	0.0215617	0.0109202	1.97449	0.048326	0.136169	BL
LTR77	ERV1	Endogenous Retrovirus	44.1086	0.0109185	0.039219	0.278399	0.780706	0.85846	BL
LTR78B	ERV1	Endogenous Retrovirus	0.387109	0.18038	0.214649	0.840349	0.400713	NA	BL
LTR8	ERV1	Endogenous Retrovirus	4384.52	0.00742497	0.00902239	0.822949	0.410537	0.576876	BL
LTR81AB	ERV1	Endogenous Retrovirus	0.145349	0.0516644	0.276066	0.187145	0.851547	NA	BL
LTR8A	ERV1	Endogenous Retrovirus	826.568	0.0358401	0.017197	2.08409	0.0371521	0.116181	BL
LTR8B	ERV1	Endogenous Retrovirus	896.373	0.0243377	0.0130349	1.86712	0.0618855	0.156815	BL
LTR9	ERV1	Endogenous Retrovirus	1430.68	0.0541317	0.0110842	4.88369	1.04e-06	0.000102417	BL
LTR9A1	ERV1	Endogenous Retrovirus	384.434	0.0380276	0.0133789	2.84236	0.00447808	0.0285017	BL
LTR9B	ERV1	Endogenous Retrovirus	1437.15	-0.00783236	0.0090027	-0.870001	0.3843	0.551516	BL
LTR9C	ERV1	Endogenous Retrovirus	206.25	0.0145382	0.0117309	1.23931	0.215232	0.368482	BL
LTR9D	ERV1	Endogenous Retrovirus	290.725	0.0188866	0.0134932	1.39971	0.1616	0.295857	BL
MER101	ERV1	Endogenous Retrovirus	82.4169	0.040194	0.0231233	1.73825	0.0821667	0.189562	BL
MER101_I	ERV1	Endogenous Retrovirus	860.742	-0.0302111	0.0228524	-1.32201	0.186165	0.329135	BL
MER101B	ERV1	Endogenous Retrovirus	48.6568	0.0174224	0.020576	0.846733	0.397144	0.564664	BL
MER110	ERV1	Endogenous Retrovirus	0.0227046	-0.0879261	0.987783	-0.0890136	0.929071	NA	BL
MER110A	ERV1	Endogenous Retrovirus	2.1941	0.0500509	0.0789572	0.633899	0.526147	0.678535	BL
MER110I	ERV1	Endogenous Retrovirus	12.7497	-0.00630756	0.0306775	-0.205609	0.837097	0.901232	BL
MER21I	ERV1	Endogenous Retrovirus	137.195	-0.00202587	0.0161502	-0.125439	0.900176	0.940776	BL
MER31	ERV1	Endogenous Retrovirus	198.884	0.023259	0.012825	1.81356	0.0697453	0.169583	BL
MER31_I	ERV1	Endogenous Retrovirus	320.01	0.064141	0.0306663	2.09158	0.0364763	0.11572	BL
MER31A	ERV1	Endogenous Retrovirus	557.528	0.0215038	0.01053	2.04214	0.0411379	0.124681	BL
MER31B	ERV1	Endogenous Retrovirus	123.357	0.00199621	0.0128	0.155954	0.87607	0.926348	BL
MER34	ERV1	Endogenous Retrovirus	234.596	0.0277414	0.0149436	1.85641	0.0633953	0.159662	BL
MER34-int	ERV1	Endogenous Retrovirus	46.9096	0.018444	0.0203514	0.906275	0.36479	0.534828	BL
MER34A	ERV1	Endogenous Retrovirus	106.318	-0.0256672	0.0188727	-1.36002	0.173824	0.312841	BL
MER34A1	ERV1	Endogenous Retrovirus	110.303	0.0494751	0.0183873	2.69072	0.00712981	0.0385723	BL
MER34B	ERV1	Endogenous Retrovirus	200.585	-0.0258429	0.0116578	-2.21679	0.0266372	0.0942465	BL
MER34B_I	ERV1	Endogenous Retrovirus	853.181	0.0246888	0.0352475	0.700441	0.483652	0.645051	BL
MER34C	ERV1	Endogenous Retrovirus	214.747	0.00385442	0.00961866	0.400723	0.688624	0.796297	BL
MER34C2	ERV1	Endogenous Retrovirus	91.3388	0.0307871	0.0194879	1.57981	0.114151	0.238438	BL
MER34D	ERV1	Endogenous Retrovirus	114.441	0.0161577	0.0129389	1.24877	0.211751	0.364252	BL
MER35	ERV1	Endogenous Retrovirus	1.31194	-0.0421236	0.177039	-0.237934	0.811933	0.880272	BL
MER39	ERV1	Endogenous Retrovirus	682	0.00497913	0.00748884	0.664873	0.506132	0.660597	BL
MER39B	ERV1	Endogenous Retrovirus	975.804	0.028309	0.0135784	2.08486	0.0370816	0.116181	BL
MER41A	ERV1	Endogenous Retrovirus	7856.07	0.0149023	0.00755967	1.97129	0.0486913	0.136487	BL
MER41B	ERV1	Endogenous Retrovirus	4485.56	0.0146106	0.00476197	3.06818	0.00215365	0.0169915	BL
MER41C	ERV1	Endogenous Retrovirus	408.548	-0.00812586	0.00861929	-0.942753	0.345807	0.516088	BL
MER41D	ERV1	Endogenous Retrovirus	113.121	0.0126221	0.0151976	0.830532	0.406238	0.573076	BL
MER41E	ERV1	Endogenous Retrovirus	96.6579	0.0665617	0.0226013	2.94504	0.00322914	0.0222544	BL
MER41F	ERV1	Endogenous Retrovirus	422.477	0.0324381	0.00849497	3.81851	0.000134262	0.00269022	BL
MER41G	ERV1	Endogenous Retrovirus	27.4681	0.117075	0.0655752	1.78535	0.0742043	0.177631	BL
MER41I	ERV1	Endogenous Retrovirus	1061.65	-0.0334062	0.013262	-2.51894	0.0117709	0.054196	BL
MER48	ERV1	Endogenous Retrovirus	259.768	-0.000367844	0.0115679	-0.0317988	0.974633	0.982807	BL
MER49	ERV1	Endogenous Retrovirus	1080.06	-0.00965124	0.00587907	-1.64163	0.100667	0.219159	BL
MER4A	ERV1	Endogenous Retrovirus	1013.1	-0.000141665	0.00720976	-0.0196491	0.984323	0.989812	BL
MER4A1	ERV1	Endogenous Retrovirus	4426.91	0.00718667	0.00704823	1.01964	0.307899	0.476084	BL
MER4A1_LTR	ERV1	Endogenous Retrovirus	2096.26	0.00463182	0.00545394	0.849261	0.395736	0.563403	BL
MER4B	ERV1	Endogenous Retrovirus	215.433	-0.00286264	0.00982581	-0.291339	0.770792	0.851018	BL
MER4BI	ERV1	Endogenous Retrovirus	1422.83	-0.00915074	0.0148598	-0.615805	0.538023	0.686171	BL
MER4C	ERV1	Endogenous Retrovirus	1348.69	0.0199836	0.00757873	2.63679	0.00836939	0.0429179	BL
MER4CL34	ERV1	Endogenous Retrovirus	210.942	0.0284599	0.0156737	1.81578	0.0694048	0.169135	BL
MER4D	ERV1	Endogenous Retrovirus	1311.45	0.0157828	0.00671823	2.34925	0.0188112	0.0737452	BL
MER4D_LTR	ERV1	Endogenous Retrovirus	1126.89	0.0245789	0.00812962	3.02338	0.00249971	0.0189139	BL
MER4D1	ERV1	Endogenous Retrovirus	3357.67	0.0102187	0.00540535	1.89047	0.0586949	0.151933	BL
MER4E	ERV1	Endogenous Retrovirus	3758.92	0.025242	0.0069359	3.63932	0.000273354	0.00411816	BL
MER4E1	ERV1	Endogenous Retrovirus	1347.88	0.0166943	0.0107414	1.5542	0.120136	0.244797	BL
MER4I	ERV1	Endogenous Retrovirus	4246.11	-0.00992054	0.0175533	-0.565166	0.571961	0.71242	BL
MER50	ERV1	Endogenous Retrovirus	1056.07	0.022868	0.00902372	2.53421	0.0112703	0.0525622	BL
MER50B	ERV1	Endogenous Retrovirus	519.571	0.000926371	0.0111474	0.0831017	0.933771	0.960268	BL
MER50C	ERV1	Endogenous Retrovirus	44.0059	0.0393434	0.0259187	1.51795	0.129026	0.259974	BL
MER50I	ERV1	Endogenous Retrovirus	1716.87	-0.00698834	0.00776456	-0.900031	0.368104	0.537501	BL
MER51A	ERV1	Endogenous Retrovirus	2522.63	-0.0037219	0.00808128	-0.460559	0.645115	0.766207	BL
MER51B	ERV1	Endogenous Retrovirus	623.245	-0.0108574	0.0104424	-1.03974	0.298461	0.46438	BL
MER51C	ERV1	Endogenous Retrovirus	584.345	0.0176649	0.0111737	1.58093	0.113894	0.238361	BL
MER51D	ERV1	Endogenous Retrovirus	133.653	0.0842135	0.0206675	4.07469	4.61e-05	0.0013474	BL
MER51E	ERV1	Endogenous Retrovirus	136.251	0.0262466	0.0166397	1.57735	0.114715	0.238696	BL
MER51I	ERV1	Endogenous Retrovirus	908.395	-0.0351966	0.00872043	-4.03611	5.43e-05	0.00150772	BL
MER52	ERV1	Endogenous Retrovirus	477.806	0.00879044	0.01589	0.553208	0.580121	0.718182	BL
MER52A	ERV1	Endogenous Retrovirus	538.01	-0.031537	0.0129305	-2.43896	0.0147294	0.0624611	BL
MER52AI	ERV1	Endogenous Retrovirus	857.076	0.00382255	0.00982824	0.388936	0.697324	0.802126	BL
MER52B	ERV1	Endogenous Retrovirus	634.632	0.00667277	0.0129946	0.513502	0.6076	0.740342	BL
MER52C	ERV1	Endogenous Retrovirus	885.468	-0.024444	0.0168815	-1.44797	0.147625	0.284441	BL
MER52D	ERV1	Endogenous Retrovirus	718.374	0.00432098	0.0132509	0.32609	0.744356	0.834605	BL
MER57A	ERV1	Endogenous Retrovirus	546.151	0.0238407	0.00893956	2.66688	0.00765589	0.040212	BL
MER57A_I	ERV1	Endogenous Retrovirus	1541.49	-0.00588841	0.00797012	-0.738811	0.460021	0.622651	BL
MER57A1	ERV1	Endogenous Retrovirus	746.804	-0.0010797	0.00718117	-0.150352	0.880487	0.927573	BL
MER57B	ERV1	Endogenous Retrovirus	493.596	-0.00333085	0.0131874	-0.252579	0.800594	0.872349	BL
MER57B1	ERV1	Endogenous Retrovirus	579.842	0.0233815	0.00853363	2.73993	0.00614532	0.0348127	BL
MER57B2	ERV1	Endogenous Retrovirus	172.002	0.0089818	0.0159012	0.564852	0.572175	0.71242	BL
MER57C1	ERV1	Endogenous Retrovirus	41.8332	-0.00341419	0.0109843	-0.310825	0.755933	0.842751	BL
MER57C2	ERV1	Endogenous Retrovirus	132.611	0.00945364	0.0157243	0.601211	0.547699	0.691495	BL
MER57D	ERV1	Endogenous Retrovirus	139.347	-0.0653527	0.0162301	-4.02662	5.66e-05	0.00153058	BL
MER57E1	ERV1	Endogenous Retrovirus	18.9197	0.0812944	0.0389254	2.08846	0.0367561	0.115948	BL
MER57E2	ERV1	Endogenous Retrovirus	8.81757	-0.0350627	0.0355091	-0.987426	0.323434	0.491178	BL
MER57E3	ERV1	Endogenous Retrovirus	184.005	-0.0706616	0.0228618	-3.09081	0.0019961	0.0161612	BL
MER57F	ERV1	Endogenous Retrovirus	18.161	-0.0772468	0.0281644	-2.74271	0.0060935	0.0347009	BL
MER57I	ERV1	Endogenous Retrovirus	3213.99	-0.0349226	0.00879228	-3.97196	7.13e-05	0.00167669	BL
MER61	ERV1	Endogenous Retrovirus	51.933	0.04263	0.0281609	1.5138	0.130076	0.261118	BL
MER61A	ERV1	Endogenous Retrovirus	23.5106	0.0844615	0.0790023	1.0691	0.285024	0.448902	BL
MER61A_LTR	ERV1	Endogenous Retrovirus	258.048	-0.0290849	0.0101394	-2.8685	0.00412419	0.0267208	BL
MER61B	ERV1	Endogenous Retrovirus	257.57	0.00434447	0.0150763	0.288164	0.773221	0.852829	BL
MER61C	ERV1	Endogenous Retrovirus	65.9638	0.054487	0.0335783	1.62269	0.104656	0.226025	BL
MER61D	ERV1	Endogenous Retrovirus	132.795	-0.00758893	0.0198276	-0.382746	0.701908	0.803667	BL
MER61E	ERV1	Endogenous Retrovirus	368.754	0.0297715	0.0105065	2.83362	0.00460237	0.0289521	BL
MER61F	ERV1	Endogenous Retrovirus	613.229	0.0462097	0.0225484	2.04935	0.0404275	0.122872	BL
MER61I	ERV1	Endogenous Retrovirus	3444.19	-0.0120235	0.00583566	-2.06036	0.0393643	0.121	BL
MER65A	ERV1	Endogenous Retrovirus	457.293	0.0403319	0.0102076	3.95115	7.78e-05	0.00179049	BL
MER65B	ERV1	Endogenous Retrovirus	44.7282	-0.0831183	0.0262673	-3.16433	0.00155441	0.0136737	BL
MER65C	ERV1	Endogenous Retrovirus	67.5825	-0.0534234	0.0239459	-2.23101	0.0256806	0.0926212	BL
MER65D	ERV1	Endogenous Retrovirus	24.736	0.0679311	0.0475293	1.42925	0.152933	0.287955	BL
MER65I	ERV1	Endogenous Retrovirus	115.163	0.0301638	0.01906	1.58257	0.11352	0.23804	BL
MER66_I	ERV1	Endogenous Retrovirus	563.683	-0.0368112	0.0107464	-3.42545	0.000613778	0.00711355	BL
MER66A	ERV1	Endogenous Retrovirus	95.4976	-0.0148692	0.0239021	-0.622088	0.533884	0.683289	BL
MER66B	ERV1	Endogenous Retrovirus	53.5481	0.039022	0.0311399	1.25312	0.210162	0.362856	BL
MER66C	ERV1	Endogenous Retrovirus	443.746	0.0183322	0.0108111	1.69568	0.0899467	0.202333	BL
MER66D	ERV1	Endogenous Retrovirus	55.9357	0.00982365	0.0173377	0.566606	0.570982	0.71242	BL
MER67A	ERV1	Endogenous Retrovirus	80.5439	0.0433042	0.0155243	2.78945	0.00527979	0.0322753	BL
MER67B	ERV1	Endogenous Retrovirus	179.072	0.0206808	0.0189354	1.09218	0.274754	0.43912	BL
MER67C	ERV1	Endogenous Retrovirus	109.88	0.0622401	0.0151647	4.10427	4.06e-05	0.00131829	BL
MER67D	ERV1	Endogenous Retrovirus	28.2856	0.0539292	0.0483446	1.11552	0.264629	0.426633	BL
MER72	ERV1	Endogenous Retrovirus	572.599	0.02737	0.012348	2.21655	0.0266538	0.0942465	BL
MER72B	ERV1	Endogenous Retrovirus	148.216	0.0409603	0.0170354	2.40442	0.016198	0.0658879	BL
MER83	ERV1	Endogenous Retrovirus	335.579	0.0302369	0.0144643	2.09046	0.0365768	0.11572	BL
MER83AI	ERV1	Endogenous Retrovirus	123.027	-0.0010395	0.0126544	-0.0821457	0.934531	0.960268	BL
MER83B	ERV1	Endogenous Retrovirus	194.477	0.0396785	0.0144205	2.75153	0.00593175	0.0341881	BL
MER83BI	ERV1	Endogenous Retrovirus	1090.16	0.00893035	0.0139539	0.639989	0.52218	0.674222	BL
MER83C	ERV1	Endogenous Retrovirus	126.052	-0.0300313	0.0138957	-2.16119	0.0306803	0.10439	BL
MER84	ERV1	Endogenous Retrovirus	201.228	0.0221126	0.010425	2.1211	0.0339131	0.110524	BL
MER84I	ERV1	Endogenous Retrovirus	87.5548	0.115492	0.0571315	2.02152	0.0432261	0.128805	BL
MER87	ERV1	Endogenous Retrovirus	17.6718	0.0467022	0.0391527	1.19282	0.232939	0.390759	BL
MER87B	ERV1	Endogenous Retrovirus	234.271	-0.0520428	0.0122497	-4.2485	2.15e-05	0.000931405	BL
MER89	ERV1	Endogenous Retrovirus	51.3898	0.0858941	0.0386281	2.22362	0.0261743	0.0931599	BL
MER89I	ERV1	Endogenous Retrovirus	20.4035	-0.100651	0.0313492	-3.21065	0.00132434	0.0121436	BL
MER90	ERV1	Endogenous Retrovirus	16.8554	0.00276806	0.0387236	0.0714825	0.943014	0.962903	BL
MER90a_LTR	ERV1	Endogenous Retrovirus	165.775	-0.00791196	0.0133535	-0.592501	0.553515	0.69721	BL
MER92A	ERV1	Endogenous Retrovirus	0.301565	0.0100785	0.241124	0.0417982	0.96666	NA	BL
MER92B	ERV1	Endogenous Retrovirus	30.8742	0.0631978	0.0273037	2.31462	0.0206335	0.0797338	BL
MER92C	ERV1	Endogenous Retrovirus	12.1982	-0.0387404	0.0317505	-1.22015	0.222408	0.376639	BL
MER93	ERV1	Endogenous Retrovirus	51.6497	0.0120753	0.0987051	0.122338	0.902632	0.940776	BL
MER93B	ERV1	Endogenous Retrovirus	292.831	-0.0268601	0.0137136	-1.95865	0.0501535	0.138946	BL
MER95	ERV1	Endogenous Retrovirus	32.8598	-0.0147972	0.0277624	-0.532993	0.594038	0.727422	BL
PABL_A	ERV1	Endogenous Retrovirus	2348.2	-0.0186894	0.00743742	-2.51288	0.011975	0.0546705	BL
PABL_AI	ERV1	Endogenous Retrovirus	2273.23	-0.0206489	0.0131743	-1.56736	0.117031	0.241656	BL
PABL_B	ERV1	Endogenous Retrovirus	309.058	0.0489768	0.0159384	3.07288	0.00212007	0.016867	BL
PABL_BI	ERV1	Endogenous Retrovirus	61.8133	-0.0785792	0.0294519	-2.66805	0.00762924	0.040212	BL
PRIMA4_I	ERV1	Endogenous Retrovirus	23586.2	0.0133382	0.00550276	2.4239	0.0153546	0.0638989	BL
PRIMA4_LTR	ERV1	Endogenous Retrovirus	636.437	0.00347798	0.0094654	0.367442	0.71329	0.811545	BL
PRIMA41	ERV1	Endogenous Retrovirus	970.342	-0.00668533	0.0135741	-0.492508	0.62236	0.749131	BL
PRIMAX_I	ERV1	Endogenous Retrovirus	14.4982	-0.066509	0.0388061	-1.71388	0.0865511	0.196235	BL
PrimLTR79	ERV1	Endogenous Retrovirus	133.617	-0.0853142	0.0214546	-3.9765	6.99e-05	0.00167669	BL
PTR5	ERV1	Endogenous Retrovirus	245.098	0.0874107	0.0370881	2.35684	0.0184313	0.0727835	BL
R66	ERV1	Endogenous Retrovirus	54.3846	0.040861	0.0210459	1.94152	0.0521949	0.141187	BL
HERV-K14CI	ERV2	Endogenous Retrovirus	95.5417	0.0857574	0.0627534	1.36658	0.171758	0.310253	BL
HERV-K14I	ERV2	Endogenous Retrovirus	947.086	-0.0184228	0.0155019	-1.18842	0.234667	0.392441	BL
HERVK	ERV2	Endogenous Retrovirus	7376.46	-0.0297929	0.0153042	-1.94671	0.0515689	0.140659	BL
HERVK11DI	ERV2	Endogenous Retrovirus	404.255	0.0611668	0.0237212	2.57857	0.00992108	0.0483541	BL
HERVK11I	ERV2	Endogenous Retrovirus	4296.14	-0.022195	0.00679771	-3.26508	0.00109435	0.0106615	BL
HERVK13I	ERV2	Endogenous Retrovirus	100.465	-0.0470824	0.0198169	-2.37587	0.0175075	0.0696438	BL
HERVK14CI	ERV2	Endogenous Retrovirus	13.8299	0.247664	0.111098	2.22924	0.0257977	0.0927346	BL
HERVK14I	ERV2	Endogenous Retrovirus	509.534	-0.00267054	0.0161556	-0.165301	0.868707	0.921511	BL
HERVK22I	ERV2	Endogenous Retrovirus	7104.85	-0.0193881	0.0138385	-1.40103	0.161205	0.295634	BL
HERVK3I	ERV2	Endogenous Retrovirus	1591.4	-0.0632022	0.0127796	-4.94554	7.59e-07	0.000102417	BL
HERVK9I	ERV2	Endogenous Retrovirus	20243.9	-0.00304159	0.0170559	-0.17833	0.858464	0.914452	BL
HERVKC4	ERV2	Endogenous Retrovirus	269.304	-0.0538708	0.0141277	-3.81314	0.00013721	0.0026993	BL
LTR13	ERV2	Endogenous Retrovirus	10420.2	-0.0249836	0.0138292	-1.80658	0.0708279	0.171714	BL
LTR13A	ERV2	Endogenous Retrovirus	2374.71	0.00657388	0.00803518	0.818138	0.413278	0.57888	BL
LTR14	ERV2	Endogenous Retrovirus	403.03	-0.00412151	0.00772176	-0.533753	0.593513	0.727422	BL
LTR14A	ERV2	Endogenous Retrovirus	589.894	0.00336723	0.011126	0.302646	0.76216	0.845802	BL
LTR14B	ERV2	Endogenous Retrovirus	991.351	-0.00324289	0.00847043	-0.382848	0.701833	0.803667	BL
LTR14C	ERV2	Endogenous Retrovirus	884.538	0.00315711	0.0112547	0.280516	0.779082	0.858418	BL
LTR22	ERV2	Endogenous Retrovirus	126.969	0.0177126	0.0282594	0.626789	0.530798	0.682094	BL
LTR22A	ERV2	Endogenous Retrovirus	439.477	-0.00168921	0.0139881	-0.120761	0.903881	0.940776	BL
LTR22B	ERV2	Endogenous Retrovirus	224.786	-0.0163725	0.00872946	-1.87554	0.0607186	0.154582	BL
LTR22B1	ERV2	Endogenous Retrovirus	289.991	0.00439331	0.00868912	0.50561	0.61313	0.742066	BL
LTR22B2	ERV2	Endogenous Retrovirus	451.437	-0.0508062	0.0187891	-2.70403	0.00685041	0.0374351	BL
LTR22C	ERV2	Endogenous Retrovirus	79.8259	-0.0330766	0.0146141	-2.26334	0.0236148	0.0869241	BL
LTR22C0	ERV2	Endogenous Retrovirus	510.02	-0.0256705	0.0105215	-2.43982	0.0146944	0.0624611	BL
LTR22C2	ERV2	Endogenous Retrovirus	172.409	0.00066144	0.0150908	0.0438308	0.965039	0.97769	BL
LTR22E	ERV2	Endogenous Retrovirus	304.401	-0.0563174	0.0110443	-5.09922	3.41e-07	5.27e-05	BL
LTR3	ERV2	Endogenous Retrovirus	352.999	-0.0259132	0.0132861	-1.9504	0.0511281	0.140659	BL
LTR3A	ERV2	Endogenous Retrovirus	1035.77	-0.037518	0.0102024	-3.67737	0.00023565	0.00385608	BL
LTR3B	ERV2	Endogenous Retrovirus	364.739	0.0136822	0.011915	1.14832	0.250835	0.409974	BL
LTR5	ERV2	Endogenous Retrovirus	1212.74	0.0176317	0.0121803	1.44756	0.147741	0.284441	BL
LTR5_Hs	ERV2	Endogenous Retrovirus	4262.05	-0.00598936	0.00694732	-0.86211	0.388627	0.55621	BL
LTR5A	ERV2	Endogenous Retrovirus	2840.07	-0.0243724	0.0068415	-3.56243	0.000367434	0.00484834	BL
LTR5B	ERV2	Endogenous Retrovirus	3638.85	0.0026631	0.0055766	0.477549	0.632971	0.75712	BL
MER11A	ERV2	Endogenous Retrovirus	7649.57	-0.0186785	0.004473	-4.17584	2.97e-05	0.00107079	BL
MER11B	ERV2	Endogenous Retrovirus	8070.36	0.019377	0.0063745	3.03976	0.00236765	0.0182986	BL
MER11C	ERV2	Endogenous Retrovirus	5273.32	-0.0257904	0.00590208	-4.36971	1.24e-05	0.000611871	BL
MER11D	ERV2	Endogenous Retrovirus	1740.53	-0.0150373	0.00781178	-1.92496	0.0542348	0.144182	BL
MER9	ERV2	Endogenous Retrovirus	1294.69	-0.0121292	0.00984053	-1.23258	0.217733	0.370921	BL
MER9a1	ERV2	Endogenous Retrovirus	1103.05	0.0148056	0.00837948	1.76688	0.0772477	0.1817	BL
MER9a2	ERV2	Endogenous Retrovirus	1179.4	-0.00137626	0.00903001	-0.152409	0.878864	0.926833	BL
MER9a3	ERV2	Endogenous Retrovirus	2599.89	-0.0193652	0.0129207	-1.49877	0.133933	0.265414	BL
MER9B	ERV2	Endogenous Retrovirus	566.799	0.0410863	0.0230727	1.78073	0.0749558	0.178639	BL
ERV3-16A3_I	ERV3	Endogenous Retrovirus	16.0876	0.0432731	0.0289928	1.49254	0.135557	0.267163	BL
ERVL	ERV3	Endogenous Retrovirus	2133.64	-0.00926904	0.00781643	-1.18584	0.235685	0.393536	BL
ERVL-B4	ERV3	Endogenous Retrovirus	1213.7	-0.0127582	0.00886189	-1.43967	0.149962	0.285549	BL
ERVL-E	ERV3	Endogenous Retrovirus	172.199	-0.0246634	0.0117436	-2.10015	0.0357159	0.113996	BL
ERVL47	ERV3	Endogenous Retrovirus	44.3385	0.0391431	0.0196349	1.99354	0.0462021	0.132686	BL
Eutr1	ERV3	Endogenous Retrovirus	0.388181	0.224038	0.213329	1.0502	0.293626	NA	BL
Eutr10	ERV3	Endogenous Retrovirus	0.538167	0.175748	0.11211	1.56764	0.116965	NA	BL
HERV16	ERV3	Endogenous Retrovirus	5.03342	0.107089	0.0945434	1.1327	0.257341	0.417456	BL
HERV18	ERV3	Endogenous Retrovirus	747.252	-0.0706583	0.010543	-6.70192	2.06e-11	1.11e-08	BL
HERV52I	ERV3	Endogenous Retrovirus	4.16677	0.133434	0.0678511	1.96657	0.0492324	0.137647	BL
HERV57I	ERV3	Endogenous Retrovirus	142.287	0.0268202	0.0185183	1.44831	0.14753	0.284441	BL
HERVL	ERV3	Endogenous Retrovirus	20833.7	-0.0259483	0.00684655	-3.78998	0.00015066	0.00273069	BL
HERVL_40	ERV3	Endogenous Retrovirus	52.1842	-0.00437675	0.0222843	-0.196405	0.844293	0.90448	BL
HERVL66I	ERV3	Endogenous Retrovirus	620.189	-0.0493819	0.0140672	-3.51042	0.000447398	0.00576291	BL
HERVL68	ERV3	Endogenous Retrovirus	3.7932	-0.0803154	0.0550314	-1.45945	0.144442	0.280586	BL
HERVL74	ERV3	Endogenous Retrovirus	55.2006	-0.0317134	0.0156372	-2.02808	0.0425525	0.127894	BL
LTR16	ERV3	Endogenous Retrovirus	4.17576	0.120986	0.0664085	1.82185	0.0684776	0.168393	BL
LTR16A	ERV3	Endogenous Retrovirus	1.91688	0.123427	0.094155	1.31089	0.189894	0.33409	BL
LTR16A1	ERV3	Endogenous Retrovirus	14.7474	-0.0151425	0.0268812	-0.563312	0.573222	0.712904	BL
LTR16A2	ERV3	Endogenous Retrovirus	16.9702	0.10009	0.0293984	3.4046	0.000662601	0.00739108	BL
LTR16B	ERV3	Endogenous Retrovirus	6.01671	-0.0247925	0.0403459	-0.614498	0.538887	0.686171	BL
LTR16B1	ERV3	Endogenous Retrovirus	2.10145	0.087505	0.0729521	1.19949	0.230339	0.3876	BL
LTR16B2	ERV3	Endogenous Retrovirus	1.23637	0.318447	0.143076	2.22572	0.0260333	0.0929637	BL
LTR16C	ERV3	Endogenous Retrovirus	65.5565	-0.0123768	0.0171549	-0.721475	0.470618	0.630989	BL
LTR16D	ERV3	Endogenous Retrovirus	0.0177827	-0.0764824	1.06048	-0.0721205	0.942506	NA	BL
LTR16E	ERV3	Endogenous Retrovirus	0.323386	-0.0370149	0.165101	-0.224196	0.822605	NA	BL
LTR16E1	ERV3	Endogenous Retrovirus	15.7777	0.0704655	0.0295961	2.38091	0.01727	0.0689524	BL
LTR18A	ERV3	Endogenous Retrovirus	194.377	-0.0965723	0.0211644	-4.56295	5.04e-06	0.000303197	BL
LTR18B	ERV3	Endogenous Retrovirus	403.557	0.0325396	0.0114913	2.83167	0.0046306	0.0289613	BL
LTR18C	ERV3	Endogenous Retrovirus	205.966	0.0170978	0.0167721	1.01942	0.308003	0.476084	BL
LTR19A	ERV3	Endogenous Retrovirus	980.993	-0.0692178	0.0231652	-2.98801	0.00280798	0.0200137	BL
LTR19B	ERV3	Endogenous Retrovirus	392.061	0.0215116	0.0121989	1.7634	0.0778327	0.182679	BL
LTR19C	ERV3	Endogenous Retrovirus	560.202	-0.0438465	0.0145531	-3.01287	0.00258788	0.0191787	BL
LTR32	ERV3	Endogenous Retrovirus	280.924	0.0276951	0.0137418	2.01539	0.0438633	0.129319	BL
LTR33	ERV3	Endogenous Retrovirus	1.99674	0.202435	0.106314	1.90411	0.0568952	0.147982	BL
LTR33A	ERV3	Endogenous Retrovirus	0.718625	0.30518	0.174124	1.75266	0.0796606	0.18576	BL
LTR33B	ERV3	Endogenous Retrovirus	0.821022	0.0840208	0.164959	0.509343	0.610512	0.740719	BL
LTR33C	ERV3	Endogenous Retrovirus	0.391038	0.149966	0.199746	0.750782	0.452784	NA	BL
LTR40A	ERV3	Endogenous Retrovirus	87.2683	0.00021165	0.0182826	0.0115766	0.990763	0.992598	BL
LTR40A1	ERV3	Endogenous Retrovirus	5000.26	0.11386	0.0480474	2.36974	0.0178004	0.0705496	BL
LTR40B	ERV3	Endogenous Retrovirus	136.838	-0.0187896	0.0115494	-1.6269	0.103759	0.224984	BL
LTR40C	ERV3	Endogenous Retrovirus	12.833	-0.0446851	0.0197847	-2.25856	0.0239105	0.0874024	BL
LTR41	ERV3	Endogenous Retrovirus	178.078	-0.00369964	0.0187287	-0.197538	0.843406	0.904426	BL
LTR41B	ERV3	Endogenous Retrovirus	15.4627	0.0106956	0.0250083	0.427681	0.668883	0.780724	BL
LTR41C	ERV3	Endogenous Retrovirus	32.3694	-0.016916	0.0185595	-0.911447	0.36206	0.533717	BL
LTR42	ERV3	Endogenous Retrovirus	55.0662	0.0365557	0.0218079	1.67626	0.093688	0.207279	BL
LTR47A	ERV3	Endogenous Retrovirus	212.946	0.0186676	0.010723	1.74089	0.081703	0.188895	BL
LTR47A2	ERV3	Endogenous Retrovirus	458.33	-0.00657557	0.0164103	-0.400697	0.688643	0.796297	BL
LTR47B	ERV3	Endogenous Retrovirus	16.4918	0.0768395	0.0283796	2.70757	0.00677787	0.0374166	BL
LTR47B2	ERV3	Endogenous Retrovirus	75.2127	0.0797412	0.0212926	3.74501	0.000180386	0.00309806	BL
LTR47B3	ERV3	Endogenous Retrovirus	8.97423	0.0806577	0.0515931	1.56334	0.117972	0.242212	BL
LTR47B4	ERV3	Endogenous Retrovirus	64.2389	-0.0507514	0.0137991	-3.67789	0.000235176	0.00385608	BL
LTR50	ERV3	Endogenous Retrovirus	6.40564	0.0172075	0.0541313	0.317885	0.750572	0.8381	BL
LTR52	ERV3	Endogenous Retrovirus	115.014	0.00540003	0.029218	0.184818	0.853372	0.911932	BL
LTR53	ERV3	Endogenous Retrovirus	65.7439	0.0178576	0.0160073	1.11559	0.264596	0.426633	BL
LTR53-int	ERV3	Endogenous Retrovirus	197.602	-0.0899974	0.0261006	-3.4481	0.00056455	0.00683107	BL
LTR53B	ERV3	Endogenous Retrovirus	27.5324	0.0144478	0.0366221	0.394511	0.693204	0.798772	BL
LTR55	ERV3	Endogenous Retrovirus	9.00831	0.128461	0.0682221	1.88299	0.059702	0.152713	BL
LTR57	ERV3	Endogenous Retrovirus	577.139	-0.0172272	0.0212349	-0.811268	0.417212	0.581048	BL
LTR62	ERV3	Endogenous Retrovirus	88.3513	0.0557935	0.0295976	1.88507	0.0594204	0.152493	BL
LTR66	ERV3	Endogenous Retrovirus	1066	-0.0215834	0.0133116	-1.6214	0.104932	0.226119	BL
LTR67	ERV3	Endogenous Retrovirus	0.080784	-0.0602619	0.368023	-0.163745	0.869932	NA	BL
LTR67B	ERV3	Endogenous Retrovirus	47.0679	-0.0524449	0.0215949	-2.42857	0.0151584	0.0633317	BL
LTR69	ERV3	Endogenous Retrovirus	5.07829	0.0918748	0.0860986	1.06709	0.285932	0.449062	BL
LTR75	ERV3	Endogenous Retrovirus	10.7328	-0.0135573	0.0307358	-0.441091	0.659147	0.775214	BL
LTR75B	ERV3	Endogenous Retrovirus	0.0781954	-0.129827	0.42152	-0.307998	0.758084	NA	BL
LTR77B	ERV3	Endogenous Retrovirus	131.275	-0.00820559	0.0142327	-0.57653	0.564257	0.708267	BL
LTR79	ERV3	Endogenous Retrovirus	1.64062	0.0481124	0.0873307	0.550923	0.581687	0.719297	BL
LTR7A	ERV3	Endogenous Retrovirus	3073.67	0.0363858	0.0267102	1.36224	0.173121	0.312195	BL
LTR7B	ERV3	Endogenous Retrovirus	5688.98	0.0112467	0.0185148	0.60744	0.543559	0.688396	BL
LTR7C	ERV3	Endogenous Retrovirus	413.884	-0.0156867	0.0126791	-1.2372	0.216011	0.36865	BL
LTR7Y	ERV3	Endogenous Retrovirus	2496.88	0.0582188	0.0234458	2.48312	0.0130236	0.0584713	BL
LTR80A	ERV3	Endogenous Retrovirus	0.23339	-0.0593946	0.232267	-0.255717	0.798169	NA	BL
LTR80B	ERV3	Endogenous Retrovirus	4.26897	-0.0751409	0.0492018	-1.5272	0.126711	0.256265	BL
LTR82A	ERV3	Endogenous Retrovirus	2.64252	0.00504732	0.0608672	0.0829235	0.933912	0.960268	BL
LTR82B	ERV3	Endogenous Retrovirus	1.20748	0.225662	0.081636	2.76425	0.00570544	0.0336817	BL
LTR83	ERV3	Endogenous Retrovirus	0.125447	-0.0277508	0.304593	-0.0911079	0.927407	NA	BL
LTR87	ERV3	Endogenous Retrovirus	19.7136	-0.077572	0.0404203	-1.91913	0.0549674	0.145724	BL
MER21	ERV3	Endogenous Retrovirus	115.916	0.0105167	0.0184417	0.570264	0.568498	0.711939	BL
MER21A	ERV3	Endogenous Retrovirus	932.007	-0.0128897	0.0115632	-1.11472	0.26497	0.426633	BL
MER21B	ERV3	Endogenous Retrovirus	1366.09	-0.0223663	0.0105511	-2.11981	0.034022	0.110526	BL
MER21C	ERV3	Endogenous Retrovirus	974.703	0.00900546	0.011773	0.764922	0.444318	0.610951	BL
MER21C_BT	ERV3	Endogenous Retrovirus	267.251	-0.00682926	0.0142189	-0.480296	0.631017	0.756514	BL
MER54	ERV3	Endogenous Retrovirus	116.448	0.00580593	0.0152806	0.379954	0.703979	0.805186	BL
MER54A	ERV3	Endogenous Retrovirus	126.972	-0.00579755	0.0105694	-0.548523	0.583333	0.720509	BL
MER54B	ERV3	Endogenous Retrovirus	76.0439	0.067296	0.0254922	2.63987	0.00829379	0.0427328	BL
MER55	ERV3	Endogenous Retrovirus	0.00861924	-0.0572881	1.65837	-0.0345448	0.972443	NA	BL
MER68_I	ERV3	Endogenous Retrovirus	16.2853	0.00296189	0.0244761	0.121011	0.903682	0.940776	BL
MER68A	ERV3	Endogenous Retrovirus	722.382	-0.0265199	0.0184471	-1.43762	0.150542	0.285549	BL
MER68B	ERV3	Endogenous Retrovirus	63.7898	0.00623117	0.0165392	0.376752	0.706358	0.806668	BL
MER68C	ERV3	Endogenous Retrovirus	13.9472	0.0919703	0.056504	1.62768	0.103593	0.224984	BL
MER70_I	ERV3	Endogenous Retrovirus	36.0728	-0.00172986	0.0230646	-0.0750008	0.940214	0.961542	BL
MER70A	ERV3	Endogenous Retrovirus	52.4932	0.00125955	0.0214678	0.0586718	0.953214	0.969339	BL
MER70B	ERV3	Endogenous Retrovirus	0.699016	0.231324	0.24383	0.948707	0.34277	0.512261	BL
MER70C	ERV3	Endogenous Retrovirus	2.98231	0.102998	0.101413	1.01563	0.309806	0.477507	BL
MER73	ERV3	Endogenous Retrovirus	110.944	-0.0380663	0.0154986	-2.45611	0.014045	0.0615252	BL
MER74	ERV3	Endogenous Retrovirus	27.7589	0.0442318	0.0452579	0.977326	0.328408	0.496922	BL
MER74A	ERV3	Endogenous Retrovirus	105.5	0.0262096	0.0231196	1.13365	0.256941	0.417433	BL
MER74B	ERV3	Endogenous Retrovirus	68.3614	0.0588926	0.0238688	2.46735	0.0136117	0.0603601	BL
MER74C	ERV3	Endogenous Retrovirus	12.4513	0.0278092	0.0451883	0.615406	0.538287	0.686171	BL
MER76	ERV3	Endogenous Retrovirus	12.399	0.065348	0.0445733	1.46608	0.142626	0.2793	BL
MER76-int	ERV3	Endogenous Retrovirus	8.3711	-0.0343736	0.0325976	-1.05448	0.291662	0.456357	BL
MER77	ERV3	Endogenous Retrovirus	148.452	0.0360657	0.0105385	3.42228	0.000620982	0.00711355	BL
MER88	ERV3	Endogenous Retrovirus	19.811	0.0403785	0.0221527	1.82273	0.0683436	0.168393	BL
MLT-int	ERV3	Endogenous Retrovirus	399.96	-0.0281803	0.0147456	-1.9111	0.0559923	0.147406	BL
MLT1_I	ERV3	Endogenous Retrovirus	271.42	-0.00996616	0.0100461	-0.992046	0.321175	0.490143	BL
MLT1A0	ERV3	Endogenous Retrovirus	2083.24	0.0034269	0.00849178	0.403555	0.68654	0.796181	BL
MLT1A1	ERV3	Endogenous Retrovirus	2164.17	-0.0190235	0.00794682	-2.39385	0.0166725	0.0673121	BL
MLT1B	ERV3	Endogenous Retrovirus	3065.57	0.00242388	0.00387741	0.625129	0.531887	0.682682	BL
MLT1C	ERV3	Endogenous Retrovirus	1422.45	-0.0012348	0.00514003	-0.240233	0.81015	0.87922	BL
MLT1C1	ERV3	Endogenous Retrovirus	807.619	0.0403541	0.010632	3.79552	0.000147337	0.00273069	BL
MLT1C2	ERV3	Endogenous Retrovirus	1570.14	0.00713492	0.007629	0.935237	0.349666	0.519717	BL
MLT1D	ERV3	Endogenous Retrovirus	1650.63	0.0216045	0.00704576	3.06632	0.00216712	0.0169915	BL
MLT1E	ERV3	Endogenous Retrovirus	109.994	-0.00631134	0.0154644	-0.408121	0.683185	0.794845	BL
MLT1E1	ERV3	Endogenous Retrovirus	109.344	-0.0154209	0.0165887	-0.929605	0.352576	0.522391	BL
MLT1E1A	ERV3	Endogenous Retrovirus	165.586	0.0110171	0.00551718	1.99686	0.04584	0.132686	BL
MLT1E2	ERV3	Endogenous Retrovirus	524.884	-0.0219252	0.00747312	-2.93387	0.00334761	0.0229248	BL
MLT1F	ERV3	Endogenous Retrovirus	311.349	0.0147096	0.0185648	0.79234	0.428163	0.593938	BL
MLT1F_I	ERV3	Endogenous Retrovirus	128.954	-0.0487969	0.0163931	-2.97668	0.00291387	0.0203407	BL
MLT1F1	ERV3	Endogenous Retrovirus	512.886	-0.000486314	0.0101094	-0.0481053	0.961632	0.976066	BL
MLT1F2	ERV3	Endogenous Retrovirus	53.3783	0.00877045	0.00967529	0.906479	0.364682	0.534828	BL
MLT1FR	ERV3	Endogenous Retrovirus	10.1445	0.0901306	0.0397012	2.27022	0.0231942	0.0862409	BL
MLT1G	ERV3	Endogenous Retrovirus	1.21633	0.0543333	0.14694	0.369764	0.711558	0.810427	BL
MLT1G1	ERV3	Endogenous Retrovirus	19.9214	0.0432168	0.0341623	1.26504	0.205856	0.35695	BL
MLT1G2	ERV3	Endogenous Retrovirus	35.1261	-0.00521354	0.0247732	-0.210451	0.833316	0.899848	BL
MLT1G3	ERV3	Endogenous Retrovirus	42.3082	0.0330753	0.0235184	1.40636	0.159617	0.294719	BL
MLT1H	ERV3	Endogenous Retrovirus	106.996	0.0128386	0.0155476	0.825759	0.408941	0.575389	BL
MLT1H_I	ERV3	Endogenous Retrovirus	10.2718	0.0308875	0.0448103	0.689295	0.490637	0.649779	BL
MLT1H1	ERV3	Endogenous Retrovirus	35.0806	-0.0181531	0.0175473	-1.03452	0.300894	0.467098	BL
MLT1H2	ERV3	Endogenous Retrovirus	65.709	-0.0170942	0.0171855	-0.994688	0.319888	0.48956	BL
MLT1I	ERV3	Endogenous Retrovirus	19.4239	0.028893	0.0263715	1.09561	0.273249	0.43736	BL
MLT1J	ERV3	Endogenous Retrovirus	104.067	0.102433	0.0208855	4.90449	9.37e-07	0.000102417	BL
MLT1J-int	ERV3	Endogenous Retrovirus	7.95045	-0.107325	0.0331436	-3.23818	0.00120297	0.0113184	BL
MLT1J1	ERV3	Endogenous Retrovirus	57.5757	-0.0307249	0.0212919	-1.44303	0.149012	0.285365	BL
MLT1J2	ERV3	Endogenous Retrovirus	20.3838	0.0862931	0.0338831	2.54679	0.010872	0.0518217	BL
MLT1K	ERV3	Endogenous Retrovirus	29.7661	-0.0143347	0.0258405	-0.554737	0.579075	0.717708	BL
MLT1L	ERV3	Endogenous Retrovirus	1.52043	0.0911898	0.0917643	0.993739	0.32035	0.489574	BL
MLT1N2	ERV3	Endogenous Retrovirus	0.515242	0.162063	0.19026	0.851799	0.394325	NA	BL
MLT2A1	ERV3	Endogenous Retrovirus	4002.26	0.00271276	0.00726626	0.373337	0.708897	0.808248	BL
MLT2A2	ERV3	Endogenous Retrovirus	10844.4	0.00991427	0.0055141	1.79799	0.0721791	0.174326	BL
MLT2B2	ERV3	Endogenous Retrovirus	379.362	0.0301123	0.0136153	2.21166	0.0269905	0.0948172	BL
MLT2B3	ERV3	Endogenous Retrovirus	85.8129	0.019738	0.0259893	0.759466	0.447574	0.61155	BL
MLT2B4	ERV3	Endogenous Retrovirus	749.474	-0.0158801	0.00588332	-2.69917	0.00695123	0.0377951	BL
MLT2C2	ERV3	Endogenous Retrovirus	348.717	0.0061615	0.0131718	0.467779	0.639943	0.76093	BL
MLT2D	ERV3	Endogenous Retrovirus	54.2585	0.0275333	0.0234134	1.17596	0.239611	0.398057	BL
MLT2E	ERV3	Endogenous Retrovirus	21.0127	-0.0602167	0.0439126	-1.37129	0.170286	0.30811	BL
MLT2F	ERV3	Endogenous Retrovirus	10.5307	0.0789301	0.0343127	2.30032	0.0214302	0.0819344	BL
MST_I	ERV3	Endogenous Retrovirus	4958.96	0.0186912	0.012037	1.55281	0.120468	0.245012	BL
MSTA	ERV3	Endogenous Retrovirus	13760.3	0.0217752	0.00743924	2.92707	0.00342173	0.0231394	BL
MSTA1	ERV3	Endogenous Retrovirus	1874.31	-0.00338369	0.00781695	-0.432866	0.665112	0.77903	BL
MSTA2	ERV3	Endogenous Retrovirus	1172.36	-0.00165125	0.00618217	-0.267099	0.789393	0.863022	BL
MSTB	ERV3	Endogenous Retrovirus	3350.15	0.0225611	0.00539277	4.18359	2.87e-05	0.00107079	BL
MSTB1	ERV3	Endogenous Retrovirus	2133.2	0.0109447	0.00682228	1.60426	0.108657	0.230976	BL
MSTC	ERV3	Endogenous Retrovirus	2414.98	0.00821696	0.00832564	0.986947	0.323669	0.491178	BL
MSTD	ERV3	Endogenous Retrovirus	1510.77	0.0121177	0.00682329	1.77594	0.0757431	0.17933	BL
THE1_I	ERV3	Endogenous Retrovirus	45656	0.00693143	0.00958729	0.722981	0.469692	0.630529	BL
THE1A	ERV3	Endogenous Retrovirus	10157.6	0.0178084	0.0061648	2.88872	0.00386813	0.0255202	BL
THE1B	ERV3	Endogenous Retrovirus	18633.8	0.015533	0.00799841	1.94201	0.0521363	0.141187	BL
THE1C	ERV3	Endogenous Retrovirus	15919.2	0.0175859	0.00681653	2.5799	0.009883	0.0483541	BL
THE1D	ERV3	Endogenous Retrovirus	11527.3	0.0167421	0.00767723	2.18074	0.0292025	0.0996755	BL
EUTREP10	Gypsy	LTR	0.150344	-0.0430595	0.259777	-0.165756	0.868349	NA	BL
EUTREP13	Gypsy	LTR	37.6174	0.0262376	0.0266845	0.983253	0.325483	0.493239	BL
EUTREP8	Gypsy	LTR	0.347354	0.0361048	0.195158	0.185003	0.853227	NA	BL
LTR85a	Gypsy	LTR	0.471878	0.179911	0.124358	1.44671	0.147977	NA	BL
LTR85c	Gypsy	LTR	0.362114	0.143586	0.193812	0.74085	0.458784	NA	BL
MamGypLTR1a	Gypsy	LTR	0.0444342	-0.0759488	0.5757	-0.131924	0.895044	NA	BL
UCON32	Gypsy	LTR	0.481659	-0.0857618	0.162381	-0.528152	0.597394	NA	BL
X1_LR	Gypsy	LTR	0.185437	-0.0701126	0.25302	-0.277102	0.781702	NA	BL
X2_LR	Gypsy	LTR	2.78158	0.00453242	0.0588021	0.0770792	0.938561	0.960884	BL
UCON90	Harbinger	DNA	0.224523	-0.0278272	0.241255	-0.115343	0.908173	NA	BL
BLACKJACK	hAT	DNA	9.34478	0.0197296	0.0378236	0.521623	0.601933	0.734263	BL
CHARLIE1	hAT	DNA	805.103	-0.0362309	0.0176544	-2.05223	0.0401473	0.12271	BL
CHARLIE10	hAT	DNA	8.38799	0.0490049	0.0453843	1.07978	0.280242	0.444299	BL
Charlie11	hAT	DNA	2.46382	-0.1165	0.0584795	-1.99215	0.0463541	0.132686	BL
Charlie12	hAT	DNA	1447.72	-0.0478423	0.0143781	-3.32743	0.000876506	0.00903218	BL
Charlie13a	hAT	DNA	0.297927	0.0923068	0.193285	0.477568	0.632958	NA	BL
Charlie13b	hAT	DNA	0.286419	0.0997044	0.201977	0.493642	0.621559	NA	BL
Charlie16a	hAT	DNA	0.0751824	-0.021762	0.408334	-0.0532946	0.957497	NA	BL
Charlie18a	hAT	DNA	10.2159	-0.040025	0.022366	-1.78955	0.0735261	0.176397	BL
Charlie19a	hAT	DNA	34.1705	-0.0517323	0.0260998	-1.9821	0.0474684	0.13516	BL
CHARLIE1A	hAT	DNA	565.016	-0.0333757	0.0231866	-1.43944	0.150025	0.285549	BL
CHARLIE1B	hAT	DNA	154.917	-0.00223815	0.0265518	-0.0842937	0.932823	0.960268	BL
CHARLIE2	hAT	DNA	0.022266	-0.110273	1.08057	-0.102051	0.918716	NA	BL
Charlie21a	hAT	DNA	0.0112744	-0.0737888	1.41425	-0.0521754	0.958389	NA	BL
Charlie24	hAT	DNA	0.144509	-0.0501753	0.251732	-0.19932	0.842012	NA	BL
Charlie25	hAT	DNA	0.0460015	-0.109948	0.557283	-0.197292	0.843599	NA	BL
Charlie26a	hAT	DNA	0.218167	-0.0956981	0.278553	-0.343555	0.731181	NA	BL
Charlie27	hAT	DNA	1.10358	0.0473076	0.092608	0.510837	0.609465	0.740719	BL
Charlie28	hAT	DNA	1.82337	0.289795	0.156138	1.85601	0.0634516	0.159662	BL
CHARLIE2A	hAT	DNA	1.33826	0.585011	0.422009	1.38625	0.16567	0.302285	BL
CHARLIE2B	hAT	DNA	52.4379	0.0287088	0.0172813	1.66126	0.0966604	0.212574	BL
CHARLIE3	hAT	DNA	5876.02	-0.0243657	0.00521142	-4.67545	2.93e-06	0.000211573	BL
CHARLIE4	hAT	DNA	0.700671	-0.0464362	0.216173	-0.214811	0.829915	0.897968	BL
CHARLIE5	hAT	DNA	674.74	-0.033001	0.0174983	-1.88595	0.0593015	0.152493	BL
CHARLIE6	hAT	DNA	154.615	-0.070903	0.0316424	-2.24076	0.0250415	0.0909225	BL
CHARLIE7	hAT	DNA	15.117	0.0523965	0.0239248	2.19005	0.0285207	0.0989083	BL
CHARLIE8	hAT	DNA	40.1315	-0.0426343	0.0232735	-1.83188	0.0669689	0.166097	BL
CHARLIE8A	hAT	DNA	0.0642879	-0.115244	1.04288	-0.110505	0.912009	NA	BL
CHARLIE9	hAT	DNA	274.752	0.0287366	0.0526423	0.545884	0.585146	0.721925	BL
CHESHIRE	hAT	DNA	99.7734	-0.0469449	0.0218574	-2.14778	0.0317313	0.106422	BL
CHESHIRE_A	hAT	DNA	194.307	-0.129416	0.392921	-0.329368	0.741877	0.832688	BL
CHESHIRE_B	hAT	DNA	218.709	-0.00932863	0.0134578	-0.693176	0.488199	0.647898	BL
EuthAT-2	hAT	DNA	0.631351	0.143583	0.188599	0.761312	0.446471	NA	BL
EuthAT-2B	hAT	DNA	0.0478147	-0.00991781	0.563249	-0.0176082	0.985951	NA	BL
EuthAT-N1	hAT	DNA	0.00892079	-0.0870197	1.65624	-0.0525406	0.958098	NA	BL
Eutr15	hAT	DNA	0.640738	0.188563	0.203194	0.927994	0.353411	0.522391	BL
Eutr6	hAT	DNA	0.102929	-0.0100937	0.329291	-0.0306527	0.975546	NA	BL
Eutr7	hAT	DNA	14.9891	0.13269	0.0531003	2.49885	0.0124597	0.0566445	BL
EUTREP1	hAT	DNA	2.05593	0.0663577	0.0704933	0.941333	0.346534	0.51646	BL
EUTREP3	hAT	DNA	15.1262	0.0282962	0.0349525	0.809561	0.418193	0.581599	BL
FORDPREFECT	hAT	DNA	3.17415	0.0386384	0.0908165	0.425456	0.670504	0.781773	BL
FORDPREFECT_A	hAT	DNA	13.6272	-0.000475331	0.0339883	-0.0139851	0.988842	0.992511	BL
MamRep1879	hAT	DNA	0.122957	-0.00603947	0.315748	-0.0191275	0.984739	NA	BL
MamRep4096	hAT	DNA	0.983373	0.152817	0.097917	1.56068	0.1186	0.24304	BL
MamRep488	hAT	DNA	0.0133779	-0.12008	1.56959	-0.0765038	0.939018	NA	BL
MER100	hAT	DNA	5.34326	-0.23763	0.0570111	-4.16814	3.07e-05	0.00107185	BL
MER102	hAT	DNA	5.33636	0.11301	0.0580616	1.94638	0.0516095	0.140659	BL
MER103	hAT	DNA	233.476	0.0168158	0.0267248	0.629223	0.529203	0.680854	BL
MER103B	hAT	DNA	0.696864	0.0780091	0.125051	0.62382	0.532746	0.682975	BL
MER103C	hAT	DNA	0.290394	0.0203526	0.190319	0.106939	0.914837	NA	BL
MER105	hAT	DNA	24.9994	-0.0197387	0.0257575	-0.766327	0.443482	0.610951	BL
MER106	hAT	DNA	19.8549	-0.0271007	0.0233336	-1.16144	0.245462	0.403632	BL
MER106B	hAT	DNA	26.6099	-0.104312	0.0274448	-3.80081	0.000144226	0.00273069	BL
MER107	hAT	DNA	1327.25	-0.0173088	0.0121415	-1.42559	0.153987	0.28876	BL
MER108	hAT	DNA	2.34981	0.00369113	0.109212	0.0337979	0.973038	0.982807	BL
MER112	hAT	DNA	19.231	0.00399575	0.0332193	0.120284	0.904258	0.940776	BL
MER113	hAT	DNA	2.41031	-0.142796	0.0446858	-3.19555	0.00139563	0.0126048	BL
MER113B	hAT	DNA	1.30834	0.0750223	0.0771336	0.972628	0.330738	0.498122	BL
MER114	hAT	DNA	1.14301	-0.15862	0.0990137	-1.602	0.109156	0.231583	BL
MER115	hAT	DNA	53.6678	0.229298	0.0332959	6.88667	5.71e-12	6.18e-09	BL
MER117	hAT	DNA	3.7587	0.229771	0.0953827	2.40894	0.0159991	0.0655722	BL
MER118	hAT	DNA	0.0196336	-0.073031	1.03462	-0.0705874	0.943726	NA	BL
MER119	hAT	DNA	40.524	-0.0203931	0.0162776	-1.25283	0.210268	0.362856	BL
MER121	hAT	DNA	39.0512	0.0890266	0.021954	4.05514	5.01e-05	0.00142664	BL
MER1A	hAT	DNA	5318.58	-0.0109809	0.00748423	-1.4672	0.142321	0.2793	BL
MER1B	hAT	DNA	5665.16	-0.0339803	0.0119694	-2.83894	0.00452643	0.0286409	BL
MER20	hAT	DNA	1763.51	-0.0263103	0.0120293	-2.18719	0.0287285	0.0989944	BL
MER20B	hAT	DNA	98.6624	-0.0355239	0.0180031	-1.97322	0.048471	0.136222	BL
MER3	hAT	DNA	378.604	-0.0269038	0.0134769	-1.9963	0.0459018	0.132686	BL
MER30	hAT	DNA	4913.09	-0.025976	0.0143843	-1.80587	0.0709393	0.171714	BL
MER30B	hAT	DNA	4072.24	-0.0039282	0.0134748	-0.291523	0.770651	0.851018	BL
MER33	hAT	DNA	417.198	0.0166448	0.0197703	0.841907	0.39984	0.567007	BL
MER45	hAT	DNA	3.6045	0.18869	0.130632	1.44444	0.148616	0.285111	BL
MER45B	hAT	DNA	114.926	-0.0145416	0.0156558	-0.928835	0.352975	0.522391	BL
MER45C	hAT	DNA	7.87855	0.238242	0.119045	2.00128	0.0453626	0.132297	BL
MER45R	hAT	DNA	241.29	-0.0451421	0.025695	-1.75685	0.078944	0.184487	BL
MER53	hAT	DNA	423.382	0.00293	0.00839671	0.348946	0.72713	0.821003	BL
MER58	hAT	DNA	1855.76	0.00249142	0.0288401	0.0863873	0.931159	0.960268	BL
MER58A	hAT	DNA	3.22286	0.113318	0.545711	0.207652	0.835501	0.90041	BL
MER58B	hAT	DNA	345.176	-0.0116021	0.0190543	-0.608895	0.542594	0.688396	BL
MER58C	hAT	DNA	30.4356	-0.0409871	0.0248075	-1.65221	0.0984922	0.215726	BL
MER58D	hAT	DNA	18.0192	-0.0548378	0.0299581	-1.83048	0.0671776	0.166097	BL
MER5A	hAT	DNA	493.387	-0.0196462	0.0101828	-1.92934	0.0536882	0.143714	BL
MER5A1	hAT	DNA	306.807	0.0319286	0.0141121	2.26249	0.0236671	0.0869241	BL
MER5B	hAT	DNA	207.099	-0.0140412	0.0191465	-0.733357	0.463341	0.625095	BL
MER5C	hAT	DNA	66.4859	-0.0440571	0.0213378	-2.06475	0.0389469	0.120059	BL
MER5C1	hAT	DNA	5.89939	0.0146128	0.0380068	0.384477	0.700625	0.803667	BL
MER63A	hAT	DNA	0.761399	-0.229443	0.183987	-1.24706	0.212376	0.364747	BL
MER63B	hAT	DNA	3.6883	0.245909	0.389381	0.631538	0.527689	0.679713	BL
MER63C	hAT	DNA	154.841	0.0146132	0.0205144	0.712338	0.476255	0.636183	BL
MER63D	hAT	DNA	82.3764	0.0492256	0.0312793	1.57374	0.115547	0.239964	BL
MER64A	hAT	DNA	94.3758	-0.0552816	0.0251117	-2.20143	0.0277055	0.0967012	BL
MER69A	hAT	DNA	72.1354	0.0290163	0.026735	1.08533	0.277776	0.442642	BL
MER69B	hAT	DNA	58.7469	0.0081008	0.0153656	0.527205	0.598051	0.730351	BL
MER69C	hAT	DNA	2.62242	0.162753	0.187499	0.868017	0.385385	0.5523	BL
MER80	hAT	DNA	154.219	0.024223	0.0159499	1.51869	0.12884	0.259974	BL
MER80B	hAT	DNA	0.177735	-0.000579583	0.259197	-0.00223607	0.998216	NA	BL
MER81	hAT	DNA	0.638713	0.0245389	0.110361	0.22235	0.824041	NA	BL
MER94	hAT	DNA	1.89165	-0.051737	0.0832419	-0.621526	0.534254	0.683289	BL
MER96	hAT	DNA	1.13967	0.0251294	0.119361	0.210533	0.833251	0.899848	BL
MER96B	hAT	DNA	29.3845	0.172683	0.0511218	3.37788	0.000730469	0.00790367	BL
MER97A	hAT	DNA	18.6972	-0.00450931	0.034617	-0.130263	0.896358	0.939787	BL
MER97B	hAT	DNA	3.57366	0.117873	0.208398	0.565615	0.571655	0.71242	BL
MER97C	hAT	DNA	0.0186911	-0.057052	2.66889	-0.0213767	0.982945	NA	BL
MER97d	hAT	DNA	3.00793	0.140227	0.126099	1.11204	0.266121	0.427214	BL
MER99	hAT	DNA	1.31853	0.0722928	0.0842871	0.857697	0.39106	0.558215	BL
ORSL	hAT	DNA	86.1924	0.00334909	0.0198122	0.169042	0.865763	0.919289	BL
ORSL-2b	hAT	DNA	29.9338	0.0410504	0.0306432	1.33963	0.180367	0.320982	BL
UCON107	hAT	DNA	30.5202	-0.043238	0.043633	-0.990947	0.321711	0.49027	BL
UCON38	hAT	DNA	0.317774	0.144412	0.208512	0.692584	0.488571	NA	BL
UCON53	hAT	DNA	0.106297	-0.137903	0.327785	-0.420711	0.673966	NA	BL
UCON54	hAT	DNA	6.8197	-0.0519065	0.0446021	-1.16377	0.244518	0.402692	BL
X27_DNA	hAT	DNA	0.933263	0.134084	0.116524	1.1507	0.249855	0.40899	BL
X28_DNA	hAT	DNA	0.0115973	-0.0399775	1.36711	-0.0292422	0.976671	NA	BL
X29a_DNA	hAT	DNA	0.0117566	-0.0652218	1.71113	-0.0381161	0.969595	NA	BL
X29b_DNA	hAT	DNA	8.04695	-0.045896	0.0437934	-1.04801	0.294633	0.460019	BL
X31_DNA	hAT	DNA	0.438508	0.228828	0.195275	1.17183	0.241267	NA	BL
X9c_DNA	hAT	DNA	0.978919	0.0573315	0.106047	0.540624	0.588767	0.724323	BL
ZAPHOD	hAT	DNA	9.92906	0.0227568	0.0474286	0.479812	0.631361	0.756514	BL
Zaphod3	hAT	DNA	6.91232	-0.0203315	0.0445848	-0.456019	0.648376	0.767476	BL
EUTREP14	Interspersed Repeat	Interspersed Repeat	0.356226	0.166719	0.215222	0.774638	0.438554	NA	BL
MamRep564	Interspersed Repeat	Interspersed Repeat	0.26715	0.0622836	0.216946	0.287092	0.774042	NA	BL
MER122	Interspersed Repeat	Interspersed Repeat	19.7571	0.256367	0.0929341	2.75858	0.00580523	0.0337702	BL
REP522	Interspersed Repeat	Interspersed Repeat	71.9607	0.218851	0.104661	2.09104	0.036524	0.11572	BL
UCON1	Interspersed Repeat	Interspersed Repeat	0.184193	0.00363591	0.300767	0.0120888	0.990355	NA	BL
UCON10	Interspersed Repeat	Interspersed Repeat	0.603771	-0.00718833	0.168326	-0.0427048	0.965937	NA	BL
UCON101	Interspersed Repeat	Interspersed Repeat	0.133333	-0.0524203	0.296798	-0.176619	0.859807	NA	BL
UCON12A	Interspersed Repeat	Interspersed Repeat	21.2826	-0.138777	0.0460523	-3.01345	0.00258291	0.0191787	BL
UCON16	Interspersed Repeat	Interspersed Repeat	0.191377	-0.0961273	0.273231	-0.351816	0.724976	NA	BL
UCON19	Interspersed Repeat	Interspersed Repeat	15.395	-0.107365	0.0310639	-3.45627	0.000547699	0.00681162	BL
UCON28	Interspersed Repeat	Interspersed Repeat	2.99709	-0.0635437	0.0543175	-1.16986	0.242058	0.399249	BL
UCON28b	Interspersed Repeat	Interspersed Repeat	0.250257	0.0385682	0.215125	0.179283	0.857716	NA	BL
UCON31	Interspersed Repeat	Interspersed Repeat	0.0125277	-0.0772097	1.36404	-0.0566037	0.954861	NA	BL
UCON47	Interspersed Repeat	Interspersed Repeat	0.0792657	-0.0490415	0.361213	-0.135769	0.892004	NA	BL
UCON61	Interspersed Repeat	Interspersed Repeat	0.142385	0.0116547	0.279656	0.0416751	0.966758	NA	BL
UCON63	Interspersed Repeat	Interspersed Repeat	23.44	-0.129182	0.0395936	-3.26269	0.00110359	0.0106615	BL
UCON76	Interspersed Repeat	Interspersed Repeat	0.830997	0.21989	0.103926	2.11582	0.0343597	0.110977	BL
UCON96	Interspersed Repeat	Interspersed Repeat	0.141873	-0.0853786	0.256776	-0.332503	0.73951	NA	BL
HAL1	L1	LINE	164.02	-0.0366522	0.013551	-2.70476	0.00683537	0.0374351	BL
HAL1B	L1	LINE	5.16102	0.053262	0.0448066	1.18871	0.234554	0.392441	BL
HAL1C	L1	LINE	42.4037	-0.0086476	0.0292347	-0.295799	0.767384	0.848987	BL
HAL1M8	L1	LINE	293.394	0.00668156	0.013039	0.512429	0.608351	0.740423	BL
IN25	L1	LINE	113.957	-0.0298627	0.0173745	-1.71876	0.0856573	0.194708	BL
L1	L1	LINE	184072	-0.00238535	0.0129427	-0.184301	0.853777	0.911932	BL
L180_5	L1	LINE	36.3816	-0.0112209	0.0319481	-0.351224	0.725421	0.821003	BL
L1HS	L1	LINE	243130	0.060803	0.0194888	3.11989	0.00180917	0.0154135	BL
L1M1_5	L1	LINE	10730.3	-0.0117221	0.00946771	-1.23811	0.215674	0.36865	BL
L1M1B_5	L1	LINE	569.276	-0.00916315	0.00876414	-1.04553	0.29578	0.461143	BL
L1M2_5	L1	LINE	3324.35	-0.0192305	0.0103978	-1.84947	0.0643896	0.161646	BL
L1M2A_5	L1	LINE	410.344	0.00330375	0.00833179	0.396524	0.691718	0.79791	BL
L1M2A1_5	L1	LINE	561.251	0.0726875	0.0200385	3.62739	0.000286297	0.00411816	BL
L1M2B_5	L1	LINE	380.389	0.005984	0.0105341	0.568063	0.569993	0.71242	BL
L1M2C_5	L1	LINE	1526.4	-0.0083264	0.0125413	-0.663918	0.506743	0.660597	BL
L1M3_5	L1	LINE	1590.15	-0.0258011	0.00861596	-2.99457	0.00274835	0.0199578	BL
L1M3A_5	L1	LINE	335.901	-0.0136237	0.0158552	-0.859256	0.390199	0.557722	BL
L1M3B_5	L1	LINE	22.0262	-0.0315698	0.0323612	-0.975543	0.329291	0.496922	BL
L1M3C_5	L1	LINE	64.1055	-0.000522963	0.018951	-0.0275955	0.977985	0.98527	BL
L1M3D_5	L1	LINE	63.9721	0.0100506	0.0201314	0.499252	0.617602	0.7459	BL
L1M3DE_5	L1	LINE	16.4644	-0.0262762	0.0375511	-0.699745	0.484087	0.645051	BL
L1M3E_5	L1	LINE	60.5465	0.0112131	0.0182646	0.613928	0.539263	0.686171	BL
L1M4B	L1	LINE	1782.77	-0.0126951	0.0111727	-1.13626	0.255847	0.416281	BL
L1M5_5	L1	LINE	15.6576	-0.0161472	0.0282891	-0.570791	0.568142	0.711939	BL
L1M6_5	L1	LINE	142.182	-0.0340911	0.0166269	-2.05036	0.0403295	0.122872	BL
L1M7_5	L1	LINE	5.38922	0.210896	0.113404	1.85968	0.0629303	0.15909	BL
L1M7_5end	L1	LINE	54.6425	0.0476436	0.0317341	1.50134	0.133268	0.265066	BL
L1MA1	L1	LINE	7603.1	0.0010354	0.00848867	0.121974	0.902919	0.940776	BL
L1MA10	L1	LINE	731.559	-0.0262455	0.0218357	-1.20196	0.229381	0.387191	BL
L1MA2	L1	LINE	7494.4	-0.00120108	0.00776254	-0.154727	0.877036	0.926348	BL
L1MA3	L1	LINE	10126.9	-0.000435594	0.00668776	-0.065133	0.948068	0.965922	BL
L1MA4	L1	LINE	6143.55	-0.00337149	0.00740571	-0.455255	0.648926	0.767476	BL
L1MA4A	L1	LINE	4615.95	-0.00438722	0.00787994	-0.556758	0.577693	0.717147	BL
L1MA5	L1	LINE	4655.18	0.00316065	0.00730538	0.432646	0.665272	0.77903	BL
L1MA5A	L1	LINE	4516.85	-0.0103785	0.00736286	-1.40958	0.158664	0.293745	BL
L1MA6	L1	LINE	2213.82	0.00221085	0.00874968	0.252678	0.800517	0.872349	BL
L1MA7	L1	LINE	3545.06	0.00354058	0.00722213	0.49024	0.623964	0.750144	BL
L1MA8	L1	LINE	5523.56	-0.0036877	0.00910832	-0.404872	0.685572	0.79591	BL
L1MA9	L1	LINE	4861.74	-0.00440912	0.00566525	-0.778275	0.436407	0.6046	BL
L1MA9_5	L1	LINE	173.877	-0.0738125	0.0131181	-5.62678	1.84e-08	3.97e-06	BL
L1MB1	L1	LINE	2637.64	0.0213656	0.010712	1.99456	0.0460911	0.132686	BL
L1MB2	L1	LINE	4700.88	-0.011858	0.00685002	-1.73109	0.0834352	0.191265	BL
L1MB3	L1	LINE	8486.9	-0.00489549	0.00491449	-0.996133	0.319185	0.489176	BL
L1MB3_5	L1	LINE	1741.87	-0.0268207	0.0125944	-2.12957	0.0332074	0.109103	BL
L1MB4	L1	LINE	11316.8	-0.00879128	0.0226834	-0.387564	0.698339	0.802126	BL
L1MB4_5	L1	LINE	129.079	-0.0258467	0.0135489	-1.90765	0.0564359	0.147552	BL
L1MB5	L1	LINE	4227.16	-0.00019195	0.0124638	-0.0154007	0.987713	0.992298	BL
L1MB6_5	L1	LINE	321.388	-0.00309746	0.00903791	-0.342719	0.73181	0.823977	BL
L1MB7	L1	LINE	5760.72	-0.000375328	0.0116481	-0.0322222	0.974295	0.982807	BL
L1MB8	L1	LINE	5248.31	-0.00144026	0.0132481	-0.108715	0.913429	0.948493	BL
L1MB8_5	L1	LINE	3.38295	-0.00316164	0.0681105	-0.0464192	0.962976	0.976514	BL
L1MC1	L1	LINE	7353.51	-0.0176643	0.00642623	-2.74878	0.00598171	0.0342445	BL
L1MC2	L1	LINE	4081.72	-0.0127255	0.00844996	-1.50599	0.13207	0.264141	BL
L1MC3	L1	LINE	2015.48	-0.0319477	0.0127932	-2.49725	0.0125161	0.056663	BL
L1MC4	L1	LINE	1258.65	-0.0337387	0.0113091	-2.98332	0.00285143	0.0201096	BL
L1MC4_5end	L1	LINE	29.6782	-0.0569795	0.0295799	-1.92629	0.0540678	0.144092	BL
L1MC4B	L1	LINE	136.372	-0.0213073	0.0145736	-1.46205	0.143728	0.279701	BL
L1MC5	L1	LINE	294.229	0.0144759	0.0270684	0.53479	0.592795	0.727422	BL
L1MCA_5	L1	LINE	2452.9	-0.0178126	0.00846625	-2.10396	0.0353819	0.1136	BL
L1MCB_5	L1	LINE	18.7819	-0.0253927	0.0388411	-0.653758	0.513268	0.665894	BL
L1MCC_5	L1	LINE	48.9557	0.0776237	0.0190439	4.07605	4.58e-05	0.0013474	BL
L1MD_5	L1	LINE	23.3865	-0.0232874	0.0265426	-0.877361	0.380291	0.5501	BL
L1MD1	L1	LINE	1418.78	0.0237056	0.0124465	1.9046	0.056832	0.147982	BL
L1MD1_2_5	L1	LINE	1.0299	0.270724	0.167059	1.62053	0.105118	0.226119	BL
L1MD1_5	L1	LINE	46.6649	-0.0629483	0.016722	-3.7644	0.000166948	0.00291351	BL
L1MD2	L1	LINE	4288.05	-0.0137841	0.0106066	-1.29958	0.193747	0.340315	BL
L1MD3	L1	LINE	1419.07	-0.0354251	0.0128769	-2.75106	0.00594025	0.0341881	BL
L1MDA_5	L1	LINE	1219.01	-0.0301446	0.0123022	-2.45035	0.0142719	0.0620169	BL
L1MDB_5	L1	LINE	139.087	-0.024384	0.0163308	-1.49313	0.135403	0.267163	BL
L1ME_ORF2	L1	LINE	10090.8	-0.0181529	0.0131669	-1.37868	0.167994	0.304983	BL
L1ME1	L1	LINE	2088.44	-0.0246522	0.0125894	-1.95817	0.0502106	0.138946	BL
L1ME2	L1	LINE	1362.13	-0.00983796	0.0145633	-0.675533	0.499337	0.654888	BL
L1ME3	L1	LINE	305.364	-0.00401316	0.014925	-0.268889	0.788015	0.863022	BL
L1ME3a	L1	LINE	318.047	-0.00753636	0.0109751	-0.68668	0.492284	0.651163	BL
L1ME3A	L1	LINE	186.404	-0.0037387	0.0120748	-0.309628	0.756844	0.842751	BL
L1ME3C_3end	L1	LINE	70.5262	0.00529365	0.0193	0.274282	0.783868	0.860188	BL
L1ME3D_3end	L1	LINE	92.9483	-0.00864984	0.0181287	-0.477135	0.633266	0.75712	BL
L1ME3E_3end	L1	LINE	167.744	0.0044152	0.0212537	0.207738	0.835433	0.90041	BL
L1ME3F_3end	L1	LINE	44.4387	0.0443454	0.0224077	1.97903	0.0478128	0.135428	BL
L1ME4	L1	LINE	118.237	0.00407171	0.0168772	0.241255	0.809358	0.87922	BL
L1ME4A	L1	LINE	55.3663	-0.0774097	0.0223648	-3.46123	0.000537716	0.00676522	BL
L1ME5	L1	LINE	57.9436	0.0415904	0.0370662	1.12206	0.261838	0.423481	BL
L1ME5_3end	L1	LINE	60.544	0.00831586	0.0276614	0.300631	0.763696	0.846638	BL
L1MEA_5	L1	LINE	9.38171	0.039419	0.0479536	0.822023	0.411064	0.576876	BL
L1MEB_5	L1	LINE	59.6909	-0.0916462	0.0208704	-4.3912	1.13e-05	0.000580821	BL
L1MEC_5	L1	LINE	1007.13	-0.00885032	0.00952253	-0.929409	0.352677	0.522391	BL
L1MED_5	L1	LINE	5.36341	0.103774	0.0708505	1.46469	0.143006	0.2793	BL
L1MEE_5	L1	LINE	5.62488	-0.14041	0.0425804	-3.29753	0.000975408	0.00986347	BL
L1MEe_5end	L1	LINE	40.7406	-0.0864733	0.0348036	-2.4846	0.0129696	0.0584711	BL
L1MEf_5end	L1	LINE	474.263	0.00173293	0.0180206	0.0961637	0.923391	0.955171	BL
L1MEg_5end	L1	LINE	72.6416	0.010566	0.0195616	0.540143	0.589099	0.724323	BL
L1P_MA2	L1	LINE	35596	-0.0191628	0.01193	-1.60627	0.108214	0.230488	BL
L1P4a_5end	L1	LINE	884.833	-0.0136667	0.0156445	-0.873573	0.382351	0.551476	BL
L1P4b_5end	L1	LINE	33.4893	0.0582718	0.0243263	2.39542	0.0166012	0.0672753	BL
L1P4c_5end	L1	LINE	44.3291	0.00839543	0.0275591	0.304634	0.760645	0.845802	BL
L1P4d_5end	L1	LINE	86.8775	0.00588144	0.0213565	0.275394	0.783013	0.860122	BL
L1P4e_5end	L1	LINE	442.051	-0.000451152	0.00767913	-0.0587504	0.953151	0.969339	BL
L1P5_5	L1	LINE	136.436	-0.0212285	0.0241364	-0.879521	0.379119	0.549138	BL
L1PA10	L1	LINE	11215.9	0.0111713	0.00795469	1.40437	0.16021	0.295075	BL
L1PA11	L1	LINE	12071.7	0.00579012	0.00493466	1.17336	0.240653	0.398144	BL
L1PA12	L1	LINE	5374.91	0.00457815	0.00657135	0.696684	0.486001	0.646806	BL
L1PA12_5	L1	LINE	1462.51	-0.0277422	0.0071778	-3.865	0.000111088	0.00235681	BL
L1PA13	L1	LINE	14300.4	0.011663	0.00874394	1.33384	0.182257	0.323813	BL
L1PA13_5	L1	LINE	1255.51	0.00937276	0.0143728	0.652118	0.514325	0.666467	BL
L1PA14	L1	LINE	5433.6	0.0132889	0.00580232	2.29027	0.0220057	0.0829944	BL
L1PA14_5	L1	LINE	371.393	0.0148256	0.0158527	0.93521	0.34968	0.519717	BL
L1PA15	L1	LINE	7617.58	-0.00654799	0.0061174	-1.07039	0.284444	0.448643	BL
L1PA15_5	L1	LINE	142.406	0.0121949	0.0313918	0.388474	0.697665	0.802126	BL
L1PA16	L1	LINE	13992.4	0.0089626	0.0051386	1.74417	0.0811295	0.188213	BL
L1PA16_5	L1	LINE	4907.1	-0.0206282	0.0127855	-1.61341	0.106656	0.228066	BL
L1PA17_5	L1	LINE	1485.58	-0.0153325	0.0125705	-1.21972	0.222573	0.376639	BL
L1PA2	L1	LINE	10210	0.00823411	0.0195719	0.420711	0.673966	0.784964	BL
L1PA3	L1	LINE	27489	0.0179861	0.0194647	0.924035	0.355468	0.524715	BL
L1PA4	L1	LINE	26111.6	0.027497	0.0166289	1.65357	0.0982155	0.215556	BL
L1PA5	L1	LINE	30874.4	0.0254366	0.0138991	1.83009	0.0672369	0.166097	BL
L1PA6	L1	LINE	18116.7	0.0326132	0.0129646	2.51556	0.0118843	0.0544863	BL
L1PA7	L1	LINE	35251	0.0178787	0.0126832	1.40964	0.158647	0.293745	BL
L1PA7_5	L1	LINE	22075.7	-0.0204964	0.00699696	-2.92933	0.00339694	0.0231163	BL
L1PA8	L1	LINE	12834.2	0.0414582	0.0138766	2.98763	0.00281154	0.0200137	BL
L1PA8A	L1	LINE	3502.54	0.0214373	0.011116	1.9285	0.053793	0.143714	BL
L1PAXX_5	L1	LINE	1918.55	-0.00536647	0.0122316	-0.438738	0.660851	0.775533	BL
L1PB1	L1	LINE	14282.8	0.00394311	0.00774452	0.509149	0.610648	0.740719	BL
L1PB2	L1	LINE	7075.08	0.0114397	0.00796034	1.43709	0.150692	0.285549	BL
L1PB2c	L1	LINE	74063.5	-0.00858728	0.013196	-0.650751	0.515207	0.666812	BL
L1PB3	L1	LINE	7424.53	0.0050417	0.0206561	0.244078	0.80717	0.877747	BL
L1PB4	L1	LINE	6367.57	0.00407478	0.0127331	0.320014	0.748958	0.837162	BL
L1PBA_5	L1	LINE	8698.99	-0.00870499	0.01143	-0.761589	0.446305	0.611269	BL
L1PBA1_5	L1	LINE	875.687	-0.00159214	0.0088377	-0.180154	0.857032	0.914452	BL
L1PBB_5	L1	LINE	258.931	-0.0155368	0.0110263	-1.40906	0.158818	0.293745	BL
L1PREC1	L1	LINE	110885	-0.0064822	0.0127917	-0.50675	0.61233	0.741928	BL
L1PREC2	L1	LINE	55631.2	-0.00426192	0.00896415	-0.475441	0.634473	0.757726	BL
MER25	L1	LINE	205.155	0.00212192	0.0167556	0.12664	0.899226	0.940776	BL
MER60	L1	LINE	28.6207	-0.0135614	0.0256516	-0.528677	0.597029	0.729927	BL
MER62	L1	LINE	50.9124	-0.0436524	0.0205626	-2.12291	0.0337617	0.110363	BL
MER79	L1	LINE	18.3024	0.0184947	0.0273178	0.677022	0.498392	0.654442	BL
KER	L2	LINE	1.16877	0.144959	0.177914	0.814767	0.415206	0.579681	BL
L2C	L2	LINE	0.708736	0.0601046	0.103047	0.583273	0.559709	0.704193	BL
LTR11	L2	LINE	54.6687	-0.0663668	0.0239347	-2.77283	0.00555708	0.0332197	BL
UCON77	L2	LINE	0.955771	-0.0391546	0.0909395	-0.430556	0.666791	0.779433	BL
X13_LINE	L2	LINE	0.0827783	0.00217006	0.377973	0.0057413	0.995419	NA	BL
MIR	L2-end	SINE	938.159	0.0200744	0.0106273	1.88896	0.0588976	0.152094	BL
MIR3	L2-end	SINE	120.21	0.0855804	0.030978	2.76262	0.00573388	0.0336817	BL
MIRb	L2-end	SINE	29.3238	0.27021	0.140052	1.92936	0.0536862	0.143714	BL
MIRc	L2-end	SINE	652.758	0.0198648	0.0196474	1.01107	0.311985	0.4795	BL
THER1	L2-end	SINE	38.8944	-0.0457403	0.0217615	-2.10189	0.0355629	0.113843	BL
THER2	L2-end	SINE	0.996233	0.18978	0.109809	1.72828	0.0839389	0.191607	BL
UCON3	LINE-dependent	SINE	0.0185074	-0.109179	1.16863	-0.0934251	0.925566	NA	BL
LTR90A	LTR	LTR	0.360938	0.121754	0.140983	0.863608	0.387803	NA	BL
MamRep1527	LTR	LTR	1.61431	-0.253238	0.0707874	-3.57745	0.000346968	0.00469275	BL
MamRep605	LTR	LTR	50.6289	-0.0914968	0.0274606	-3.33193	0.000862448	0.00897278	BL
DNA1_Mam	Mariner/Tc1	DNA	6.01917	-0.0722731	0.0437987	-1.65012	0.0989185	0.216222	BL
Eulor8	Mariner/Tc1	DNA	0.0217422	-0.10319	0.849795	-0.12143	0.903351	NA	BL
EutTc1-N1	Mariner/Tc1	DNA	6.43671	0.0435152	0.037754	1.1526	0.249075	0.408332	BL
GOLEM	Mariner/Tc1	DNA	1836.19	-0.0196091	0.0256519	-0.76443	0.444611	0.610951	BL
GOLEM_A	Mariner/Tc1	DNA	3590.07	-0.0329019	0.0269872	-1.21917	0.222781	0.376639	BL
GOLEM_B	Mariner/Tc1	DNA	1671.65	-0.0382739	0.0156688	-2.44269	0.0145784	0.0624611	BL
GOLEM_C	Mariner/Tc1	DNA	733.625	-0.022682	0.020872	-1.08672	0.277161	0.442313	BL
HSMAR1	Mariner/Tc1	DNA	2924.8	-0.00793113	0.0116235	-0.682338	0.495025	0.651603	BL
HSMAR2	Mariner/Tc1	DNA	1840.04	-0.0292379	0.0127895	-2.28609	0.0222492	0.083589	BL
HSTC2	Mariner/Tc1	DNA	25.2253	-0.0681313	0.0383394	-1.77706	0.0755591	0.179287	BL
Kanga1	Mariner/Tc1	DNA	0.0574774	-0.103416	0.997018	-0.103725	0.917387	NA	BL
Kanga1d	Mariner/Tc1	DNA	15.7711	0.028434	0.0263912	1.0774	0.281301	0.444981	BL
KANGA2_A	Mariner/Tc1	DNA	2.00617	0.0944717	0.0988409	0.955795	0.339176	0.507591	BL
MADE1	Mariner/Tc1	DNA	904.119	-0.0127028	0.00845087	-1.50314	0.132803	0.264627	BL
MamRep434	Mariner/Tc1	DNA	0.304359	-0.0130384	0.199951	-0.065208	0.948008	NA	BL
MARE1	Mariner/Tc1	DNA	0.0287922	-0.0848553	0.791621	-0.107192	0.914637	NA	BL
MARE10	Mariner/Tc1	DNA	0.0634628	-0.0733694	0.436148	-0.168221	0.866409	NA	BL
MARINER1	Mariner/Tc1	DNA	626.313	-0.012021	0.0137514	-0.874164	0.382029	0.551476	BL
MARINER1_EC	Mariner/Tc1	DNA	10.7562	-0.0999133	0.0348124	-2.87005	0.0041041	0.0267208	BL
MARINER2	Mariner/Tc1	DNA	3193.55	-0.018481	0.00980599	-1.88466	0.0594751	0.152493	BL
MARNA	Mariner/Tc1	DNA	1.45631	-0.128129	0.100581	-1.27388	0.202705	0.352615	BL
MER104	Mariner/Tc1	DNA	116.078	0.00416053	0.0235228	0.176872	0.859609	0.914452	BL
MER104A	Mariner/Tc1	DNA	1.6286	0.214603	0.0898486	2.38849	0.0169176	0.0679671	BL
MER104C	Mariner/Tc1	DNA	3.84104	-0.147307	0.104415	-1.41078	0.158309	0.293745	BL
MER116	Mariner/Tc1	DNA	2.00074	-0.00396575	0.0502279	-0.0789551	0.937068	0.960884	BL
MER132	Mariner/Tc1	DNA	0.295427	0.0494265	0.24798	0.199316	0.842015	NA	BL
MER2	Mariner/Tc1	DNA	3630.35	-0.024136	0.0205354	-1.17533	0.239861	0.398057	BL
MER28	Mariner/Tc1	DNA	1959.34	-0.0271246	0.0138358	-1.96046	0.0499418	0.138913	BL
MER2B	Mariner/Tc1	DNA	2423.03	-0.00240171	0.0223398	-0.107508	0.914386	0.948577	BL
MER44A	Mariner/Tc1	DNA	3160.06	-0.0387404	0.0212945	-1.81927	0.0688698	0.168591	BL
MER44B	Mariner/Tc1	DNA	2636.61	-0.030589	0.00989381	-3.09173	0.00198993	0.0161612	BL
MER44C	Mariner/Tc1	DNA	1414.4	-0.031925	0.0173092	-1.8444	0.0651247	0.163113	BL
MER44D	Mariner/Tc1	DNA	40.4988	-0.0399584	0.0593142	-0.673674	0.500519	0.655643	BL
MER46	Mariner/Tc1	DNA	841.398	0.00805736	0.042929	0.18769	0.851119	0.910891	BL
MER46C	Mariner/Tc1	DNA	21.544	-0.0600385	0.0369507	-1.62483	0.104199	0.225487	BL
MER47B	Mariner/Tc1	DNA	34.5484	-0.0402665	0.0188882	-2.13184	0.0330201	0.108926	BL
MER6	Mariner/Tc1	DNA	911.858	-0.0124303	0.0105937	-1.17336	0.240652	0.398144	BL
MER6A	Mariner/Tc1	DNA	563.101	-0.0038249	0.0137347	-0.278484	0.780641	0.85846	BL
MER6B	Mariner/Tc1	DNA	0.289586	-0.0181258	0.171464	-0.105712	0.915811	NA	BL
MER6C	Mariner/Tc1	DNA	164.868	-0.0824898	0.0364681	-2.26197	0.0236993	0.0869241	BL
MER8	Mariner/Tc1	DNA	6.38811	-0.0575281	0.0506249	-1.13636	0.255807	0.416281	BL
MER82	Mariner/Tc1	DNA	420.485	-0.0421051	0.013895	-3.03024	0.00244361	0.0187517	BL
MERX	Mariner/Tc1	DNA	0.00918152	-0.0904725	2.00127	-0.0452076	0.963942	NA	BL
TIGGER1	Mariner/Tc1	DNA	48702.7	-0.0233377	0.0139302	-1.67533	0.0938695	0.207279	BL
Tigger12	Mariner/Tc1	DNA	0.454573	-0.0669832	0.203379	-0.329351	0.74189	NA	BL
Tigger12A	Mariner/Tc1	DNA	26.8446	0.028317	0.0313637	0.902861	0.3666	0.536028	BL
Tigger13a	Mariner/Tc1	DNA	0.719821	0.0810489	0.13376	0.605929	0.544562	0.688396	BL
Tigger14a	Mariner/Tc1	DNA	7.62397	0.00529149	0.0399354	0.132501	0.894588	0.93884	BL
Tigger15a	Mariner/Tc1	DNA	37.4743	0.099823	0.0333244	2.9955	0.00273999	0.0199578	BL
Tigger16a	Mariner/Tc1	DNA	0.148861	-0.145377	0.241077	-0.603033	0.546487	NA	BL
TIGGER2	Mariner/Tc1	DNA	7198.32	-0.0382337	0.0135524	-2.82118	0.00478472	0.0297533	BL
Tigger2b_Pri	Mariner/Tc1	DNA	1442.29	-0.0325968	0.0242327	-1.34516	0.178573	0.318839	BL
Tigger3b	Mariner/Tc1	DNA	10127.8	-0.0110705	0.0136473	-0.811186	0.417259	0.581048	BL
Tigger3c	Mariner/Tc1	DNA	4297.88	-0.0490306	0.0199524	-2.45737	0.0139957	0.0615252	BL
Tigger3d	Mariner/Tc1	DNA	238.144	-0.0157198	0.0322501	-0.487433	0.625951	0.751697	BL
Tigger4a	Mariner/Tc1	DNA	100.144	-0.0539689	0.0193743	-2.78559	0.00534309	0.0324788	BL
TIGGER5	Mariner/Tc1	DNA	464.452	-0.120443	0.0276522	-4.35565	1.33e-05	0.000617739	BL
TIGGER5_A	Mariner/Tc1	DNA	1447.31	-0.0280984	0.0195224	-1.43929	0.150068	0.285549	BL
TIGGER5_B	Mariner/Tc1	DNA	0.0613744	-0.0393448	0.802137	-0.0490499	0.96088	NA	BL
TIGGER5A	Mariner/Tc1	DNA	1146.56	6e-05	0.0164318	0.00365107	0.997087	0.997087	BL
TIGGER6A	Mariner/Tc1	DNA	211.245	0.0583331	0.0231447	2.52037	0.0117232	0.054196	BL
TIGGER6B	Mariner/Tc1	DNA	83.6526	-0.0256708	0.0300302	-0.854833	0.392643	0.559737	BL
TIGGER7	Mariner/Tc1	DNA	114.948	-0.0102291	0.0207735	-0.49241	0.622429	0.749131	BL
TIGGER9	Mariner/Tc1	DNA	0.326609	-0.0176627	0.200221	-0.0882161	0.929705	NA	BL
Tigger9b	Mariner/Tc1	DNA	58.6236	-0.0411183	0.0223639	-1.8386	0.0659742	0.164479	BL
UCON104	Mariner/Tc1	DNA	0.524656	0.0883203	0.186089	0.474614	0.635062	NA	BL
UCON11	Mariner/Tc1	DNA	0.515369	-0.0403948	0.134584	-0.300146	0.764066	NA	BL
UCON40	Mariner/Tc1	DNA	0.162491	0.00828935	0.277663	0.029854	0.976184	NA	BL
X1_DNA	Mariner/Tc1	DNA	6.45014	-0.0367208	0.0406381	-0.903606	0.366204	0.536028	BL
X11_DNA	Mariner/Tc1	DNA	61.4547	-0.074331	0.0339286	-2.19081	0.0284657	0.0989083	BL
X13_DNA	Mariner/Tc1	DNA	0.176583	-0.0508287	0.26458	-0.19211	0.847656	NA	BL
X22_DNA	Mariner/Tc1	DNA	0.108336	0.0628121	0.320974	0.195692	0.844851	NA	BL
X26_DNA	Mariner/Tc1	DNA	0.127482	-0.116932	0.28719	-0.40716	0.68389	NA	BL
X33a_DNA	Mariner/Tc1	DNA	17.992	-0.091431	0.0359817	-2.54104	0.0110524	0.0521285	BL
X4b_DNA	Mariner/Tc1	DNA	9.95431	-0.137939	0.0426565	-3.23372	0.00122187	0.0113971	BL
X6a_DNA	Mariner/Tc1	DNA	6.12784	-0.0817573	0.0480403	-1.70185	0.0887838	0.200134	BL
ZOMBI	Mariner/Tc1	DNA	3282.61	-0.0286671	0.0152607	-1.87849	0.0603142	0.153915	BL
ZOMBI_A	Mariner/Tc1	DNA	117.902	-0.152165	0.336399	-0.452336	0.651027	0.769008	BL
ZOMBI_B	Mariner/Tc1	DNA	4084.64	-0.00911877	0.0198568	-0.459227	0.646071	0.766501	BL
ZOMBI_C	Mariner/Tc1	DNA	1.30703	0.210603	0.134061	1.57095	0.116195	0.240389	BL
MER136	Merlin	DNA	0.083726	-0.138296	0.392385	-0.352451	0.7245	NA	BL
Merlin1_HS	Merlin	DNA	18.6646	-0.0841383	0.0267755	-3.14236	0.00167594	0.014624	BL
RICKSHA	MuDR	DNA	769.231	-0.0164432	0.00975047	-1.6864	0.0917191	0.204198	BL
RICKSHA_0	MuDR	DNA	213.207	0.0393531	0.0114099	3.44902	0.000562633	0.00683107	BL
Ricksha_a	MuDR	DNA	123.751	-0.0447727	0.0205248	-2.1814	0.0291541	0.0996755	BL
EUTREP4	piggyBac	DNA	0.21503	-0.0118251	0.201533	-0.0586756	0.953211	NA	BL
LOOPER	piggyBac	DNA	52.7864	0.00607607	0.0182221	0.333445	0.738798	0.830093	BL
MER75	piggyBac	DNA	782.822	-0.0132687	0.0221071	-0.600198	0.548374	0.691539	BL
MER75A	piggyBac	DNA	0.0103797	-0.067592	2.23515	-0.0302405	0.975875	NA	BL
MER75B	piggyBac	DNA	480.87	-0.0450924	0.0184567	-2.44315	0.0145598	0.0624611	BL
MER85	piggyBac	DNA	2607.51	-0.0161253	0.0167375	-0.963422	0.335336	0.503236	BL
5S	rRNA	Pseudogene	16.8821	-0.062559	0.0171619	-3.64523	0.000267156	0.00411816	BL
HSFAU	rRNA	Pseudogene	6024.96	-0.164081	0.0453926	-3.61471	0.000300679	0.00411816	BL
L23	rRNA	Pseudogene	14860.9	-0.133481	0.0432507	-3.08621	0.00202726	0.0162481	BL
L28	rRNA	Pseudogene	1302.42	-0.104138	0.0390176	-2.669	0.00760765	0.040212	BL
L31	rRNA	Pseudogene	3476.11	-0.0503596	0.0765581	-0.657796	0.510669	0.664116	BL
L37	rRNA	Pseudogene	6762.13	-0.121302	0.0519185	-2.33639	0.0194707	0.0755101	BL
L7	rRNA	Pseudogene	9539.53	0.00403097	0.0788943	0.0510933	0.959251	0.974563	BL
L7A	rRNA	Pseudogene	19833.7	-0.145561	0.0401374	-3.62657	0.000287215	0.00411816	BL
LSU-rRNA_Cel	rRNA	Pseudogene	100.244	0.0567898	0.0776725	0.731145	0.464691	0.625095	BL
LSU-rRNA_Dme	rRNA	Pseudogene	179.237	0.110543	0.0657079	1.68234	0.0925037	0.205522	BL
LSU-rRNA_Hsa	rRNA	Pseudogene	8.46594e+06	-0.328824	0.118438	-2.77634	0.00549752	0.0331372	BL
RPS2	rRNA	Pseudogene	13829.3	-0.112936	0.0457287	-2.4697	0.0135228	0.0602127	BL
RRNA45	rRNA	Pseudogene	141.887	0.2694	0.104203	2.58533	0.00972855	0.0480652	BL
SSU-rRNA_Cel	rRNA	Pseudogene	18.2913	-0.210585	0.101757	-2.06949	0.0385	0.11902	BL
SSU-rRNA_Dme	rRNA	Pseudogene	197.595	-0.0229938	0.0641641	-0.358359	0.720074	0.818404	BL
SSU-rRNA_Hsa	rRNA	Pseudogene	717824	-0.468374	0.114861	-4.07774	4.55e-05	0.0013474	BL
U13	rRNA	Pseudogene	22.0646	0.0613037	0.0269	2.27895	0.02267	0.0845826	BL
L4	RTEX	LINE	0.630898	0.227276	0.128365	1.77055	0.0766356	NA	BL
L5	RTEX	LINE	2.76658	-0.0757156	0.0548969	-1.37923	0.167823	0.304983	BL
6kbHsap	Satellite	Tandem Repeat	10087.7	0.213213	0.0800474	2.66359	0.00773125	0.0404117	BL
ACRO1	Satellite	Tandem Repeat	273.524	0.271799	0.116266	2.33774	0.0194009	0.0755098	BL
ALR	Satellite	Tandem Repeat	3847	0.0675665	0.0881623	0.766387	0.443446	0.610951	BL
ALR_	Satellite	Tandem Repeat	9384.1	0.125618	0.10198	1.23179	0.218027	0.370921	BL
ALR1	Satellite	Tandem Repeat	5406.29	0.0773914	0.102845	0.752507	0.451746	0.614057	BL
ALR2	Satellite	Tandem Repeat	614.492	0.121721	0.10382	1.17243	0.241025	0.398151	BL
ALRa	Satellite	Tandem Repeat	138.02	0.107986	0.123723	0.872801	0.382771	0.551476	BL
ALRa_	Satellite	Tandem Repeat	213.889	0.0679726	0.0952055	0.713957	0.475254	0.63563	BL
ALRb	Satellite	Tandem Repeat	2646.6	0.0665098	0.10956	0.607064	0.543809	0.688396	BL
BSR	Satellite	Tandem Repeat	1329.13	0.277102	0.106926	2.59152	0.00955527	0.0474257	BL
BSRa	Satellite	Tandem Repeat	0.737991	0.103822	0.136084	0.762924	0.445509	0.610951	BL
BSRf	Satellite	Tandem Repeat	1.51041	0.261128	0.129679	2.01366	0.0440456	0.129504	BL
CER	Satellite	Tandem Repeat	1603.45	-0.0412069	0.0277226	-1.4864	0.137172	0.269856	BL
D20S16	Satellite	Tandem Repeat	60.0092	0.327887	0.124887	2.62547	0.00865302	0.0441631	BL
GGAAT	Satellite	Tandem Repeat	4760.56	-0.0931402	0.0848535	-1.09766	0.272353	0.436572	BL
GSAT	Satellite	Tandem Repeat	80.6277	0.155607	0.0437787	3.5544	0.000378837	0.00493857	BL
GSATII	Satellite	Tandem Repeat	175.065	-0.0206052	0.0386876	-0.532604	0.594308	0.727422	BL
GSATX	Satellite	Tandem Repeat	11.2679	0.144171	0.0727896	1.98065	0.0476301	0.135265	BL
HSAT4	Satellite	Tandem Repeat	2.37052	-0.0553237	0.0657097	-0.841941	0.399821	0.567007	BL
HSAT5	Satellite	Tandem Repeat	13.5809	0.114451	0.0677136	1.69023	0.0909843	0.202979	BL
HSAT6	Satellite	Tandem Repeat	0.206579	0.080407	0.24469	0.328608	0.742452	NA	BL
HSATI	Satellite	Tandem Repeat	357.737	0.18824	0.130861	1.43847	0.1503	0.285549	BL
HSATII	Satellite	Tandem Repeat	10103.8	0.13824	0.129555	1.06704	0.285955	0.449062	BL
LSAU	Satellite	Tandem Repeat	3784.69	0.345758	0.0969155	3.56763	0.000360226	0.00481191	BL
LTR10	Satellite	Tandem Repeat	77.8999	0.0342499	0.0172404	1.98661	0.0469656	0.134081	BL
MER22	Satellite	Tandem Repeat	1445.29	0.273754	0.0721017	3.79677	0.000146594	0.00273069	BL
MSR1	Satellite	Tandem Repeat	329.043	0.141119	0.0527365	2.67592	0.00745253	0.039919	BL
SAR	Satellite	Tandem Repeat	684.189	0.0833737	0.129041	0.646103	0.518213	0.6699	BL
SATR1	Satellite	Tandem Repeat	81.9896	0.062542	0.0350613	1.78379	0.0744582	0.177845	BL
SATR2	Satellite	Tandem Repeat	249.95	-0.0240382	0.0224079	-1.07276	0.28338	0.447616	BL
SN5	Satellite	Tandem Repeat	48.197	-0.0419339	0.0371065	-1.1301	0.258436	0.418604	BL
SUBTEL_sat	Satellite	Tandem Repeat	0.0167344	-0.0890159	1.01567	-0.0876425	0.930161	NA	BL
SUBTEL2_sat	Satellite	Tandem Repeat	0.010493	-0.073214	1.58153	-0.046293	0.963077	NA	BL
SVA2	Satellite	Tandem Repeat	858.893	0.0017318	0.0118539	0.146095	0.883846	0.92937	BL
TAR1	Satellite	Tandem Repeat	291.11	0.108308	0.0504282	2.14776	0.0317327	0.106422	BL
7SK	scRNA	Pseudogene	2.12072e+06	-0.16398	0.0487721	-3.36218	0.000773306	0.00820311	BL
7SL	scRNA	Pseudogene	1.84121e+07	-0.287012	0.0479503	-5.98561	2.16e-09	5.83e-07	BL
CYCLO	scRNA	Pseudogene	9135.06	-0.0826151	0.0337409	-2.44852	0.0143446	0.0620833	BL
HY1	scRNA	Pseudogene	29703.4	0.051725	0.095441	0.541958	0.587847	0.724323	BL
HY1_SINE	scRNA	Pseudogene	123.788	-0.0277929	0.0140723	-1.975	0.0482676	0.136169	BL
HY3	scRNA	Pseudogene	7359.18	0.11234	0.0886058	1.26787	0.204846	0.355768	BL
L23A	scRNA	Pseudogene	16480.8	-0.132622	0.0415083	-3.19507	0.00139795	0.0126048	BL
XBR	scRNA	Pseudogene	2.1053	0.169285	0.176604	0.958555	0.337783	0.506207	BL
XTR	scRNA	Pseudogene	0.369481	0.130465	0.225022	0.579788	0.562057	NA	BL
Y4	scRNA	Pseudogene	2219.59	0.154658	0.0636835	2.42854	0.0151598	0.0633317	BL
(AC)n	Simple	Tandem Repeat	37600.7	0.0202721	0.0058969	3.43776	0.000586541	0.00697404	BL
(AG)n	Simple	Tandem Repeat	4482.97	-0.0421417	0.0330421	-1.27539	0.20217	0.352251	BL
(AT)n	Simple	Tandem Repeat	2151.83	0.113565	0.0583938	1.94481	0.0517981	0.140818	BL
(CAA)n	Simple	Tandem Repeat	2688.99	0.0193284	0.00784301	2.46441	0.0137239	0.0606094	BL
(CAAA)n	Simple	Tandem Repeat	4226.91	0.0233105	0.00854326	2.72853	0.0063618	0.0356656	BL
(CAAAA)n	Simple	Tandem Repeat	4189.51	0.0346891	0.010675	3.24956	0.00115582	0.0109702	BL
(CAAAAA)n	Simple	Tandem Repeat	1344.17	0.0148238	0.00760281	1.94978	0.0512022	0.140659	BL
(CCA)n	Simple	Tandem Repeat	241.388	0.0950709	0.0383736	2.47751	0.0132304	0.0591541	BL
(CCCCA)n	Simple	Tandem Repeat	57.1613	0.225498	0.0884395	2.54974	0.0107803	0.051612	BL
(CCCCAA)n	Simple	Tandem Repeat	16.8155	0.264345	0.128556	2.05626	0.0397575	0.121863	BL
(CCCCCA)n	Simple	Tandem Repeat	173.475	-0.256085	0.0588894	-4.34858	1.37e-05	0.000617739	BL
(CCCGAA)n	Simple	Tandem Repeat	11.7463	0.248119	0.145386	1.70662	0.0878924	0.198538	BL
(CCCTAA)n	Simple	Tandem Repeat	2501.37	0.369704	0.101654	3.63689	0.000275945	0.00411816	BL
(CCCTCA)n	Simple	Tandem Repeat	26.4034	0.332848	0.0906947	3.66998	0.000242567	0.00385966	BL
(CCTA)n	Simple	Tandem Repeat	136.262	0.0205148	0.0308642	0.66468	0.506255	0.660597	BL
(CG)n	Simple	Tandem Repeat	0.246084	0.041641	0.188399	0.221025	0.825073	NA	BL
(CGAA)n	Simple	Tandem Repeat	5.66377	-0.00165042	0.0429252	-0.0384488	0.96933	0.980201	BL
(CGGA)n	Simple	Tandem Repeat	40.2837	-0.0215941	0.0432622	-0.499146	0.617677	0.7459	BL
(CTA)n	Simple	Tandem Repeat	190.146	-0.0257572	0.0149855	-1.71881	0.0856495	0.194708	BL
(CTCCA)n	Simple	Tandem Repeat	152.832	0.177189	0.112274	1.57818	0.114524	0.238696	BL
(GAA)n	Simple	Tandem Repeat	1185.93	0.0499402	0.055094	0.906453	0.364696	0.534828	BL
(GAAA)n	Simple	Tandem Repeat	13432.3	0.121472	0.061817	1.96503	0.0494109	0.13779	BL
(GAAAA)n	Simple	Tandem Repeat	1177.07	0.09895	0.0364659	2.7135	0.00665775	0.036942	BL
(GAAAAA)n	Simple	Tandem Repeat	207.664	0.0187129	0.0173262	1.08003	0.280129	0.444299	BL
(GACA)n	Simple	Tandem Repeat	382.247	0.0638989	0.0204709	3.12146	0.00179958	0.0154135	BL
(GAGACA)n	Simple	Tandem Repeat	176.531	-0.0265237	0.0206559	-1.28407	0.199117	0.348616	BL
(GCA)n	Simple	Tandem Repeat	4279.58	-0.124753	0.0329275	-3.78872	0.000151424	0.00273069	BL
(GCC)n	Simple	Tandem Repeat	2447.04	-0.146817	0.0306015	-4.79772	1.6e-06	0.000144699	BL
(GCCA)n	Simple	Tandem Repeat	27.2716	0.0774204	0.0336287	2.30222	0.021323	0.0818137	BL
(GCCC)n	Simple	Tandem Repeat	3.53318	-0.156053	0.0750702	-2.07877	0.0376389	0.117364	BL
(GCCCA)n	Simple	Tandem Repeat	30.3347	0.114957	0.0491237	2.34015	0.0192762	0.0752954	BL
(GCCCC)n	Simple	Tandem Repeat	17.1166	0.211743	0.0684573	3.09307	0.00198096	0.0161612	BL
(GCCCCA)n	Simple	Tandem Repeat	145.476	0.0410752	0.026379	1.55712	0.119442	0.243842	BL
(GCCCCC)n	Simple	Tandem Repeat	10.4162	0.109841	0.0755496	1.45389	0.145976	0.283057	BL
(GCGCA)n	Simple	Tandem Repeat	0.0304844	-0.0101063	1.07841	-0.00937149	0.992523	NA	BL
(GCTCA)n	Simple	Tandem Repeat	1.42354	0.0802566	0.108436	0.740132	0.45922	0.622651	BL
(GGA)n	Simple	Tandem Repeat	419.584	0.106818	0.0420522	2.54014	0.0110809	0.0521285	BL
(GGAA)n	Simple	Tandem Repeat	2741.45	0.131109	0.0600727	2.18251	0.0290721	0.0996755	BL
(GGAGA)n	Simple	Tandem Repeat	113.764	0.148883	0.0544949	2.73206	0.00629397	0.0354691	BL
(GGAGAA)n	Simple	Tandem Repeat	135.832	0.104974	0.0413132	2.54094	0.0110553	0.0521285	BL
(GGCA)n	Simple	Tandem Repeat	230.133	0.189357	0.0558977	3.38756	0.000705172	0.00775719	BL
(GGCCC)n	Simple	Tandem Repeat	14.4623	-0.00482368	0.0392733	-0.122823	0.902247	0.940776	BL
(GGGA)n	Simple	Tandem Repeat	393.424	0.197296	0.071453	2.7612	0.00575888	0.0336817	BL
(GGGAGA)n	Simple	Tandem Repeat	33.2247	0.114554	0.576084	0.198849	0.84238	0.904426	BL
(GGGGA)n	Simple	Tandem Repeat	107.118	0.0518426	0.0595926	0.86995	0.384328	0.551516	BL
(GGGGGA)n	Simple	Tandem Repeat	6.1545	0.178581	0.0971113	1.83894	0.0659247	0.164479	BL
(TAA)n	Simple	Tandem Repeat	4052.7	0.027962	0.0208483	1.34122	0.17985	0.32059	BL
(TAAA)n	Simple	Tandem Repeat	13616	0.0276539	0.0155835	1.77457	0.0759694	0.179474	BL
(TAAAA)n	Simple	Tandem Repeat	3044.54	0.0697044	0.0271402	2.56831	0.0102197	0.0493646	BL
(TAAAAA)n	Simple	Tandem Repeat	271.173	0.0237916	0.0137397	1.73159	0.0833466	0.191265	BL
(TAACC)n	Simple	Tandem Repeat	3.50261	0.0310042	0.0662849	0.467742	0.639969	0.76093	BL
(TACA)n	Simple	Tandem Repeat	1295.38	0.0312153	0.0128049	2.43777	0.0147782	0.0624611	BL
(TACAA)n	Simple	Tandem Repeat	121.924	0.241593	0.0757565	3.18906	0.00142734	0.0127075	BL
(TAGA)n	Simple	Tandem Repeat	5940.45	-0.0235164	0.0109918	-2.13945	0.0323991	0.107533	BL
(TAGAA)n	Simple	Tandem Repeat	120.332	0.0441549	0.027294	1.61776	0.105715	0.226671	BL
(TATACA)n	Simple	Tandem Repeat	106.453	-0.0370151	0.0172207	-2.14945	0.0315987	0.106422	BL
(TCA)n	Simple	Tandem Repeat	1075.12	0.00556591	0.00725134	0.76757	0.442743	0.610951	BL
(TCAA)n	Simple	Tandem Repeat	288.655	-0.0278671	0.010837	-2.57147	0.0101267	0.0491349	BL
(TCACCA)n	Simple	Tandem Repeat	33.7992	0.0327298	0.0432061	0.757526	0.448735	0.611912	BL
(TCCA)n	Simple	Tandem Repeat	3095.38	0.113105	0.0347422	3.25555	0.00113172	0.0108365	BL
(TCCCA)n	Simple	Tandem Repeat	41.0668	0.0760819	0.0594647	1.27945	0.20074	0.350323	BL
(TCTAA)n	Simple	Tandem Repeat	2.99329	-0.0788729	0.0626496	-1.25895	0.208048	0.360172	BL
(TGAA)n	Simple	Tandem Repeat	1340.89	0.0090324	0.00631062	1.4313	0.152344	0.287672	BL
(TGGAA)n	Simple	Tandem Repeat	73635.9	0.157677	0.177926	0.886194	0.375513	0.545376	BL
(TGGCCC)n	Simple	Tandem Repeat	6.18748	0.2174	0.0798364	2.72306	0.00646798	0.036074	BL
(TTAA)n	Simple	Tandem Repeat	20.954	-0.0020053	0.0488132	-0.041081	0.967231	0.978994	BL
(TTAAA)n	Simple	Tandem Repeat	164.53	0.0673416	0.0169247	3.97889	6.92e-05	0.00167669	BL
E1	snRNA	Pseudogene	31376.4	0.0672447	0.0679228	0.990017	0.322166	0.490272	BL
E2	snRNA	Pseudogene	66.9102	-0.0816732	0.0464069	-1.75994	0.0784183	0.183655	BL
E3	snRNA	Pseudogene	10.064	-0.0986146	0.0489104	-2.01623	0.043776	0.129319	BL
U1	snRNA	Pseudogene	224868	0.227936	0.0941582	2.42078	0.0154873	0.0639591	BL
U14	snRNA	Pseudogene	106.965	-0.0690766	0.0481662	-1.43413	0.151535	0.286645	BL
U2	snRNA	Pseudogene	130006	0.248122	0.0732836	3.38578	0.000709761	0.00775719	BL
U3	snRNA	Pseudogene	80.0928	-0.0655115	0.0199602	-3.28211	0.00103034	0.0102278	BL
U4B	snRNA	Pseudogene	34389.6	0.344552	0.0952091	3.6189	0.000295863	0.00411816	BL
U5B1	snRNA	Pseudogene	5171.79	0.2694	0.0938771	2.86971	0.00410845	0.0267208	BL
U6	snRNA	Pseudogene	3899.12	-0.0159591	0.0452907	-0.35237	0.724561	0.821003	BL
U7	snRNA	Pseudogene	402.966	0.033077	0.019119	1.73006	0.0836189	0.19128	BL
U8	snRNA	Pseudogene	402.982	0.126199	0.0824449	1.53071	0.12584	0.25498	BL
UHG	snRNA	Pseudogene	1176.36	-0.157152	0.0373912	-4.20291	2.64e-05	0.00105596	BL
SVA_A	SVA	SVA	8128.18	0.112931	0.0340436	3.31725	0.000909093	0.00927961	BL
SVA_B	SVA	SVA	17335.5	0.0482687	0.0122817	3.93013	8.49e-05	0.00191378	BL
SVA_C	SVA	SVA	11584.5	0.050809	0.0148917	3.4119	0.000645124	0.00727109	BL
SVA_D	SVA	SVA	18441	0.0688894	0.0154042	4.47213	7.74e-06	0.000441033	BL
SVA_E	SVA	SVA	3192.48	0.0614438	0.0144937	4.23933	2.24e-05	0.000932952	BL
SVA_F	SVA	SVA	23415.3	0.0503331	0.0167941	2.99707	0.00272586	0.0199578	BL
Eulor11	Transposase	DNA	0.408665	0.182976	0.203581	0.898785	0.368767	NA	BL
Eulor2B	Transposase	DNA	0.00893093	-0.0675915	2.12028	-0.0318786	0.974569	NA	BL
Eutr11	Transposase	DNA	1.18461	0.122544	0.162343	0.754845	0.450342	0.612918	BL
MARE8	Transposase	DNA	0.157991	0.113312	0.266263	0.425563	0.670426	NA	BL
MER124	Transposase	DNA	0.00958384	-0.0904714	1.7245	-0.0524623	0.95816	NA	BL
MER126	Transposase	DNA	0.0368284	-0.0808617	2.8102	-0.0287744	0.977045	NA	BL
MER131	Transposase	DNA	0.207238	0.19878	0.231848	0.857374	0.391238	NA	BL
MER135	Transposase	DNA	0.305174	-0.0254851	0.224705	-0.113416	0.909701	NA	BL
UCON58	Transposase	DNA	0.14311	-0.0171532	0.282052	-0.0608158	0.951506	NA	BL
UCON59	Transposase	DNA	0.242583	0.138695	0.225783	0.614285	0.539027	NA	BL
UCON7	Transposase	DNA	0.816323	0.279521	0.145891	1.91595	0.0553712	0.146126	BL
X2b_DNA	Transposase	DNA	0.0190288	-0.0644937	1.11021	-0.0580913	0.953676	NA	BL
X9a_DNA	Transposase	DNA	0.00842282	-0.075576	1.73332	-0.0436019	0.965222	NA	BL
TRNA_ALA	tRNA	Pseudogene	1.82765	0.027003	0.077187	0.349838	0.72646	0.821003	BL
TRNA_ASN	tRNA	Pseudogene	82.4038	0.0491474	0.0479341	1.02531	0.305216	0.473129	BL
TRNA_GLU	tRNA	Pseudogene	40.5782	0.0908183	0.0619787	1.46531	0.142835	0.2793	BL
TRNA_GLY	tRNA	Pseudogene	171.208	0.109497	0.0332737	3.29079	0.000999073	0.0100092	BL
TRNA_VAL	tRNA	Pseudogene	92.4158	0.0397302	0.0391646	1.01444	0.310373	0.477701	BL
tRNA-Ala-GCA	tRNA	Pseudogene	0.376388	0.162624	0.20094	0.809318	0.418332	NA	BL
tRNA-Ala-GCY_	tRNA	Pseudogene	3.4033	0.171074	0.10646	1.60693	0.10807	0.230488	BL
tRNA-Arg-CGA	tRNA	Pseudogene	3.94383	0.066328	0.0811211	0.817641	0.413562	0.57888	BL
tRNA-Arg-CGG	tRNA	Pseudogene	6.57712	-0.105798	0.0510889	-2.07086	0.0383715	0.118963	BL
tRNA-Asp-GAY	tRNA	Pseudogene	248.534	0.0251551	0.0722383	0.348223	0.727673	0.821003	BL
tRNA-Gln-CAA	tRNA	Pseudogene	9.18583	-0.0394744	0.0444079	-0.888905	0.374054	0.543987	BL
tRNA-Gln-CAA_	tRNA	Pseudogene	3.40418	-0.0119502	0.0759139	-0.157417	0.874916	0.926281	BL
tRNA-Gln-CAG	tRNA	Pseudogene	11.1231	0.0807581	0.0725183	1.11362	0.265441	0.426756	BL
tRNA-His-CAY	tRNA	Pseudogene	0.151961	-0.0331503	0.221517	-0.149651	0.88104	NA	BL
tRNA-His-CAY_	tRNA	Pseudogene	316.782	-0.103813	0.0685041	-1.51543	0.129663	0.260773	BL
tRNA-Ile-ATA	tRNA	Pseudogene	64.0379	0.0574002	0.0694742	0.826209	0.408686	0.575389	BL
tRNA-Ile-ATC	tRNA	Pseudogene	2.68886	0.125385	0.0789072	1.58902	0.112056	0.235427	BL
tRNA-Ile-ATT	tRNA	Pseudogene	256.369	-0.0990342	0.034662	-2.85714	0.00427472	0.0273683	BL
tRNA-Leu-CTA	tRNA	Pseudogene	62.7189	-0.00168881	0.0843112	-0.0200307	0.984019	0.989812	BL
tRNA-Leu-CTA_	tRNA	Pseudogene	2.92643	-0.176668	0.0807496	-2.18785	0.0286804	0.0989944	BL
tRNA-Leu-CTG	tRNA	Pseudogene	38.3826	-0.0757949	0.0468625	-1.61739	0.105794	0.226671	BL
tRNA-Leu-CTY	tRNA	Pseudogene	20.766	-0.0382662	0.0564562	-0.677803	0.497897	0.654442	BL
tRNA-Leu-TTA	tRNA	Pseudogene	10.725	0.0178243	0.0445144	0.400418	0.688849	0.796297	BL
tRNA-Leu-TTA(m)	tRNA	Pseudogene	0.050276	-0.17364	0.722382	-0.240371	0.810042	NA	BL
tRNA-Leu-TTG	tRNA	Pseudogene	156.198	0.0976796	0.0818092	1.19399	0.23248	0.390596	BL
tRNA-Lys-AAG	tRNA	Pseudogene	45.9444	-0.124717	0.0510955	-2.44086	0.0146522	0.0624611	BL
tRNA-Met	tRNA	Pseudogene	4.21231	0.208316	0.119951	1.73668	0.0824438	0.189796	BL
tRNA-Met_	tRNA	Pseudogene	15.9035	-0.116625	0.0339623	-3.43396	0.000594831	0.00699573	BL
tRNA-Met-i	tRNA	Pseudogene	19.5536	0.00402325	0.0565923	0.0710919	0.943325	0.962903	BL
tRNA-Pro-CCA	tRNA	Pseudogene	40.4587	-0.148124	0.0511466	-2.89606	0.00377881	0.0252077	BL
tRNA-Pro-CCG	tRNA	Pseudogene	79.7919	-0.0023774	0.0348918	-0.0681363	0.945677	0.964395	BL
tRNA-SeC(e)-TGA	tRNA	Pseudogene	115.068	0.108982	0.0887828	1.22751	0.219631	0.373063	BL
tRNA-Ser-AGY	tRNA	Pseudogene	68.8701	-0.0248367	0.053065	-0.468043	0.639754	0.76093	BL
tRNA-Ser-TCA	tRNA	Pseudogene	14.7051	-0.0755624	0.0752741	-1.00383	0.31546	0.484153	BL
tRNA-Ser-TCA_	tRNA	Pseudogene	2.33992	-0.0357816	0.102021	-0.35073	0.725791	0.821003	BL
tRNA-Ser-TCAm	tRNA	Pseudogene	0.485722	0.17205	0.195735	0.878994	0.379404	NA	BL
tRNA-Ser-TCG	tRNA	Pseudogene	7.83164	-0.0878072	0.0629038	-1.3959	0.162745	0.29745	BL
tRNA-Ser-TCY	tRNA	Pseudogene	108.986	-0.0144884	0.0212276	-0.682524	0.494907	0.651603	BL
tRNA-Thr-ACG_	tRNA	Pseudogene	14.9651	0.109037	0.0300955	3.62305	0.000291153	0.00411816	BL
tRNA-Thr-ACY_	tRNA	Pseudogene	75.167	-0.000106448	0.0255392	-0.00416802	0.996674	0.997087	BL
tRNA-Tyr-TAC	tRNA	Pseudogene	270.792	0.0661463	0.0729253	0.907043	0.364384	0.534828	BL
tRNA-Tyr-TAT	tRNA	Pseudogene	31.7598	0.0656276	0.0339913	1.93072	0.0535181	0.143714	BL
tRNA-Val-GTA	tRNA	Pseudogene	8.80101	-0.00761773	0.0664663	-0.11461	0.908754	0.944545	BL
MER121	hAT	DNA	39.1119	0.10548	0.0291065	3.62393	0.00029016	0.0376155	V02
HERV1_LTRe	ERV1	Endogenous Retrovirus	8.51155	0.27794	0.0681951	4.07566	4.58844e-05	0.0167325	V02
HERV30I	ERV1	Endogenous Retrovirus	1766.51	-0.0814886	0.0227232	-3.58615	0.000335601	0.0376155	V02
HERV57I	ERV3	Endogenous Retrovirus	144.933	0.0930997	0.0247459	3.76223	0.000168404	0.0307057	V02
MER61E	ERV1	Endogenous Retrovirus	385.473	0.0648919	0.0143733	4.51476	6.33873e-06	0.00693458	V02
IN25	L1	LINE	117.308	-0.0999153	0.023053	-4.33415	1.46323e-05	0.00800385	V02
L1MA9_5	L1	LINE	177.031	-0.0653455	0.0166704	-3.91985	8.8605e-05	0.0242335	V02
BSR	Satellite	Tandem Repeat	1528.9	0.540246	0.142695	3.78602	0.000153082	0.0307057	V02
GSAT	Satellite	Tandem Repeat	85.0476	0.199105	0.0556187	3.57982	0.000343835	0.0376155	V02
MER22	Satellite	Tandem Repeat	1294.29	0.31794	0.0883117	3.6002	0.000317969	0.0376155	V02
(TACAA)n	Simple	Tandem Repeat	129.71	0.34401	0.101009	3.40575	0.000659818	0.0656219	V02
FAM	Alu	SINE	231.629	-0.213432	0.0632668	-3.37352	0.000742135	0.067658	V02
LTR30	ERV1	Endogenous Retrovirus	579.332	0.0598015	0.0178504	3.35014	0.0008077	0.067971	V02
7SL	scRNA	Pseudogene	1.73344e+07	-0.192329	0.0588542	-3.26789	0.00108352	0.0697275	V02
LTR62	ERV3	Endogenous Retrovirus	91.4565	0.124611	0.0381213	3.26882	0.00107999	0.0697275	V02
MER41D	ERV1	Endogenous Retrovirus	118.004	0.0669964	0.0204142	3.28185	0.00103127	0.0697275	V02
MER47B	Mariner/Tc1	DNA	35.3631	-0.0849325	0.0255868	-3.31939	0.000902159	0.0697275	V02
LTR43	ERV1	Endogenous Retrovirus	236.635	0.0435098	0.0135059	3.22155	0.001275	0.0774917	V02
MER102	hAT	DNA	5.37003	0.242869	0.0767964	3.16251	0.00156416	0.0900628	V02
6kbHsap	Satellite	Tandem Repeat	10741.7	0.334086	0.106427	3.13912	0.00169456	0.0926926	V02
(GGCA)n	Simple	Tandem Repeat	230.329	0.224175	0.0720746	3.11031	0.00186888	0.0973544	V02
(TACA)n	Simple	Tandem Repeat	1359.29	0.0539098	0.0175563	3.07068	0.00213574	0.0973544	V02
LTR48B	ERV1	Endogenous Retrovirus	190.302	0.0393448	0.0127797	3.07869	0.00207911	0.0973544	V02
MER65B	ERV1	Endogenous Retrovirus	45.7325	-0.106668	0.0344996	-3.09187	0.001989	0.0973544	V02
MLT1J2	ERV3	Endogenous Retrovirus	21.5863	0.136457	0.044722	3.05123	0.00227908	0.0997325	V02
LTR40A1	ERV3	Endogenous Retrovirus	5332.5	0.195166	0.0642616	3.03705	0.00238907	0.100525	V02
ACRO1	Satellite	Tandem Repeat	315.839	0.46176	0.155801	2.96378	0.0030389	0.117776	V02
BSRf	Satellite	Tandem Repeat	1.66709	0.498573	0.168696	2.95546	0.00312202	0.117776	V02
HERVI	ERV1	Endogenous Retrovirus	425.997	-0.0415438	0.0140254	-2.96205	0.00305601	0.117776	V02
L28	rRNA	Pseudogene	1132.88	-0.145097	0.0495787	-2.9266	0.00342685	0.120935	V02
MER68_I	ERV3	Endogenous Retrovirus	17.2647	-0.095106	0.0324221	-2.93337	0.00335306	0.120935	V02
HARLEQUIN	ERV1	Endogenous Retrovirus	6626.13	-0.0341113	0.0117988	-2.89108	0.00383921	0.127276	V02
MER65A	ERV1	Endogenous Retrovirus	470.966	0.039994	0.0137886	2.90051	0.00372557	0.127276	V02
LTR33	ERV3	Endogenous Retrovirus	2.29431	0.420602	0.146184	2.87721	0.00401214	0.129096	V02
MER89	ERV1	Endogenous Retrovirus	54.8531	0.147949	0.0516836	2.8626	0.00420183	0.131337	V02
LTR10B1	ERV1	Endogenous Retrovirus	494.086	0.0708978	0.0250018	2.83571	0.00457246	0.135196	V02
LTR2	ERV1	Endogenous Retrovirus	164.051	-0.0750558	0.0263894	-2.84416	0.00445284	0.135196	V02
MER57D	ERV1	Endogenous Retrovirus	141.727	-0.0563856	0.019948	-2.82663	0.0047041	0.135428	V02
HUERS-P3	ERV1	Endogenous Retrovirus	2086.58	-0.0453463	0.0161189	-2.81324	0.00490454	0.137579	V02
(TCCA)n	Simple	Tandem Repeat	3232.53	0.124496	0.0463054	2.68859	0.00717551	0.145371	V02
HERVP71A_I	ERV1	Endogenous Retrovirus	2378.93	-0.0341926	0.0125253	-2.72989	0.00633563	0.145371	V02
HSATII	Satellite	Tandem Repeat	10497.5	0.451596	0.167789	2.69144	0.00711434	0.145371	V02
KANGA2_A	Mariner/Tc1	DNA	2.23614	0.349308	0.128628	2.71565	0.00661466	0.145371	V02
KER	L2	LINE	1.24726	0.611722	0.225566	2.71194	0.00668905	0.145371	V02
L1MC4_5end	L1	LINE	28.4688	-0.107897	0.039363	-2.74108	0.00612372	0.145371	V02
LSAU	Satellite	Tandem Repeat	3352.78	0.33512	0.12352	2.71308	0.0066661	0.145371	V02
LTR21A	ERV1	Endogenous Retrovirus	569.767	-0.0779513	0.0288721	-2.69988	0.00693636	0.145371	V02
LTR50	ERV3	Endogenous Retrovirus	6.74378	0.208148	0.0748537	2.78073	0.00542365	0.145371	V02
MER1B	hAT	DNA	5846.59	-0.0412868	0.0150765	-2.73849	0.00617216	0.145371	V02
MER44B	Mariner/Tc1	DNA	2687.18	-0.035288	0.0127303	-2.77197	0.00557183	0.145371	V02
MER5A	hAT	DNA	510.614	-0.0340149	0.0124462	-2.73294	0.00627713	0.145371	V02
MLT2D	ERV3	Endogenous Retrovirus	56.2242	0.087607	0.0323313	2.70967	0.00673503	0.145371	V02
THER1	L2-end	SINE	40.142	-0.0732926	0.0270623	-2.70829	0.00676314	0.145371	V02
HAL1C	L1	LINE	43.9826	0.107069	0.0397891	2.69091	0.00712572	0.145371	V02
MER70C	ERV3	Endogenous Retrovirus	3.17943	0.369365	0.138607	2.66484	0.00770249	0.15321	V02
AluYb3a2	Alu	SINE	7227.84	0.0435823	0.0165041	2.6407	0.00827342	0.159977	V02
X6a_DNA	Mariner/Tc1	DNA	6.02363	-0.17603	0.0667239	-2.63818	0.00833519	0.159977	V02
MER41G	ERV1	Endogenous Retrovirus	28.6468	0.222379	0.0848693	2.62025	0.00878651	0.162923	V02
X7C_LINE	CR1	LINE	0.918465	0.549506	0.209459	2.62346	0.00870423	0.162923	V02
GSATII	Satellite	Tandem Repeat	180.928	0.124648	0.0476994	2.61319	0.00897005	0.163554	V02
LTR26C	ERV1	Endogenous Retrovirus	85.3572	0.0855892	0.0330017	2.59348	0.00950105	0.170396	V02
HERV18	ERV3	Endogenous Retrovirus	796.606	-0.0344598	0.0133164	-2.58777	0.00965986	0.17045	V02
MER96B	hAT	DNA	29.9493	0.175825	0.0681759	2.579	0.00990879	0.172067	V02
(CCCTCA)n	Simple	Tandem Repeat	27.7827	0.306075	0.118942	2.5733	0.0100733	0.17219	V02
MER69B	hAT	DNA	58.7945	-0.0512354	0.0200214	-2.55904	0.0104962	0.17666	V02
(CCCTAA)n	Simple	Tandem Repeat	2477.84	0.343471	0.135526	2.53435	0.0112657	0.18067	V02
L1MEB_5	L1	LINE	60.9689	-0.0687904	0.0271054	-2.53788	0.0111525	0.18067	V02
MER45	hAT	DNA	3.98406	0.419012	0.166443	2.51745	0.0118209	0.18067	V02
MER6	Mariner/Tc1	DNA	915.28	-0.0316556	0.0125755	-2.51725	0.0118276	0.18067	V02
MLT1N2	ERV3	Endogenous Retrovirus	0.579835	0.650261	0.257414	2.52613	0.0115326	0.18067	V02
MARINER1_EC	Mariner/Tc1	DNA	10.7172	-0.116135	0.0461701	-2.51538	0.0118905	0.18067	V02
FLAM_C	Alu	SINE	31800.2	-0.19767	0.0776476	-2.54573	0.010905	0.18067	V02
MER83	ERV1	Endogenous Retrovirus	345.317	0.0489174	0.0196096	2.49457	0.0126111	0.181533	V02
tRNA-Leu-CTG	tRNA	Pseudogene	41.5517	-0.155122	0.0619819	-2.5027	0.0123249	0.181533	V02
tRNA-Met	tRNA	Pseudogene	4.30348	0.394207	0.157932	2.49605	0.0125585	0.181533	V02
LTR6	ERV1	Endogenous Retrovirus	2.90285	0.502386	0.20088	2.50093	0.0123869	0.181533	V02
L1MD1_5	L1	LINE	48.0144	-0.0563401	0.0227217	-2.47957	0.0131541	0.184495	V02
LTR26B	ERV1	Endogenous Retrovirus	91.5364	0.100568	0.0405249	2.48164	0.013078	0.184495	V02
Charlie28	hAT	DNA	2.01114	0.485783	0.199887	2.43029	0.0150867	0.190121	V02
HERV50_LTR	ERV1	Endogenous Retrovirus	128.983	-0.0535275	0.0218775	-2.44669	0.0144176	0.190121	V02
HUERS-P3B	ERV1	Endogenous Retrovirus	4420.26	-0.0481324	0.0198278	-2.42752	0.0152023	0.190121	V02
L1PA12_5	L1	LINE	1508.13	-0.0230593	0.00938228	-2.45775	0.0139811	0.190121	V02
LTR1C3	ERV1	Endogenous Retrovirus	22.259	0.154115	0.0636405	2.42166	0.01545	0.190121	V02
LTR39	ERV1	Endogenous Retrovirus	3048.68	0.0906425	0.0372722	2.43191	0.0150195	0.190121	V02
LTR8A	ERV1	Endogenous Retrovirus	846.443	0.056202	0.0232159	2.42084	0.0154846	0.190121	V02
MADE1	Mariner/Tc1	DNA	912.447	-0.0251979	0.0103548	-2.43344	0.0149561	0.190121	V02
MER122	Interspersed Repeat	Interspersed Repeat	17.7506	0.289841	0.119451	2.42644	0.0152479	0.190121	V02
MER34C2	ERV1	Endogenous Retrovirus	96.8114	0.0621585	0.0257151	2.41719	0.0156407	0.190121	V02
MER84I	ERV1	Endogenous Retrovirus	91.3475	0.185411	0.0756932	2.44951	0.014305	0.190121	V02
MLT1K	ERV3	Endogenous Retrovirus	31.2477	-0.0851259	0.0345831	-2.46149	0.0138361	0.190121	V02
ERV24_Prim	ERV1	Endogenous Retrovirus	37.9794	0.17336	0.0718592	2.41249	0.015844	0.190476	V02
D20S16	Satellite	Tandem Repeat	68.1131	0.399081	0.166249	2.4005	0.0163727	0.193554	V02
LTR18C	ERV3	Endogenous Retrovirus	213.21	0.0530006	0.0221039	2.3978	0.0164939	0.193554	V02
MER57A	ERV1	Endogenous Retrovirus	562.254	0.0286489	0.0119631	2.39477	0.0166308	0.193554	V02
LTR35A	ERV1	Endogenous Retrovirus	153.736	-0.0396105	0.0166858	-2.37391	0.017601	0.19851	V02
MER4D1	ERV1	Endogenous Retrovirus	3485.04	0.017952	0.00756136	2.37418	0.0175881	0.19851	V02
tRNA-Gln-CAG	tRNA	Pseudogene	10.1365	0.221124	0.0930141	2.37731	0.0174393	0.19851	V02
LTR28B	ERV1	Endogenous Retrovirus	166.913	0.0600176	0.0253295	2.36947	0.0178135	0.198856	V02
UCON54	hAT	DNA	6.48293	-0.143086	0.0605543	-2.36294	0.0181305	0.200352	V02
MER92B	ERV1	Endogenous Retrovirus	30.727	0.0889751	0.0377157	2.3591	0.0183194	0.200414	V02
LTR22C	ERV2	Endogenous Retrovirus	83.5924	-0.046323	0.0197108	-2.35013	0.0187666	0.203274	V02
AluYb9	Alu	SINE	9511.15	-0.0448348	0.0191371	-2.34283	0.0191382	0.203609	V02
LTR37A	ERV1	Endogenous Retrovirus	50.7161	0.0553006	0.0236104	2.34221	0.0191697	0.203609	V02
HERV9	ERV1	Endogenous Retrovirus	11438.6	-0.0248292	0.0106594	-2.32933	0.0198418	0.20872	V02
(GCCC)n	Simple	Tandem Repeat	3.286	-0.227344	0.098155	-2.31617	0.0205489	0.213608	V02
(TCACCA)n	Simple	Tandem Repeat	37.737	0.125745	0.0543535	2.31347	0.0206969	0.213608	V02
LTR82B	ERV3	Endogenous Retrovirus	1.20863	0.255779	0.110734	2.30984	0.0208968	0.213655	V02
(GAGACA)n	Simple	Tandem Repeat	186.576	-0.0640893	0.0278168	-2.30398	0.021224	0.214756	V02
MSTB	ERV3	Endogenous Retrovirus	3451.29	0.0172145	0.00748163	2.3009	0.0213971	0.214756	V02
ZOMBI_C	Mariner/Tc1	DNA	1.32281	0.420433	0.18382	2.2872	0.0221843	0.220633	V02
MER61A_LTR	ERV1	Endogenous Retrovirus	268.596	-0.0306498	0.013448	-2.27913	0.0226595	0.223328	V02
(CTCCA)n	Simple	Tandem Repeat	164.612	0.338324	0.149108	2.26898	0.0232693	0.22713	V02
MER57B1	ERV1	Endogenous Retrovirus	592.068	0.0269367	0.0118881	2.26585	0.0234604	0.22713	V02
MER114	hAT	DNA	1.09278	-0.314896	0.139187	-2.2624	0.0236728	0.227176	V02
MER4E1	ERV1	Endogenous Retrovirus	1407.21	0.0323198	0.0143378	2.25417	0.0241855	0.22919	V02
MLT2A2	ERV3	Endogenous Retrovirus	11167.6	0.0176507	0.00783666	2.25233	0.0243017	0.22919	V02
LTR21C	ERV1	Endogenous Retrovirus	19.1358	0.201914	0.0898913	2.2462	0.0246913	0.230874	V02
Tigger4a	Mariner/Tc1	DNA	101.164	-0.0567805	0.02536	-2.23898	0.0251574	0.233239	V02
HERV52I	ERV3	Endogenous Retrovirus	4.47887	0.196623	0.0884384	2.22328	0.0261969	0.236445	V02
LTR18B	ERV3	Endogenous Retrovirus	424.926	0.0331089	0.0148938	2.22299	0.0262163	0.236445	V02
MER101	ERV1	Endogenous Retrovirus	86.5059	0.068234	0.0307061	2.22217	0.0262721	0.236445	V02
MER34-int	ERV1	Endogenous Retrovirus	49.2273	0.0586246	0.0263985	2.22075	0.0263677	0.236445	V02
LTR10B2	ERV1	Endogenous Retrovirus	70.1567	0.104523	0.0472839	2.21054	0.0270676	0.238345	V02
LTR22E	ERV2	Endogenous Retrovirus	308.457	-0.032926	0.014882	-2.21247	0.0269344	0.238345	V02
LTR25-int	ERV1	Endogenous Retrovirus	541.654	-0.0289079	0.0130914	-2.20816	0.0272332	0.238345	V02
MER41B	ERV1	Endogenous Retrovirus	4641.31	0.014084	0.00639914	2.20092	0.0277416	0.240868	V02
L1MB2	L1	LINE	4788.84	-0.018724	0.00858263	-2.18161	0.0291382	0.249706	V02
MER54B	ERV3	Endogenous Retrovirus	80.6237	0.0731627	0.0335523	2.18056	0.0292161	0.249706	V02
LTR67B	ERV3	Endogenous Retrovirus	48.8023	-0.0591502	0.027204	-2.17432	0.0296813	0.251194	V02
MER76	ERV3	Endogenous Retrovirus	13.0313	0.130127	0.059909	2.17208	0.0298493	0.251194	V02
LTR16B2	ERV3	Endogenous Retrovirus	1.38322	0.433805	0.201231	2.15576	0.0311027	0.258865	V02
MER84	ERV1	Endogenous Retrovirus	207.361	0.0287715	0.0133568	2.15408	0.0312342	0.258865	V02
HERV19I	ERV1	Endogenous Retrovirus	3167.53	-0.0686675	0.0324219	-2.11793	0.0341807	0.260098	V02
L1MC4	L1	LINE	1276.55	-0.030269	0.0142139	-2.12954	0.0332096	0.260098	V02
L1PB3	L1	LINE	7408.26	-0.0562413	0.0264981	-2.12246	0.0337989	0.260098	V02
LTR15	ERV1	Endogenous Retrovirus	525.225	0.0391386	0.0183197	2.13643	0.0326448	0.260098	V02
LTR16	ERV3	Endogenous Retrovirus	4.17184	0.191205	0.0896292	2.13329	0.0329009	0.260098	V02
LTR18A	ERV3	Endogenous Retrovirus	191.689	-0.0579159	0.027266	-2.1241	0.0336616	0.260098	V02
MER11C	ERV2	Endogenous Retrovirus	5418.69	-0.0164815	0.00771947	-2.13506	0.0327559	0.260098	V02
THER2	L2-end	SINE	1.00423	0.330988	0.15487	2.1372	0.0325814	0.260098	V02
TIGGER5	Mariner/Tc1	DNA	469.327	-0.072986	0.0344715	-2.11728	0.0342359	0.260098	V02
tRNA-Asp-GAY	tRNA	Pseudogene	135.502	-0.110931	0.0523385	-2.11948	0.0340497	0.260098	V02
UCON12A	Interspersed Repeat	Interspersed Repeat	21.5146	-0.126121	0.0587379	-2.14718	0.0317786	0.260098	V02
HSRIRT	ERV1	Endogenous Retrovirus	233.734	-0.0729157	0.0342435	-2.12933	0.0332272	0.260098	V02
HERV50_I	ERV1	Endogenous Retrovirus	381.157	-0.0341832	0.0162452	-2.1042	0.0353606	0.26316	V02
MER117	hAT	DNA	3.84105	0.268071	0.127212	2.10727	0.035094	0.26316	V02
MLT1J1	ERV3	Endogenous Retrovirus	58.5016	-0.0583977	0.0277372	-2.10539	0.0352574	0.26316	V02
MER65I	ERV1	Endogenous Retrovirus	119.252	0.0514054	0.0245765	2.09165	0.0364699	0.269582	V02
HY1_SINE	scRNA	Pseudogene	124.648	-0.0380363	0.0182462	-2.08461	0.0371045	0.272431	V02
(GACA)n	Simple	Tandem Repeat	395.283	0.0629169	0.0305171	2.06169	0.0392372	0.275079	V02
(GCC)n	Simple	Tandem Repeat	2598.84	-0.0833772	0.0404506	-2.06121	0.0392829	0.275079	V02
HERV46I	ERV1	Endogenous Retrovirus	116.969	0.234537	0.113915	2.05887	0.0395065	0.275079	V02
LTR16E1	ERV3	Endogenous Retrovirus	16.5197	0.0786627	0.038322	2.05268	0.040104	0.275079	V02
LTR1A1	ERV1	Endogenous Retrovirus	348.383	0.072782	0.0354797	2.05137	0.040231	0.275079	V02
LTR47B3	ERV3	Endogenous Retrovirus	9.21688	0.149032	0.0721718	2.06496	0.0389271	0.275079	V02
LTR71B	ERV1	Endogenous Retrovirus	462.53	0.0435007	0.0211487	2.0569	0.0396962	0.275079	V02
MER115	hAT	DNA	43.2728	0.0735161	0.0354913	2.07138	0.038323	0.275079	V02
MER41E	ERV1	Endogenous Retrovirus	101.269	0.0612841	0.0298368	2.05398	0.0399778	0.275079	V02
MER87	ERV1	Endogenous Retrovirus	17.9306	0.108234	0.0526456	2.05589	0.039793	0.275079	V02
U3	snRNA	Pseudogene	78.8813	-0.0489751	0.0236121	-2.07416	0.0380647	0.275079	V02
MER66_I	ERV1	Endogenous Retrovirus	588.897	-0.0284063	0.0139121	-2.04184	0.0411678	0.279736	V02
MLT1G	ERV3	Endogenous Retrovirus	1.33333	0.389329	0.191441	2.03367	0.0419848	0.281539	V02
X1_LINE	CR1	LINE	1.10808	0.444103	0.218609	2.03149	0.0422052	0.281539	V02
X29b_DNA	hAT	DNA	8.18191	-0.117325	0.0576204	-2.03616	0.0417338	0.281539	V02
L1ME5_3end	L1	LINE	61.173	-0.0765939	0.0377822	-2.02724	0.0426374	0.281985	V02
MSR1	Satellite	Tandem Repeat	336.679	0.131912	0.0651166	2.02578	0.0427875	0.281985	V02
L1M7_5end	L1	LINE	55.1106	-0.0824592	0.0408723	-2.01748	0.043645	0.282146	V02
L1ME4A	L1	LINE	53.714	-0.0552907	0.0274316	-2.01558	0.0438435	0.282146	V02
REP522	Interspersed Repeat	Interspersed Repeat	72.8946	0.279054	0.138263	2.01828	0.0435623	0.282146	V02
UCON7	Transposase	DNA	0.822009	0.379579	0.18767	2.02259	0.0431156	0.282146	V02
LTR43_I	ERV1	Endogenous Retrovirus	1266.74	0.0801332	0.0399643	2.00512	0.0449501	0.285904	V02
MIRb	L2-end	SINE	28.1327	0.380529	0.189622	2.00678	0.0447735	0.285904	V02
HERVK14CI	ERV2	Endogenous Retrovirus	14.6082	0.292389	0.146335	1.99807	0.0457086	0.289048	V02
L1MB5	L1	LINE	4285.77	-0.0307812	0.0155544	-1.97894	0.0478227	0.290543	V02
LTR22B	ERV2	Endogenous Retrovirus	231.241	-0.0225406	0.0114014	-1.977	0.0480414	0.290543	V02
LTR31	ERV1	Endogenous Retrovirus	90.6784	0.0363362	0.0183818	1.97675	0.0480698	0.290543	V02
LTR38	ERV1	Endogenous Retrovirus	32.4047	0.132116	0.0666856	1.98117	0.0475721	0.290543	V02
LTR9A1	ERV1	Endogenous Retrovirus	398.003	0.0374042	0.0188289	1.98653	0.0469744	0.290543	V02
MER51E	ERV1	Endogenous Retrovirus	141.711	0.0442881	0.0222656	1.98908	0.0466923	0.290543	V02
RICKSHA	MuDR	DNA	794.076	-0.0236561	0.0118785	-1.99151	0.0464246	0.290543	V02
TRNA_GLY	tRNA	Pseudogene	159.443	0.0771072	0.0389675	1.97876	0.0478436	0.290543	V02
ALR_	Satellite	Tandem Repeat	9231.45	0.257264	0.130469	1.97185	0.0486273	0.292298	V02
MER1A	hAT	DNA	5492.39	-0.0189345	0.00962596	-1.96702	0.0491805	0.29359	V02
MLT1G1	ERV3	Endogenous Retrovirus	21.3419	0.0906645	0.0461325	1.96531	0.0493789	0.29359	V02
LTR32	ERV3	Endogenous Retrovirus	293.078	0.0393583	0.0200848	1.95961	0.0500416	0.295922	V02
EUTREP1	hAT	DNA	2.11402	0.188027	0.0963834	1.95082	0.0510779	0.298683	V02
L1MB4	L1	LINE	11208.5	-0.0549019	0.0281877	-1.94773	0.0514477	0.298683	V02
MER11B	ERV2	Endogenous Retrovirus	8310.78	0.0167594	0.00859837	1.94914	0.0512788	0.298683	V02
X8_LINE	CR1	LINE	0.578054	0.49136	0.252439	1.94645	0.0516006	0.298683	V02
tRNA-Ser-TCA_	tRNA	Pseudogene	2.31689	0.257269	0.132686	1.93894	0.0525091	0.302342	V02
L1ME3	L1	LINE	299.204	-0.0344884	0.0178354	-1.9337	0.0531496	0.304427	V02
LTR56	ERV1	Endogenous Retrovirus	363.282	0.0203123	0.0105411	1.92697	0.0539839	0.307595	V02
LTR60B	ERV1	Endogenous Retrovirus	79.4308	0.0509811	0.0266651	1.9119	0.0558885	0.315398	V02
MER74	ERV3	Endogenous Retrovirus	28.1495	0.116461	0.0609238	1.91158	0.0559298	0.315398	V02
MER21C_BT	ERV3	Endogenous Retrovirus	279.72	-0.0361716	0.0190505	-1.89872	0.0576011	0.323157	V02
(GGA)n	Simple	Tandem Repeat	433.219	0.100297	0.0546096	1.83663	0.0662651	0.323793	V02
(GGAGA)n	Simple	Tandem Repeat	110.795	0.128216	0.0711646	1.80168	0.0715963	0.323793	V02
ALR2	Satellite	Tandem Repeat	617.063	0.252024	0.13442	1.87489	0.0608073	0.323793	V02
CHARLIE3	hAT	DNA	6055.01	-0.0115733	0.00627313	-1.8449	0.0650518	0.323793	V02
ERV24B_Prim	ERV1	Endogenous Retrovirus	26.6668	0.10162	0.0546383	1.85986	0.0629053	0.323793	V02
Eutr11	Transposase	DNA	1.1281	0.380339	0.212609	1.78891	0.0736287	0.323793	V02
FORDPREFECT	hAT	DNA	3.24034	0.212941	0.119184	1.78666	0.0739928	0.323793	V02
HERV-Fc1_LTR2	ERV1	Endogenous Retrovirus	3.67911	0.307489	0.170432	1.80418	0.0712038	0.323793	V02
HERV-K14I	ERV2	Endogenous Retrovirus	983.75	0.0378813	0.0210714	1.79775	0.0722159	0.323793	V02
HERV1_LTR	ERV1	Endogenous Retrovirus	67.467	-0.0563303	0.0312181	-1.80441	0.0711672	0.323793	V02
HERVE_a	ERV1	Endogenous Retrovirus	3099.91	-0.0195389	0.0107821	-1.81216	0.0699619	0.323793	V02
HERVG25	ERV1	Endogenous Retrovirus	60.9225	0.0569444	0.0318675	1.78691	0.0739518	0.323793	V02
HERVH	ERV1	Endogenous Retrovirus	15596.9	0.129922	0.0696653	1.86495	0.0621879	0.323793	V02
HERVL74	ERV3	Endogenous Retrovirus	58.5591	-0.0369781	0.0205667	-1.79796	0.0721837	0.323793	V02
HSAT4	Satellite	Tandem Repeat	2.46433	0.164461	0.0892768	1.84214	0.0654542	0.323793	V02
HSATI	Satellite	Tandem Repeat	372.949	0.30763	0.171211	1.79679	0.0723689	0.323793	V02
L1MB7	L1	LINE	5811.45	-0.0264409	0.0143301	-1.84513	0.0650183	0.323793	V02
L1MC3	L1	LINE	2069.02	-0.02916	0.0159869	-1.824	0.0681527	0.323793	V02
L1ME1	L1	LINE	2107.16	-0.02898	0.0153729	-1.88513	0.059412	0.323793	V02
L1ME3C_3end	L1	LINE	68.5991	-0.0408608	0.0228625	-1.78724	0.0738989	0.323793	V02
L1MEg_5end	L1	LINE	74.1148	0.0487461	0.0261844	1.86165	0.0626527	0.323793	V02
L1PA15	L1	LINE	7747.61	-0.0139466	0.0076256	-1.82892	0.0674122	0.323793	V02
L1PA8	L1	LINE	13041.6	0.0347128	0.0183645	1.89021	0.0587298	0.323793	V02
LOOPER	piggyBac	DNA	53.2875	-0.0441508	0.0243894	-1.81025	0.0702575	0.323793	V02
LTR1C2	ERV1	Endogenous Retrovirus	10.6502	0.1357	0.0728053	1.86388	0.0623388	0.323793	V02
LTR22C0	ERV2	Endogenous Retrovirus	524.772	-0.0241413	0.0132638	-1.82009	0.0687449	0.323793	V02
LTR38A1	ERV1	Endogenous Retrovirus	18.1007	0.121027	0.0655681	1.84583	0.0649175	0.323793	V02
LTR3B	ERV2	Endogenous Retrovirus	370.275	0.0292752	0.0161243	1.8156	0.0694314	0.323793	V02
LTR51	ERV1	Endogenous Retrovirus	162.648	0.0214105	0.0118269	1.81032	0.0702456	0.323793	V02
LTR52	ERV3	Endogenous Retrovirus	116.245	-0.0694462	0.0381438	-1.82064	0.0686612	0.323793	V02
LTR53-int	ERV3	Endogenous Retrovirus	202.349	-0.0581583	0.0323588	-1.7973	0.0722884	0.323793	V02
LTR77	ERV1	Endogenous Retrovirus	46.2973	0.0937773	0.051556	1.81894	0.0689206	0.323793	V02
LTR9	ERV1	Endogenous Retrovirus	1502.58	0.0271196	0.0144633	1.87506	0.0607841	0.323793	V02
LTR9D	ERV1	Endogenous Retrovirus	305.198	0.033843	0.0184127	1.83803	0.0660585	0.323793	V02
MER21B	ERV3	Endogenous Retrovirus	1429.09	-0.0251071	0.0133071	-1.88674	0.0591953	0.323793	V02
MER31A	ERV1	Endogenous Retrovirus	562.131	0.0286846	0.0155211	1.8481	0.0645874	0.323793	V02
MER31B	ERV1	Endogenous Retrovirus	127.331	0.0322926	0.0180481	1.78925	0.073574	0.323793	V02
MER34D	ERV1	Endogenous Retrovirus	118.381	0.0319334	0.0169059	1.88889	0.0589065	0.323793	V02
MER45C	hAT	DNA	8.69153	0.290361	0.156405	1.85647	0.0633865	0.323793	V02
MER4CL34	ERV1	Endogenous Retrovirus	212.113	0.038912	0.0213054	1.82639	0.0677909	0.323793	V02
MER4E	ERV1	Endogenous Retrovirus	3910.74	0.0183627	0.00970176	1.89272	0.0583947	0.323793	V02
MER57A1	ERV1	Endogenous Retrovirus	764.323	0.0181347	0.00981867	1.84696	0.0647532	0.323793	V02
MER65D	ERV1	Endogenous Retrovirus	26.0615	0.115562	0.0624308	1.85104	0.0641637	0.323793	V02
MER69C	hAT	DNA	2.49211	0.432222	0.233412	1.85175	0.0640611	0.323793	V02
MER74A	ERV3	Endogenous Retrovirus	111.222	0.0571245	0.0318921	1.79118	0.0732639	0.323793	V02
MER77	ERV3	Endogenous Retrovirus	146.993	0.0221831	0.0122642	1.80878	0.070486	0.323793	V02
MER96	hAT	DNA	1.31694	0.283418	0.154287	1.83695	0.0662176	0.323793	V02
MLT1E1A	ERV3	Endogenous Retrovirus	168.195	0.0209859	0.0116497	1.80142	0.0716369	0.323793	V02
MLT1G2	ERV3	Endogenous Retrovirus	35.935	0.0643659	0.0342219	1.88084	0.0599936	0.323793	V02
MLT1G3	ERV3	Endogenous Retrovirus	43.0301	0.0618429	0.0328706	1.8814	0.0599173	0.323793	V02
MLT2C2	ERV3	Endogenous Retrovirus	357.969	0.0345187	0.0189139	1.82504	0.0679947	0.323793	V02
PrimLTR79	ERV1	Endogenous Retrovirus	139.671	-0.0494848	0.0269616	-1.83538	0.0664499	0.323793	V02
U5B1	snRNA	Pseudogene	1871.15	0.156061	0.0837654	1.86307	0.062453	0.323793	V02
X6B_LINE	CR1	LINE	2.83821	0.151756	0.0814148	1.86399	0.0623238	0.323793	V02
L1M7_5	L1	LINE	5.59717	0.265754	0.147574	1.80081	0.0717329	0.323793	V02
AluYh9	Alu	SINE	21369.4	-0.0333792	0.0187373	-1.78143	0.0748417	0.325423	V02
MER65C	ERV1	Endogenous Retrovirus	69.5198	0.0578088	0.0324639	1.78071	0.0749604	0.325423	V02
ALRa	Satellite	Tandem Repeat	137.358	0.277153	0.156508	1.77085	0.0765861	0.329863	V02
tRNA-Ser-TCA	tRNA	Pseudogene	10.1837	-0.151186	0.0853639	-1.77107	0.0765484	0.329863	V02
(TAAAA)n	Simple	Tandem Repeat	3065.95	0.0531169	0.0300382	1.76831	0.0770087	0.330383	V02
X21_LINE	CR1	LINE	143.297	-0.0738187	0.0418088	-1.76563	0.0774586	0.331015	V02
MER52A	ERV1	Endogenous Retrovirus	566.971	-0.0309444	0.0175851	-1.75969	0.0784602	0.332695	V02
tRNA-Ala-GCY_	tRNA	Pseudogene	3.45273	0.241056	0.13687	1.76121	0.078203	0.332695	V02
LTR16B1	ERV3	Endogenous Retrovirus	2.21797	0.170325	0.0970544	1.75494	0.0792691	0.334828	V02
LTR26E	ERV1	Endogenous Retrovirus	70.0321	0.0789513	0.0451359	1.74919	0.0802579	0.336407	V02
LTR9C	ERV1	Endogenous Retrovirus	217.238	0.0264871	0.0151303	1.7506	0.0800151	0.336407	V02
LTR28C	ERV1	Endogenous Retrovirus	401.114	0.0327277	0.0187737	1.74327	0.0812859	0.338221	V02
LTR2C	ERV1	Endogenous Retrovirus	508.015	0.0237613	0.0136655	1.73878	0.0820741	0.338221	V02
LTR55	ERV3	Endogenous Retrovirus	9.29301	0.160775	0.0922785	1.74228	0.0814588	0.338221	V02
MER41F	ERV1	Endogenous Retrovirus	432.738	0.0194864	0.0112075	1.7387	0.0820884	0.338221	V02
MER57E1	ERV1	Endogenous Retrovirus	19.4198	0.0902271	0.0519187	1.73785	0.0822366	0.338221	V02
LTR16A	ERV3	Endogenous Retrovirus	2.04322	0.21812	0.125775	1.73421	0.0828809	0.339595	V02
LTR12B	ERV1	Endogenous Retrovirus	1110.63	0.0253946	0.0147203	1.72515	0.0845012	0.342386	V02
MSTA	ERV3	Endogenous Retrovirus	14300.5	0.0181387	0.0105089	1.72604	0.0843402	0.342386	V02
LINE2	CR1	LINE	51.7393	0.0830871	0.0480764	1.72823	0.0839472	0.342386	V02
LTR33B	ERV3	Endogenous Retrovirus	0.91721	0.367382	0.213174	1.72339	0.0848183	0.342403	V02
MER72B	ERV1	Endogenous Retrovirus	154.641	0.0415444	0.0241561	1.71983	0.0854641	0.343742	V02
HERV-K14CI	ERV2	Endogenous Retrovirus	98.4034	0.141725	0.0831084	1.7053	0.0881385	0.350631	V02
MER20	hAT	DNA	1830.79	-0.0250617	0.0146957	-1.70538	0.0881232	0.350631	V02
X11_DNA	Mariner/Tc1	DNA	56.4022	-0.0722779	0.0423808	-1.70544	0.0881124	0.350631	V02
HERVK11DI	ERV2	Endogenous Retrovirus	404.489	0.053699	0.0316122	1.69868	0.0893799	0.354281	V02
MLT2E	ERV3	Endogenous Retrovirus	21.6422	-0.102924	0.0607772	-1.69346	0.0903676	0.356903	V02
MER30	hAT	DNA	5060.43	-0.0301009	0.017823	-1.68888	0.0912432	0.359065	V02
GOLEM_B	Mariner/Tc1	DNA	1709.03	-0.0344696	0.0205286	-1.6791	0.0931327	0.361302	V02
HERV16	ERV3	Endogenous Retrovirus	5.48414	0.206939	0.123037	1.68193	0.0925831	0.361302	V02
LTR68	ERV1	Endogenous Retrovirus	53.0749	-0.0549027	0.0326294	-1.68261	0.0924502	0.361302	V02
MER57C1	ERV1	Endogenous Retrovirus	41.8277	-0.0351291	0.0209059	-1.68034	0.0928905	0.361302	V02
Charlie27	hAT	DNA	1.18025	0.200062	0.119271	1.67737	0.0934696	0.361328	V02
MER94	hAT	DNA	2.01301	-0.175966	0.105041	-1.67521	0.0938932	0.361687	V02
HERVIP10F	ERV1	Endogenous Retrovirus	1486.7	0.0282257	0.0168734	1.67279	0.0943687	0.362243	V02
LTR26D	ERV1	Endogenous Retrovirus	250.352	0.021493	0.0128713	1.66985	0.09495	0.3632	V02
(CCTA)n	Simple	Tandem Repeat	123.841	-0.0664524	0.0400398	-1.65966	0.0969829	0.3684	V02
MER62	L1	LINE	53.386	-0.0457512	0.0275551	-1.66036	0.0968429	0.3684	V02
LTR47B4	ERV3	Endogenous Retrovirus	67.7353	-0.0301829	0.0182089	-1.65759	0.0973999	0.368704	V02
L1ME3E_3end	L1	LINE	169.888	-0.0459351	0.0278416	-1.64987	0.0989686	0.373351	V02
MER39B	ERV1	Endogenous Retrovirus	1024.67	0.0298831	0.0181502	1.64643	0.0996743	0.374721	V02
LTR47A	ERV3	Endogenous Retrovirus	223.027	0.0238633	0.0145265	1.64274	0.100436	0.37629	V02
(GGGA)n	Simple	Tandem Repeat	403.577	0.154243	0.0941713	1.63789	0.101444	0.377481	V02
LTR45C	ERV1	Endogenous Retrovirus	273.509	0.0196246	0.0119712	1.63932	0.101146	0.377481	V02
LTR60	ERV1	Endogenous Retrovirus	66.9206	-0.0437918	0.0268119	-1.6333	0.102406	0.378488	V02
MER4A1_LTR	ERV1	Endogenous Retrovirus	2160.69	0.0112287	0.0068738	1.63354	0.102355	0.378488	V02
CHARLIE1	hAT	DNA	814.394	-0.036834	0.0226279	-1.62781	0.103565	0.378931	V02
CHARLIE10	hAT	DNA	8.4733	0.0971506	0.059603	1.62996	0.10311	0.378931	V02
LTR22	ERV2	Endogenous Retrovirus	133.671	0.061593	0.0378293	1.62818	0.103486	0.378931	V02
LTR33A	ERV3	Endogenous Retrovirus	0.761211	0.344059	0.211584	1.62611	0.103927	0.378988	V02
L1MA5	L1	LINE	4675.12	-0.0151106	0.00932377	-1.62065	0.105092	0.380738	V02
L1PA12	L1	LINE	5481.5	0.0143219	0.00883738	1.6206	0.105103	0.380738	V02
(CCCCA)n	Simple	Tandem Repeat	59.4192	0.190766	0.118334	1.6121	0.10694	0.385308	V02
(CCCGAA)n	Simple	Tandem Repeat	11.8884	0.311412	0.193242	1.61151	0.107069	0.385308	V02
LTR75	ERV3	Endogenous Retrovirus	11.325	-0.0612361	0.0381569	-1.60485	0.108527	0.388086	V02
MER8	Mariner/Tc1	DNA	6.41915	0.105381	0.065671	1.60468	0.108564	0.388086	V02
Tigger9b	Mariner/Tc1	DNA	59.8112	-0.0464057	0.0289469	-1.60313	0.108905	0.388086	V02
(TATACA)n	Simple	Tandem Repeat	108.172	-0.0341604	0.0213341	-1.60121	0.10933	0.388333	V02
LTR06	ERV1	Endogenous Retrovirus	6.13635	0.179677	0.112467	1.59759	0.110134	0.389924	V02
MER82	Mariner/Tc1	DNA	434.931	-0.0276065	0.017311	-1.59474	0.110771	0.390183	V02
L1MD1_2_5	L1	LINE	1.06816	0.354234	0.22222	1.59407	0.11092	0.390183	V02
L1MC1	L1	LINE	7449.6	-0.0130883	0.0082464	-1.58715	0.112478	0.392229	V02
LTR24	ERV1	Endogenous Retrovirus	105.254	0.0281445	0.0177235	1.58798	0.112291	0.392229	V02
MER50I	ERV1	Endogenous Retrovirus	1777.09	-0.0159863	0.0100852	-1.58513	0.112936	0.392229	V02
SATR1	Satellite	Tandem Repeat	87.1571	0.0713961	0.0450101	1.58623	0.112688	0.392229	V02
L1PB2	L1	LINE	7104.37	-0.0166351	0.010527	-1.58023	0.114055	0.39486	V02
L1MD3	L1	LINE	1449.63	-0.0258415	0.016455	-1.57043	0.116314	0.398896	V02
LTR8B	ERV1	Endogenous Retrovirus	918.051	0.0292608	0.0186137	1.572	0.11595	0.398896	V02
MLT1J-int	ERV3	Endogenous Retrovirus	7.99879	-0.0715666	0.045545	-1.57134	0.116104	0.398896	V02
ALRa_	Satellite	Tandem Repeat	225.374	0.193364	0.123495	1.56576	0.117405	0.400367	V02
LTR22B2	ERV2	Endogenous Retrovirus	479.965	-0.0380622	0.0244349	-1.5577	0.119305	0.400367	V02
LTR36	ERV1	Endogenous Retrovirus	199.483	0.0234009	0.0150094	1.55908	0.118977	0.400367	V02
LTR7A	ERV3	Endogenous Retrovirus	3139.14	0.0567464	0.0364039	1.5588	0.119044	0.400367	V02
MLT1A1	ERV3	Endogenous Retrovirus	2232.88	-0.0146608	0.00938843	-1.56158	0.118388	0.400367	V02
tRNA-Leu-TTG	tRNA	Pseudogene	74.5423	0.111179	0.0711256	1.56314	0.118019	0.400367	V02
X27_DNA	hAT	DNA	0.878165	0.236324	0.151359	1.56134	0.118442	0.400367	V02
MER103B	hAT	DNA	0.752977	0.250929	0.161515	1.55359	0.120282	0.40241	V02
LOR1b_LTR	ERV1	Endogenous Retrovirus	117.888	0.0643953	0.0415439	1.55006	0.121128	0.404007	V02
LTR14C	ERV2	Endogenous Retrovirus	905.601	0.0228835	0.0148232	1.54376	0.122647	0.407828	V02
LTR1F1	ERV1	Endogenous Retrovirus	136.624	0.0710553	0.0461245	1.54051	0.123436	0.408404	V02
MER67A	ERV1	Endogenous Retrovirus	82.5862	0.0326475	0.0212	1.53998	0.123566	0.408404	V02
LTR10E	ERV1	Endogenous Retrovirus	1623.34	0.0328223	0.0213925	1.53429	0.124958	0.411759	V02
UCON19	Interspersed Repeat	Interspersed Repeat	15.4074	-0.0606449	0.0397043	-1.52741	0.126658	0.416107	V02
AluSg4	Alu	SINE	15701.3	-0.03188	0.0208967	-1.5256	0.12711	0.416341	V02
(CCA)n	Simple	Tandem Repeat	263.937	0.07246	0.0478758	1.5135	0.130153	0.41746	V02
L1M2_5	L1	LINE	3320.3	-0.0205423	0.0135109	-1.52043	0.128403	0.41746	V02
LTR19A	ERV3	Endogenous Retrovirus	1002.51	-0.0466363	0.0307476	-1.51675	0.129331	0.41746	V02
LTR1B	ERV1	Endogenous Retrovirus	530.566	0.037232	0.0247166	1.50636	0.131976	0.41746	V02
LTR69	ERV3	Endogenous Retrovirus	5.37099	0.165528	0.10959	1.51043	0.130933	0.41746	V02
MER105	hAT	DNA	25.8009	-0.0516117	0.0339851	-1.51866	0.128849	0.41746	V02
MER67C	ERV1	Endogenous Retrovirus	114.727	0.0284713	0.0189035	1.50614	0.13203	0.41746	V02
PABL_A	ERV1	Endogenous Retrovirus	2435.43	-0.0132668	0.00877548	-1.5118	0.130585	0.41746	V02
TAR1	Satellite	Tandem Repeat	294.598	0.0988574	0.0649946	1.52101	0.128257	0.41746	V02
tRNA-Leu-TTA	tRNA	Pseudogene	9.38804	0.0779876	0.0516884	1.50881	0.131349	0.41746	V02
UCON63	Interspersed Repeat	Interspersed Repeat	23.7536	-0.0763841	0.0507109	-1.50627	0.131999	0.41746	V02
MER57B	ERV1	Endogenous Retrovirus	512.924	0.0274647	0.0181347	1.51448	0.129903	0.41746	V02
LTR8	ERV1	Endogenous Retrovirus	4444.49	0.0194476	0.012955	1.50116	0.133314	0.419095	V02
MER64A	hAT	DNA	91.923	-0.0505964	0.0336852	-1.50203	0.133088	0.419095	V02
(TAGAA)n	Simple	Tandem Repeat	124.189	0.0499591	0.0333301	1.49892	0.133894	0.419715	V02
MER57C2	ERV1	Endogenous Retrovirus	132.11	0.0305411	0.0204684	1.49211	0.135669	0.424064	V02
MLT1H_I	ERV3	Endogenous Retrovirus	11.1219	0.0879196	0.0590022	1.49011	0.136196	0.424498	V02
MER51D	ERV1	Endogenous Retrovirus	140.317	0.0374962	0.0252503	1.48498	0.137549	0.425097	V02
PABL_B	ERV1	Endogenous Retrovirus	320.976	0.0316654	0.0213241	1.48496	0.137554	0.425097	V02
L1M3_5	L1	LINE	1644.8	-0.0172108	0.0115883	-1.48519	0.137495	0.425097	V02
tRNA-Gln-CAA	tRNA	Pseudogene	8.92702	0.0826753	0.0558826	1.47945	0.139021	0.42842	V02
L1MA5A	L1	LINE	4562.47	-0.0136152	0.00922965	-1.47516	0.14017	0.430499	V02
MLT1E	ERV3	Endogenous Retrovirus	114.457	-0.0297338	0.0201722	-1.474	0.140483	0.430499	V02
(TTAAA)n	Simple	Tandem Repeat	165.491	0.0303921	0.020688	1.46907	0.141815	0.43096	V02
HERV-Fc1_LTR1	ERV1	Endogenous Retrovirus	89.8598	0.0454341	0.0308778	1.47142	0.141178	0.43096	V02
Tigger12A	Mariner/Tc1	DNA	26.101	-0.0632896	0.0430637	-1.46967	0.14165	0.43096	V02
AluYc5	Alu	SINE	851.778	0.0397184	0.0271441	1.46324	0.143402	0.434575	V02
(TAAA)n	Simple	Tandem Repeat	13959.7	0.0232846	0.0159394	1.46082	0.144065	0.434751	V02
FRAM	Alu	SINE	3907.26	-0.041724	0.0285756	-1.46013	0.144255	0.434751	V02
LTR1C1	ERV1	Endogenous Retrovirus	32.3791	0.0600294	0.0412034	1.4569	0.145143	0.436226	V02
HERVS71	ERV1	Endogenous Retrovirus	918.533	0.0368712	0.0253481	1.45459	0.145782	0.436946	V02
L1M2A1_5	L1	LINE	577.302	0.0365911	0.0252612	1.44851	0.147475	0.437229	V02
L7	rRNA	Pseudogene	8572.59	0.146081	0.100845	1.44857	0.147456	0.437229	V02
MLT1J	ERV3	Endogenous Retrovirus	107.779	0.0398528	0.0274456	1.45206	0.146484	0.437229	V02
TIGGER6A	Mariner/Tc1	DNA	212.955	0.0430156	0.0296784	1.44939	0.147228	0.437229	V02
LTR35	ERV1	Endogenous Retrovirus	55.7001	0.0537002	0.0371717	1.44465	0.148555	0.439242	V02
L1MA4	L1	LINE	6214.17	-0.0138749	0.00965162	-1.43757	0.150556	0.443957	V02
ERV3-16A3_I	ERV3	Endogenous Retrovirus	16.7551	0.0553231	0.0388159	1.42527	0.154079	0.450353	V02
LTR2752	ERV1	Endogenous Retrovirus	185.627	-0.0229561	0.016118	-1.42426	0.154372	0.450353	V02
LTR59	ERV1	Endogenous Retrovirus	52.5073	0.0532027	0.0373401	1.42481	0.154211	0.450353	V02
MER4D_LTR	ERV1	Endogenous Retrovirus	1168.84	0.016273	0.011396	1.42796	0.153303	0.450353	V02
AluSg	Alu	SINE	2298.38	-0.0358053	0.0252065	-1.42048	0.155469	0.452348	V02
L1PA13	L1	LINE	14504	0.0167684	0.0118181	1.41886	0.155938	0.452511	V02
LTR72B	ERV1	Endogenous Retrovirus	31.9655	0.0703768	0.0496516	1.41741	0.156362	0.45254	V02
LTR79	ERV3	Endogenous Retrovirus	2.03296	0.157528	0.111493	1.4129	0.157685	0.455165	V02
MER108	hAT	DNA	2.37248	0.205118	0.145561	1.40915	0.158791	0.45715	V02
Tigger3b	Mariner/Tc1	DNA	10068.5	-0.0239183	0.0170553	-1.40239	0.160797	0.461712	V02
LTR27D	ERV1	Endogenous Retrovirus	41.3664	0.059759	0.0427059	1.39932	0.161718	0.462727	V02
MER66C	ERV1	Endogenous Retrovirus	457.56	0.0213294	0.0152529	1.39839	0.161997	0.462727	V02
L1M2A_5	L1	LINE	424.553	-0.0150323	0.010762	-1.3968	0.162475	0.462885	V02
E2	snRNA	Pseudogene	57.1095	-0.0656796	0.0472549	-1.3899	0.164559	0.467351	V02
LTR4	ERV1	Endogenous Retrovirus	568.094	0.0416074	0.0299595	1.38879	0.164897	0.467351	V02
MER4A	ERV1	Endogenous Retrovirus	1053.21	0.0129161	0.00932354	1.38532	0.165955	0.468563	V02
Tigger13a	Mariner/Tc1	DNA	0.755116	0.255457	0.184501	1.38458	0.166181	0.468563	V02
HERV-Fc2	ERV1	Endogenous Retrovirus	17.0435	0.255549	0.185218	1.37972	0.167673	0.469798	V02
LTR5B	ERV2	Endogenous Retrovirus	3749.46	0.0103245	0.00749398	1.37771	0.168294	0.469798	V02
MER31	ERV1	Endogenous Retrovirus	207.18	0.0249175	0.0181063	1.37618	0.168766	0.469798	V02
MER73	ERV3	Endogenous Retrovirus	111.427	-0.0272247	0.0197543	-1.37817	0.168151	0.469798	V02
tRNA-Ser-TCAm	tRNA	Pseudogene	0.580161	0.334962	0.24319	1.37737	0.168398	0.469798	V02
(GAA)n	Simple	Tandem Repeat	1196.73	0.0914194	0.0667364	1.36986	0.170731	0.470479	V02
(GGAA)n	Simple	Tandem Repeat	2703.86	0.103653	0.0755831	1.37137	0.170259	0.470479	V02
AluYa8	Alu	SINE	14915.9	-0.0225237	0.0164138	-1.37224	0.169988	0.470479	V02
MER4A1	ERV1	Endogenous Retrovirus	4590.81	0.0138082	0.0100727	1.37086	0.17042	0.470479	V02
LTR11	L2	LINE	58.1994	-0.0414312	0.0303018	-1.36729	0.171536	0.471248	V02
MER61A	ERV1	Endogenous Retrovirus	25.7413	0.149843	0.109678	1.36621	0.171872	0.471248	V02
tRNA-His-CAY_	tRNA	Pseudogene	236.48	-0.106078	0.0778726	-1.3622	0.173136	0.473526	V02
MER81	hAT	DNA	0.746556	0.19367	0.142829	1.35596	0.175113	0.47774	V02
LTR1E	ERV1	Endogenous Retrovirus	211.364	0.0413239	0.0306016	1.35039	0.176892	0.480876	V02
MamRep4096	hAT	DNA	0.997635	0.179797	0.133356	1.34824	0.177581	0.480876	V02
MER83AI	ERV1	Endogenous Retrovirus	125.363	-0.023528	0.0174486	-1.34842	0.177524	0.480876	V02
MER61I	ERV1	Endogenous Retrovirus	3560.94	-0.00988317	0.007379	-1.33936	0.180452	0.487444	V02
CHARLIE9	hAT	DNA	276.311	0.0928287	0.0694603	1.33643	0.181409	0.488821	V02
L1MC2	L1	LINE	4112.61	-0.014101	0.0106096	-1.32907	0.183824	0.494028	V02
MER34C	ERV1	Endogenous Retrovirus	223.717	0.0166606	0.0125593	1.32656	0.184655	0.494028	V02
X9c_DNA	hAT	DNA	1.00554	0.184646	0.139205	1.32643	0.184696	0.494028	V02
LTR10D	ERV1	Endogenous Retrovirus	907.696	-0.0134972	0.0101981	-1.32351	0.185666	0.494259	V02
LTR45	ERV1	Endogenous Retrovirus	24.7127	0.0854927	0.0646312	1.32278	0.18591	0.494259	V02
MER72	ERV1	Endogenous Retrovirus	596.182	0.0208908	0.0158014	1.32209	0.186138	0.494259	V02
L1M1B_5	L1	LINE	580.611	0.0150288	0.0113911	1.31935	0.187051	0.494284	V02
L1ME2	L1	LINE	1373.89	-0.0239276	0.0181271	-1.31999	0.186839	0.494284	V02
AluSx	Alu	SINE	2322.91	-0.0568055	0.0433566	-1.31019	0.19013	0.494834	V02
Charlie12	hAT	DNA	1491.17	-0.0233325	0.0178654	-1.30602	0.191547	0.494834	V02
ERVL47	ERV3	Endogenous Retrovirus	45.6721	0.0350865	0.0269343	1.30267	0.192687	0.494834	V02
EuthAT-2	hAT	DNA	0.623153	0.31914	0.242537	1.31584	0.188229	0.494834	V02
L1MD2	L1	LINE	4344.98	-0.0171029	0.0130772	-1.30784	0.190927	0.494834	V02
LOR1I	ERV1	Endogenous Retrovirus	3078.63	-0.0284432	0.0216992	-1.3108	0.189927	0.494834	V02
LTR7Y	ERV3	Endogenous Retrovirus	2551.67	0.0417568	0.0320054	1.30468	0.192002	0.494834	V02
MER21	ERV3	Endogenous Retrovirus	121.278	-0.0320605	0.0244016	-1.31387	0.188891	0.494834	V02
MER61C	ERV1	Endogenous Retrovirus	68.329	0.0574293	0.0437295	1.31329	0.189087	0.494834	V02
MER99	hAT	DNA	1.23939	0.15938	0.122252	1.3037	0.192335	0.494834	V02
MLT1D	ERV3	Endogenous Retrovirus	1715.23	0.0122094	0.00933119	1.30846	0.190719	0.494834	V02
MER46	Mariner/Tc1	DNA	762.457	-0.085465	0.065548	-1.30385	0.192283	0.494834	V02
MER57I	ERV1	Endogenous Retrovirus	3322.08	-0.0145184	0.0111588	-1.30107	0.193233	0.495076	V02
TIGGER5_A	Mariner/Tc1	DNA	1458.47	-0.0313074	0.0240922	-1.29948	0.193779	0.495314	V02
ZOMBI	Mariner/Tc1	DNA	3331.23	-0.024785	0.0191038	-1.29739	0.194499	0.495994	V02
AluSq	Alu	SINE	254845	-0.026706	0.0206288	-1.2946	0.195459	0.497284	V02
MER66B	ERV1	Endogenous Retrovirus	53.8475	0.0535703	0.0414499	1.29241	0.196215	0.49805	V02
(TAA)n	Simple	Tandem Repeat	4164.15	0.0311928	0.0242652	1.2855	0.198619	0.500382	V02
(TCAA)n	Simple	Tandem Repeat	305.553	-0.0179073	0.013941	-1.28451	0.198963	0.500382	V02
L1ME_ORF2	L1	LINE	10116.2	-0.0214864	0.0167096	-1.28587	0.198488	0.500382	V02
ZAPHOD	hAT	DNA	9.96981	0.0826683	0.0641896	1.28788	0.197789	0.500382	V02
GSATX	Satellite	Tandem Repeat	11.2029	0.115693	0.0905017	1.27835	0.201125	0.502748	V02
L1MB8	L1	LINE	5285.59	-0.0210392	0.0164638	-1.2779	0.201283	0.502748	V02
LTR16A2	ERV3	Endogenous Retrovirus	17.9906	0.0498782	0.0389648	1.28008	0.200516	0.502748	V02
MER68A	ERV3	Endogenous Retrovirus	741.433	-0.0288641	0.0226521	-1.27424	0.202579	0.504832	V02
L23A	scRNA	Pseudogene	14114.6	-0.063309	0.0499596	-1.2672	0.205083	0.507604	V02
MER34A1	ERV1	Endogenous Retrovirus	114.176	0.0308551	0.0243384	1.26775	0.204886	0.507604	V02
MLT1H	ERV3	Endogenous Retrovirus	111.324	-0.0260664	0.0205441	-1.2688	0.204512	0.507604	V02
(TGGAA)n	Simple	Tandem Repeat	75507.9	0.290794	0.230745	1.26024	0.207583	0.512631	V02
AluYk12	Alu	SINE	34364.2	-0.0230243	0.0183067	-1.2577	0.2085	0.513737	V02
LTR27E	ERV1	Endogenous Retrovirus	80.1291	-0.0275526	0.0219545	-1.25498	0.209484	0.514422	V02
MER52C	ERV1	Endogenous Retrovirus	953.154	-0.0301596	0.0240442	-1.25434	0.209719	0.514422	V02
MER52B	ERV1	Endogenous Retrovirus	674.949	-0.0215294	0.0172361	-1.24909	0.211634	0.517958	V02
MLT1E2	ERV3	Endogenous Retrovirus	542.293	-0.0117253	0.00940504	-1.2467	0.212506	0.518933	V02
HERVKC4	ERV2	Endogenous Retrovirus	269.547	-0.0225202	0.0181186	-1.24294	0.213891	0.521152	V02
CHARLIE1A	hAT	DNA	571.548	-0.0351038	0.0284585	-1.23351	0.217387	0.52329	V02
LTR24C	ERV1	Endogenous Retrovirus	416.627	-0.0205036	0.0166313	-1.23283	0.217639	0.52329	V02
LTR40C	ERV3	Endogenous Retrovirus	13.0161	-0.0418348	0.0337996	-1.23773	0.215815	0.52329	V02
LTR47B	ERV3	Endogenous Retrovirus	17.2067	0.0449784	0.0364578	1.23371	0.21731	0.52329	V02
LTR47B2	ERV3	Endogenous Retrovirus	79.1629	0.0343471	0.0278297	1.23419	0.217134	0.52329	V02
Tigger3c	Mariner/Tc1	DNA	4490.02	-0.0308346	0.0249751	-1.23462	0.216973	0.52329	V02
HARLEQUINLTR	ERV1	Endogenous Retrovirus	3947.57	-0.0101872	0.00829269	-1.22845	0.219278	0.526075	V02
L1P4e_5end	L1	LINE	452.238	-0.0130728	0.0106783	-1.22424	0.22086	0.528712	V02
LTR24B	ERV1	Endogenous Retrovirus	478.052	0.0375159	0.0307094	1.22164	0.221844	0.529489	V02
L1MD_5	L1	LINE	25.2775	-0.0421937	0.0345617	-1.22082	0.222153	0.529489	V02
L1ME3a	L1	LINE	325.381	-0.0168432	0.0138299	-1.21789	0.223267	0.530987	V02
L1MB1	L1	LINE	2703.11	0.0176448	0.0145528	1.21247	0.225333	0.534737	V02
AluYe5	Alu	SINE	9001.72	-0.0210571	0.0174356	-1.2077	0.227162	0.536749	V02
MLT1H2	ERV3	Endogenous Retrovirus	66.6937	-0.027986	0.0231537	-1.20871	0.226775	0.536749	V02
BSRa	Satellite	Tandem Repeat	0.760211	0.218337	0.182249	1.19802	0.230911	0.538628	V02
HERVH48I	ERV1	Endogenous Retrovirus	3053.62	-0.0225651	0.0187869	-1.20111	0.229708	0.538628	V02
LTR58	ERV1	Endogenous Retrovirus	13.5212	0.0443949	0.0370037	1.19974	0.23024	0.538628	V02
MER110I	ERV1	Endogenous Retrovirus	13.0082	-0.0499741	0.0415274	-1.2034	0.228821	0.538628	V02
MER52D	ERV1	Endogenous Retrovirus	753.995	-0.0214667	0.0179164	-1.19816	0.230854	0.538628	V02
PRIMA4_LTR	ERV1	Endogenous Retrovirus	659.446	0.0153401	0.0127576	1.20243	0.229199	0.538628	V02
LTR16B	ERV3	Endogenous Retrovirus	6.06453	-0.0618238	0.0516725	-1.19646	0.231519	0.538897	V02
LTR54B	ERV1	Endogenous Retrovirus	89.5579	0.0215897	0.0181421	1.19003	0.234035	0.543597	V02
HERV1_LTRd	ERV1	Endogenous Retrovirus	94.4994	0.0443631	0.0373945	1.18635	0.235483	0.545801	V02
MER70B	ERV3	Endogenous Retrovirus	0.793755	0.386931	0.328414	1.17818	0.238725	0.550981	V02
RRNA45	rRNA	Pseudogene	44.1953	0.111592	0.0946732	1.17871	0.238513	0.550981	V02
AluYb10	Alu	SINE	20503	-0.0214799	0.0183066	-1.17334	0.24066	0.55109	V02
HERV23	ERV1	Endogenous Retrovirus	5.95112	0.141845	0.12087	1.17353	0.240584	0.55109	V02
L1PBA_5	L1	LINE	8949.87	0.018046	0.0153842	1.17302	0.240787	0.55109	V02
Tigger14a	Mariner/Tc1	DNA	7.75357	0.0661196	0.0562446	1.17557	0.239766	0.55109	V02
(GCCCCA)n	Simple	Tandem Repeat	154.377	0.0377519	0.032441	1.16371	0.244541	0.551605	V02
AluSx4	Alu	SINE	43806.6	-0.0229839	0.019627	-1.17104	0.241584	0.551605	V02
MER97B	hAT	DNA	3.89346	0.330364	0.282518	1.16935	0.242261	0.551605	V02
SVA2	Satellite	Tandem Repeat	902.764	-0.0186168	0.0159843	-1.16469	0.244142	0.551605	V02
THE1A	ERV3	Endogenous Retrovirus	10569.8	0.00918827	0.0078943	1.16391	0.24446	0.551605	V02
tRNA-Pro-CCA	tRNA	Pseudogene	38.1138	-0.0744206	0.0637093	-1.16813	0.242755	0.551605	V02
tRNA-SeC(e)-TGA	tRNA	Pseudogene	44.0712	-0.0908071	0.0779329	-1.1652	0.24394	0.551605	V02
MER70_I	ERV3	Endogenous Retrovirus	37.7194	0.0372634	0.032212	1.15682	0.247346	0.556783	V02
MamRep605	LTR	LTR	51.9633	-0.0394539	0.0341659	-1.15477	0.248184	0.557522	V02
(CGAA)n	Simple	Tandem Repeat	6.48436	-0.0647988	0.0562747	-1.15147	0.249537	0.559413	V02
AluYk13	Alu	SINE	117440	-0.0197281	0.0172031	-1.14677	0.251475	0.561456	V02
L1P4b_5end	L1	LINE	34.3684	0.0336845	0.0293667	1.14703	0.251369	0.561456	V02
E3	snRNA	Pseudogene	9.49545	-0.0710073	0.062329	-1.13923	0.254606	0.562084	V02
L1PBB_5	L1	LINE	270.283	-0.015576	0.013679	-1.13867	0.254839	0.562084	V02
LTR66	ERV3	Endogenous Retrovirus	1064.06	-0.020427	0.0178983	-1.14128	0.253754	0.562084	V02
MER67D	ERV1	Endogenous Retrovirus	29.07	0.0714262	0.0627206	1.1388	0.254787	0.562084	V02
MER97d	hAT	DNA	3.13392	0.186406	0.163429	1.1406	0.254038	0.562084	V02
MLT1F1	ERV3	Endogenous Retrovirus	529.435	-0.0143718	0.0125999	-1.14063	0.254023	0.562084	V02
HERV17	ERV1	Endogenous Retrovirus	9407.07	-0.0105191	0.00926943	-1.13482	0.256451	0.563367	V02
MER89I	ERV1	Endogenous Retrovirus	21.622	-0.0491341	0.0432597	-1.13579	0.256043	0.563367	V02
(TGAA)n	Simple	Tandem Repeat	1399.58	0.00951928	0.00840638	1.13239	0.257471	0.564476	V02
(GCCA)n	Simple	Tandem Repeat	27.0258	0.0452775	0.0401546	1.12758	0.259497	0.56493	V02
AluYd8	Alu	SINE	3529.78	-0.0198125	0.0175799	-1.127	0.259744	0.56493	V02
SN5	Satellite	Tandem Repeat	54.2819	-0.0608723	0.0538652	-1.13009	0.25844	0.56493	V02
MER93B	ERV1	Endogenous Retrovirus	307.677	-0.019768	0.0175187	-1.1284	0.259151	0.56493	V02
(TGGCCC)n	Simple	Tandem Repeat	5.7715	0.106182	0.0944254	1.12451	0.260796	0.566093	V02
EUTREP13	Gypsy	LTR	37.0377	-0.0393193	0.0350734	-1.12106	0.262264	0.568151	V02
TRNA_VAL	tRNA	Pseudogene	79.0028	0.0337382	0.0301445	1.11922	0.263047	0.568722	V02
MER63D	hAT	DNA	82.3893	0.0438929	0.0392825	1.11737	0.263838	0.569308	V02
ALR	Satellite	Tandem Repeat	3680.85	0.124198	0.111962	1.10929	0.267307	0.573923	V02
DNA1_Mam	Mariner/Tc1	DNA	5.52255	-0.0644851	0.0583476	-1.10519	0.269079	0.573923	V02
HERV1_I	ERV1	Endogenous Retrovirus	162.648	0.0426267	0.038525	1.10647	0.268524	0.573923	V02
L1MC4B	L1	LINE	143.596	-0.021007	0.0189731	-1.1072	0.268208	0.573923	V02
LTR26	ERV1	Endogenous Retrovirus	273.148	0.0232256	0.0210171	1.10508	0.269125	0.573923	V02
MER83B	ERV1	Endogenous Retrovirus	203.522	0.0210999	0.0190572	1.10719	0.268211	0.573923	V02
ERVL	ERV3	Endogenous Retrovirus	2182.43	-0.0106108	0.00963462	-1.10132	0.270759	0.575718	V02
LTR44	ERV1	Endogenous Retrovirus	163.564	-0.0294891	0.0267907	-1.10072	0.271019	0.575718	V02
L1MCC_5	L1	LINE	49.6708	0.0272626	0.0247975	1.09941	0.271589	0.575811	V02
L1PA5	L1	LINE	31329.1	0.019767	0.0180122	1.09742	0.272457	0.576534	V02
MER61D	ERV1	Endogenous Retrovirus	140.026	0.0286975	0.0262163	1.09464	0.273674	0.576876	V02
Tigger2b_Pri	Mariner/Tc1	DNA	1446.92	-0.0330222	0.0301427	-1.09553	0.273285	0.576876	V02
L1MB6_5	L1	LINE	334.329	0.0136277	0.012477	1.09223	0.274731	0.577992	V02
L1MB3	L1	LINE	8646.95	-0.00683607	0.00627885	-1.08875	0.276266	0.578995	V02
MER68B	ERV3	Endogenous Retrovirus	67.1466	0.0242185	0.0222402	1.08895	0.276176	0.578995	V02
MER4D	ERV1	Endogenous Retrovirus	1384.87	0.0104622	0.00962437	1.08706	0.277012	0.579448	V02
CHARLIE7	hAT	DNA	14.7487	-0.0354254	0.0326665	-1.08446	0.278162	0.580743	V02
HERVL68	ERV3	Endogenous Retrovirus	3.94829	0.0767611	0.0712754	1.07696	0.281496	0.58547	V02
LTR87	ERV3	Endogenous Retrovirus	19.6992	-0.0565328	0.0524598	-1.07764	0.281194	0.58547	V02
AluSx3	Alu	SINE	48512.7	-0.0206199	0.0191776	-1.07521	0.282282	0.585538	V02
MER21A	ERV3	Endogenous Retrovirus	984.229	-0.0163749	0.0152396	-1.0745	0.282599	0.585538	V02
AluYk11	Alu	SINE	39531.6	-0.0189664	0.0179028	-1.05941	0.289415	0.59262	V02
HERVK11I	ERV2	Endogenous Retrovirus	4444.03	-0.00931738	0.00874461	-1.0655	0.28665	0.59262	V02
HUERS-P1	ERV1	Endogenous Retrovirus	3549.66	0.0121571	0.011422	1.06436	0.287167	0.59262	V02
L1PA7_5	L1	LINE	23268.7	-0.00916762	0.00866062	-1.05854	0.289809	0.59262	V02
L37	rRNA	Pseudogene	5252.12	-0.0652296	0.0613755	-1.0628	0.287875	0.59262	V02
MER4C	ERV1	Endogenous Retrovirus	1379.06	0.0105264	0.00992811	1.06026	0.289024	0.59262	V02
MER67B	ERV1	Endogenous Retrovirus	179.072	0.0252577	0.0238299	1.05992	0.289183	0.59262	V02
AluSx1	Alu	SINE	2044.46	-0.0674869	0.0638623	-1.05676	0.290623	0.593174	V02
AluSp	Alu	SINE	191639	-0.0197272	0.0188073	-1.04891	0.294219	0.596036	V02
AluYd2	Alu	SINE	44.8693	0.100896	0.0960487	1.05047	0.293502	0.596036	V02
L1MA3	L1	LINE	10261.3	-0.00910127	0.00865494	-1.05157	0.292997	0.596036	V02
L1ME5	L1	LINE	43.3453	-0.0441617	0.0421036	-1.04888	0.294233	0.596036	V02
MER4I	ERV1	Endogenous Retrovirus	4297.15	-0.0253037	0.0241503	-1.04776	0.294749	0.596036	V02
AluSg7	Alu	SINE	155935	-0.0187544	0.0180272	-1.04034	0.298183	0.59907	V02
CER	Satellite	Tandem Repeat	1678.16	0.0389191	0.0373453	1.04214	0.297346	0.59907	V02
MLT1C1	ERV3	Endogenous Retrovirus	839.991	0.015011	0.0144367	1.03978	0.29844	0.59907	V02
AluYd3a1_gib	Alu	SINE	56817.5	-0.017469	0.0167587	-1.04238	0.297234	0.59907	V02
LTR46	ERV1	Endogenous Retrovirus	161.358	0.02108	0.0203833	1.03418	0.301051	0.603059	V02
LTR5A	ERV2	Endogenous Retrovirus	2953.1	0.00925125	0.00895433	1.03316	0.301529	0.603059	V02
TIGGER2	Mariner/Tc1	DNA	7303.89	-0.0175565	0.0170347	-1.03063	0.302714	0.604324	V02
L1M2B_5	L1	LINE	378.509	-0.0135167	0.0131745	-1.02598	0.304902	0.607582	V02
tRNA-Gln-CAA_	tRNA	Pseudogene	3.32422	0.111124	0.108497	1.02422	0.305733	0.608131	V02
AluYd3a1	Alu	SINE	487.44	-0.0307453	0.0301892	-1.01842	0.308479	0.610781	V02
HSFAU	rRNA	Pseudogene	5533.25	-0.0584279	0.0574022	-1.01787	0.30874	0.610781	V02
LTR53B	ERV3	Endogenous Retrovirus	29.6879	0.0493978	0.0484259	1.02007	0.307695	0.610781	V02
(GCTCA)n	Simple	Tandem Repeat	1.54853	0.14489	0.143044	1.01291	0.311104	0.61256	V02
Merlin1_HS	Merlin	DNA	18.6614	-0.0354124	0.0350171	-1.01129	0.311879	0.61256	V02
Y4	scRNA	Pseudogene	1634.99	-0.0667513	0.0659612	-1.01198	0.311549	0.61256	V02
MER100	hAT	DNA	5.34199	-0.0742881	0.0734159	-1.01188	0.311595	0.61256	V02
MER33	hAT	DNA	416.438	0.0255131	0.0254292	1.0033	0.315717	0.618986	V02
LTR1A2	ERV1	Endogenous Retrovirus	1742.14	0.0183237	0.0183167	1.00038	0.317126	0.619528	V02
TIGGER6B	Mariner/Tc1	DNA	83.2052	0.0395606	0.0395282	1.00082	0.316914	0.619528	V02
AluSz6	Alu	SINE	63137.1	-0.0177865	0.0178235	-0.997926	0.318315	0.620743	V02
LTR42	ERV3	Endogenous Retrovirus	58.5772	0.0276887	0.0277881	0.996421	0.319046	0.62106	V02
HERVIP10FH	ERV1	Endogenous Retrovirus	4214.64	-0.0101595	0.0102295	-0.993161	0.320631	0.621131	V02
MER28	Mariner/Tc1	DNA	1984.71	-0.016721	0.0168116	-0.994613	0.319924	0.621131	V02
tRNA-Ile-ATT	tRNA	Pseudogene	247.699	-0.0420507	0.0423537	-0.992845	0.320785	0.621131	V02
AluYb8	Alu	SINE	11534.5	0.0213969	0.0216198	0.989691	0.322325	0.62301	V02
LTR65	ERV1	Endogenous Retrovirus	36.0606	0.0278953	0.0283049	0.985527	0.324365	0.623648	V02
MER3	hAT	DNA	383.071	-0.0166075	0.0168489	-0.985675	0.324293	0.623648	V02
XBR	scRNA	Pseudogene	2.08716	0.224434	0.227358	0.987139	0.323575	0.623648	V02
AluSq10	Alu	SINE	23078.8	-0.0176544	0.0179626	-0.982843	0.325685	0.624096	V02
HERV1_LTRb	ERV1	Endogenous Retrovirus	123.184	-0.0254302	0.0259396	-0.980361	0.326908	0.624096	V02
L1PA4	L1	LINE	26414.7	0.0207976	0.0212373	0.979294	0.327435	0.624096	V02
LSU-rRNA_Dme	rRNA	Pseudogene	107.126	0.0831637	0.0849249	0.979262	0.327451	0.624096	V02
THE1B	ERV3	Endogenous Retrovirus	19390.3	0.010873	0.0111012	0.979439	0.327363	0.624096	V02
ALR1	Satellite	Tandem Repeat	5035.31	0.126892	0.130438	0.972812	0.330647	0.625443	V02
AluJb	Alu	SINE	33634	-0.0193635	0.019969	-0.969678	0.332207	0.625443	V02
AluSz	Alu	SINE	134167	-0.0191295	0.0197461	-0.968773	0.332658	0.625443	V02
ERVL-B4	ERV3	Endogenous Retrovirus	1265.85	0.0114873	0.0118593	0.968628	0.332731	0.625443	V02
GOLEM	Mariner/Tc1	DNA	1836.94	0.0330296	0.0339576	0.972673	0.330716	0.625443	V02
MER52AI	ERV1	Endogenous Retrovirus	867.56	0.0133771	0.0137409	0.973521	0.330295	0.625443	V02
SATR2	Satellite	Tandem Repeat	262.23	-0.0291355	0.0299649	-0.972319	0.330892	0.625443	V02
tRNA-Leu-CTA_	tRNA	Pseudogene	2.04563	-0.101248	0.104289	-0.970849	0.331623	0.625443	V02
LTR41C	ERV3	Endogenous Retrovirus	33.6858	-0.0227842	0.0235553	-0.967265	0.333411	0.625647	V02
(GAAA)n	Simple	Tandem Repeat	13192.8	0.0714429	0.0741411	0.963607	0.335243	0.625863	V02
LTR1B0	ERV1	Endogenous Retrovirus	139.293	0.0344123	0.0357086	0.963699	0.335197	0.625863	V02
MER44D	Mariner/Tc1	DNA	47.29	0.0678328	0.0703255	0.964555	0.334768	0.625863	V02
tRNA-Met-i	tRNA	Pseudogene	15.8779	0.0566723	0.0589085	0.962039	0.33603	0.626263	V02
AluYbc3a	Alu	SINE	25634.8	-0.0160154	0.0167172	-0.958014	0.338056	0.6279	V02
L1PA16_5	L1	LINE	4934.63	-0.0160317	0.0167333	-0.958071	0.338027	0.6279	V02
LTR77B	ERV3	Endogenous Retrovirus	138.772	-0.0174261	0.0182369	-0.955541	0.339304	0.62915	V02
(CGGA)n	Simple	Tandem Repeat	40.4412	-0.0463644	0.048706	-0.951925	0.341135	0.630408	V02
L1MED_5	L1	LINE	5.81967	0.084901	0.0891092	0.952775	0.340704	0.630408	V02
AluYe2	Alu	SINE	912.412	0.0447476	0.0472432	0.947176	0.343549	0.630608	V02
AluYg6	Alu	SINE	27175.8	-0.0168278	0.0177297	-0.949131	0.342554	0.630608	V02
LTR22B1	ERV2	Endogenous Retrovirus	304.672	-0.011006	0.0115802	-0.950412	0.341903	0.630608	V02
X31_DNA	hAT	DNA	0.496985	0.231613	0.244291	0.948105	0.343076	0.630608	V02
Eutr15	hAT	DNA	0.627395	0.246909	0.261974	0.942493	0.34594	0.632874	V02
UCON107	hAT	DNA	31.5747	0.0538176	0.0570964	0.942573	0.345899	0.632874	V02
L1MDA_5	L1	LINE	1226.43	-0.014583	0.015501	-0.94078	0.346818	0.63342	V02
UCON32	Gypsy	LTR	0.563631	0.200647	0.214379	0.935943	0.349302	0.636895	V02
(CTA)n	Simple	Tandem Repeat	198.844	-0.017055	0.0183378	-0.930044	0.352348	0.638404	V02
AluSc8	Alu	SINE	19019.8	-0.0172678	0.018705	-0.923165	0.355921	0.638404	V02
AluSq4	Alu	SINE	13978	-0.0147719	0.0159301	-0.927295	0.353773	0.638404	V02
EUTREP7	ERV1	Endogenous Retrovirus	32.5863	0.0527232	0.0571512	0.922522	0.356257	0.638404	V02
LTR40A	ERV3	Endogenous Retrovirus	90.5684	-0.0207792	0.0225381	-0.92196	0.356549	0.638404	V02
LTR6D	ERV1	Endogenous Retrovirus	145.824	0.017994	0.0195083	0.922373	0.356334	0.638404	V02
MER25	L1	LINE	207.588	0.0202566	0.0219243	0.923935	0.35552	0.638404	V02
MER50	ERV1	Endogenous Retrovirus	1116.36	0.0105994	0.0113959	0.930109	0.352315	0.638404	V02
MER6C	Mariner/Tc1	DNA	171.321	-0.0431162	0.0465803	-0.925632	0.354637	0.638404	V02
MLT2B4	ERV3	Endogenous Retrovirus	781.154	0.00782193	0.00838631	0.932701	0.350974	0.638404	V02
TARE	Alu	SINE	7512.97	0.0403847	0.0437239	0.92363	0.355679	0.638404	V02
AluSq2	Alu	SINE	98004.1	-0.0180063	0.0195609	-0.920527	0.357298	0.638699	V02
AluYi6	Alu	SINE	8402.27	-0.0223606	0.0243614	-0.917869	0.358688	0.640137	V02
(AT)n	Simple	Tandem Repeat	1356.28	-0.0744637	0.0813086	-0.915815	0.359764	0.641012	V02
L1PB4	L1	LINE	6435.22	-0.0151929	0.0166212	-0.914068	0.360681	0.641602	V02
AluJr4	Alu	SINE	9132.62	-0.0182337	0.0200818	-0.907969	0.363895	0.644267	V02
AluSc	Alu	SINE	118481	-0.0153003	0.0168202	-0.90964	0.363013	0.644267	V02
MER30B	hAT	DNA	4205.29	-0.0154103	0.016986	-0.907234	0.364283	0.644267	V02
MER57E2	ERV1	Endogenous Retrovirus	8.80596	-0.0444389	0.0490085	-0.906758	0.364535	0.644267	V02
(CCCCAA)n	Simple	Tandem Repeat	19.4666	0.149576	0.165908	0.901558	0.367292	0.647049	V02
tRNA-Leu-CTY	tRNA	Pseudogene	15.3329	0.0530863	0.0588155	0.902591	0.366743	0.647049	V02
AluYb8a1	Alu	SINE	10230.5	-0.0149014	0.016573	-0.899134	0.368581	0.647236	V02
MER61F	ERV1	Endogenous Retrovirus	640.107	0.0266224	0.029591	0.899679	0.368291	0.647236	V02
LTR6B	ERV1	Endogenous Retrovirus	1500.46	0.0137936	0.0153696	0.897455	0.369476	0.647767	V02
MER61B	ERV1	Endogenous Retrovirus	266.558	-0.0169257	0.0188934	-0.895852	0.370332	0.648229	V02
LTR13	ERV2	Endogenous Retrovirus	10957.1	-0.0161125	0.0180562	-0.89235	0.372205	0.64943	V02
MER76-int	ERV3	Endogenous Retrovirus	8.94886	-0.0389379	0.0436231	-0.892597	0.372073	0.64943	V02
(TCCCA)n	Simple	Tandem Repeat	43.251	0.0684268	0.0775092	0.882822	0.377332	0.65379	V02
Eutr7	hAT	DNA	15.339	0.0658026	0.0745929	0.882156	0.377692	0.65379	V02
HERV3	ERV1	Endogenous Retrovirus	2731.09	0.0301748	0.0341809	0.882797	0.377346	0.65379	V02
L1P_MA2	L1	LINE	35793.3	-0.013686	0.0154462	-0.886043	0.375594	0.65379	V02
TRNA_ASN	tRNA	Pseudogene	65.044	0.0373807	0.0422466	0.884821	0.376253	0.65379	V02
FORDPREFECT_A	hAT	DNA	13.8193	-0.0384267	0.0437551	-0.878222	0.379823	0.654373	V02
L1M2C_5	L1	LINE	1538.76	-0.0148821	0.0169105	-0.880052	0.378831	0.654373	V02
MER74C	ERV3	Endogenous Retrovirus	12.8091	0.052369	0.059608	0.878557	0.379642	0.654373	V02
(AG)n	Simple	Tandem Repeat	4930.17	0.03502	0.0400646	0.874089	0.38207	0.65539	V02
AluYa5	Alu	SINE	58933.5	-0.0166161	0.0189953	-0.874748	0.381711	0.65539	V02
HERV49I	ERV1	Endogenous Retrovirus	731.274	-0.0107308	0.012295	-0.872775	0.382786	0.65539	V02
HERVE	ERV1	Endogenous Retrovirus	2762.86	0.0117932	0.0135526	0.87018	0.384202	0.65539	V02
L1MEE_5	L1	LINE	5.37581	-0.049674	0.0569626	-0.872046	0.383184	0.65539	V02
MST_I	ERV3	Endogenous Retrovirus	5266.14	0.0136035	0.0156463	0.869438	0.384607	0.65539	V02
MLT1FR	ERV3	Endogenous Retrovirus	9.57219	0.0501154	0.0576053	0.869979	0.384312	0.65539	V02
MER63B	hAT	DNA	3.44293	0.467691	0.538643	0.868277	0.385242	0.655451	V02
L1MA9	L1	LINE	4986	-0.00630063	0.00728741	-0.86459	0.387264	0.657867	V02
LTR22C2	ERV2	Endogenous Retrovirus	187.635	-0.0171349	0.0198506	-0.863196	0.38803	0.658147	V02
HERV-Fc2_LTR	ERV1	Endogenous Retrovirus	1.29221	0.201405	0.234676	0.858224	0.390769	0.661766	V02
ALRb	Satellite	Tandem Repeat	2473.72	0.120215	0.140274	0.857004	0.391443	0.661883	V02
L1PA15_5	L1	LINE	145.339	0.0353105	0.0415829	0.84916	0.395792	0.668205	V02
PABL_BI	ERV1	Endogenous Retrovirus	67.4879	-0.0328025	0.038733	-0.846887	0.397058	0.669309	V02
MER75	piggyBac	DNA	784.692	-0.0239842	0.0283755	-0.845246	0.397973	0.66982	V02
Charlie19a	hAT	DNA	34.2137	-0.0285231	0.0340279	-0.838225	0.401904	0.672714	V02
GGAAT	Satellite	Tandem Repeat	6314.13	0.0945271	0.112624	0.839312	0.401294	0.672714	V02
HERVK13I	ERV2	Endogenous Retrovirus	106.073	0.0223535	0.0266349	0.839254	0.401327	0.672714	V02
HERVK3I	ERV2	Endogenous Retrovirus	1650.87	-0.013665	0.0163109	-0.837783	0.402153	0.672714	V02
LTR48	ERV1	Endogenous Retrovirus	133.965	0.0186468	0.022289	0.836594	0.402821	0.672803	V02
LTR47A2	ERV3	Endogenous Retrovirus	464.063	-0.0167009	0.0200821	-0.831628	0.405619	0.676444	V02
(CAAAAA)n	Simple	Tandem Repeat	1383	0.00733483	0.0088875	0.825297	0.409203	0.67729	V02
(GCCCC)n	Simple	Tandem Repeat	16.5329	0.069709	0.0843337	0.826586	0.408472	0.67729	V02
MER51B	ERV1	Endogenous Retrovirus	642.495	0.0115258	0.013989	0.823915	0.409988	0.67729	V02
MER70A	ERV3	Endogenous Retrovirus	56.0015	0.0229257	0.027758	0.825912	0.408854	0.67729	V02
SSU-rRNA_Cel	rRNA	Pseudogene	19.6354	-0.0978315	0.11886	-0.823085	0.41046	0.67729	V02
SVA_F	SVA	SVA	24365.4	-0.0164847	0.020005	-0.824031	0.409922	0.67729	V02
THE1C	ERV3	Endogenous Retrovirus	16556.6	0.00794641	0.00958756	0.828825	0.407203	0.67729	V02
LTR10B	ERV1	Endogenous Retrovirus	93.5094	0.0265621	0.0323382	0.821385	0.411427	0.677863	V02
AluYc1	Alu	SINE	6851.29	0.0180056	0.0219999	0.81844	0.413106	0.678971	V02
Charlie11	hAT	DNA	2.6259	-0.0629643	0.077096	-0.8167	0.4141	0.678971	V02
Charlie18a	hAT	DNA	10.8052	-0.0303242	0.0371765	-0.815681	0.414683	0.678971	V02
HUERS-P2	ERV1	Endogenous Retrovirus	212.695	0.0321513	0.0393638	0.816774	0.414058	0.678971	V02
MER9B	ERV2	Endogenous Retrovirus	591.065	0.0240702	0.0295423	0.814772	0.415203	0.678971	V02
MER34B	ERV1	Endogenous Retrovirus	206.356	-0.0127238	0.0157838	-0.806127	0.42017	0.682793	V02
MER9a1	ERV2	Endogenous Retrovirus	1143.33	0.00974374	0.0120971	0.805458	0.420555	0.682793	V02
MLT2A1	ERV3	Endogenous Retrovirus	4124.41	0.0081057	0.0100624	0.805543	0.420507	0.682793	V02
FLA	Alu	SINE	55502.9	-0.0140949	0.0175032	-0.805276	0.420661	0.682793	V02
MER79	L1	LINE	18.6476	0.031069	0.0384764	0.807482	0.419389	0.682793	V02
(GAAAAA)n	Simple	Tandem Repeat	212.128	0.0169208	0.0210815	0.802637	0.422185	0.683923	V02
AluSc5	Alu	SINE	113221	-0.0144812	0.0180744	-0.801198	0.423017	0.683923	V02
MER107	hAT	DNA	1371.23	-0.0123002	0.0153594	-0.800826	0.423232	0.683923	V02
L1PA14_5	L1	LINE	386.936	0.0159315	0.0199476	0.79867	0.424482	0.684931	V02
PB1D11	Alu	SINE	62582.9	-0.0148037	0.0185786	-0.796816	0.425558	0.685655	V02
AluYa1	Alu	SINE	13284.2	-0.0162519	0.020434	-0.795337	0.426417	0.68603	V02
L1PA14	L1	LINE	5537.28	0.00623696	0.00787972	0.79152	0.42864	0.688594	V02
X1_DNA	Mariner/Tc1	DNA	6.84719	-0.0395235	0.050036	-0.7899	0.429586	0.689101	V02
ERVL-E	ERV3	Endogenous Retrovirus	176.854	0.011627	0.0149455	0.777958	0.436594	0.689226	V02
Eutr10	ERV3	Endogenous Retrovirus	0.580851	0.115604	0.148592	0.777996	0.436572	0.689226	V02
HERVL	ERV3	Endogenous Retrovirus	21601.9	-0.00692255	0.00880445	-0.786256	0.431717	0.689226	V02
L1PA6	L1	LINE	18209.9	0.0126928	0.0162437	0.781399	0.434568	0.689226	V02
LTR16A1	ERV3	Endogenous Retrovirus	15.2389	0.0294751	0.0375429	0.785103	0.432393	0.689226	V02
LTR53	ERV3	Endogenous Retrovirus	67.6492	0.0162412	0.0207924	0.781112	0.434736	0.689226	V02
MER97A	hAT	DNA	18.9852	-0.03663	0.0468635	-0.781633	0.43443	0.689226	V02
SVA_D	SVA	SVA	18842.5	0.0140223	0.0178397	0.78602	0.431856	0.689226	V02
tRNA-Thr-ACG_	tRNA	Pseudogene	14.2682	0.0330307	0.0424069	0.778899	0.436039	0.689226	V02
U4B	snRNA	Pseudogene	10863.1	0.0662533	0.0848844	0.780513	0.435089	0.689226	V02
L1PA8A	L1	LINE	3591.52	0.0113575	0.0144327	0.78693	0.431323	0.689226	V02
HAL1	L1	LINE	172.242	-0.013162	0.0170727	-0.770938	0.440743	0.689545	V02
HERVK22I	ERV2	Endogenous Retrovirus	7383.28	-0.0133692	0.0173028	-0.772659	0.439724	0.689545	V02
HSMAR1	Mariner/Tc1	DNA	2974.88	0.0111915	0.0145717	0.768031	0.442469	0.689545	V02
LTR40B	ERV3	Endogenous Retrovirus	139.673	-0.0118137	0.0153012	-0.77208	0.440067	0.689545	V02
LTR7C	ERV3	Endogenous Retrovirus	424.799	0.0127494	0.0165339	0.771105	0.440645	0.689545	V02
MER44C	Mariner/Tc1	DNA	1465.34	-0.0167671	0.0217221	-0.771892	0.440178	0.689545	V02
MER49	ERV1	Endogenous Retrovirus	1110.03	-0.0055957	0.00726863	-0.769842	0.441394	0.689545	V02
MER58D	hAT	DNA	19.7661	0.0314138	0.0405537	0.774622	0.438563	0.689545	V02
LTR20	ERV1	Endogenous Retrovirus	80.0143	-0.0203633	0.026504	-0.768309	0.442303	0.689545	V02
HERV-Fc1_LTR3	ERV1	Endogenous Retrovirus	14.8062	0.0439931	0.0575509	0.764421	0.444617	0.690386	V02
LTR10C	ERV1	Endogenous Retrovirus	4277.02	-0.00863287	0.0112705	-0.765973	0.443692	0.690386	V02
tRNA-Val-GTA	tRNA	Pseudogene	6.14832	-0.0550267	0.07203	-0.763942	0.444902	0.690386	V02
L1M3C_5	L1	LINE	65.6484	0.0195022	0.0256568	0.760117	0.447185	0.691347	V02
LTR14B	ERV2	Endogenous Retrovirus	1030.32	0.00886406	0.0116685	0.759656	0.44746	0.691347	V02
LTR21B	ERV1	Endogenous Retrovirus	9.7627	0.0527545	0.0696321	0.757617	0.44868	0.691347	V02
LTR7B	ERV3	Endogenous Retrovirus	5734.72	0.0196292	0.0258395	0.759657	0.44746	0.691347	V02
L1PAXX_5	L1	LINE	2041.97	0.0112673	0.014872	0.757619	0.448679	0.691347	V02
(TCA)n	Simple	Tandem Repeat	1112.38	0.00695362	0.00929777	0.74788	0.454532	0.697417	V02
AluYc2	Alu	SINE	2620.43	-0.0188377	0.0251388	-0.749348	0.453648	0.697417	V02
MER39	ERV1	Endogenous Retrovirus	710.453	-0.00738684	0.00987512	-0.748025	0.454445	0.697417	V02
HERVK9I	ERV2	Endogenous Retrovirus	20874.1	0.0162292	0.0218823	0.741659	0.458294	0.699266	V02
LTR61	ERV1	Endogenous Retrovirus	281.514	0.0109496	0.0147382	0.742939	0.457519	0.699266	V02
MER104A	Mariner/Tc1	DNA	1.7192	0.0859406	0.115803	0.742128	0.45801	0.699266	V02
MER93	ERV1	Endogenous Retrovirus	55.5199	-0.0995726	0.1341	-0.742526	0.457768	0.699266	V02
SVA_A	SVA	SVA	8244.48	0.0288763	0.0390356	0.739742	0.459456	0.700063	V02
LSU-rRNA_Hsa	rRNA	Pseudogene	1.22756e+07	-0.0899018	0.121895	-0.737537	0.460796	0.701128	V02
L2B	CR1	LINE	67.7041	0.0182141	0.0248021	0.734378	0.462719	0.701402	V02
MER66A	ERV1	Endogenous Retrovirus	100.934	-0.0242638	0.0330533	-0.73408	0.4629	0.701402	V02
MER61	ERV1	Endogenous Retrovirus	53.5919	-0.0262664	0.0357296	-0.735144	0.462252	0.701402	V02
LTR10F	ERV1	Endogenous Retrovirus	1437.58	0.0186061	0.0253911	0.73278	0.463692	0.701632	V02
LTR14A	ERV2	Endogenous Retrovirus	608.232	0.0112014	0.0153776	0.728422	0.466355	0.701781	V02
LTR73	ERV1	Endogenous Retrovirus	104.516	0.0124674	0.0171157	0.728419	0.466357	0.701781	V02
MER45R	hAT	DNA	238.229	-0.024016	0.0328486	-0.731112	0.464711	0.701781	V02
MER75B	piggyBac	DNA	493.75	-0.0174512	0.0239219	-0.72951	0.46569	0.701781	V02
SVA_C	SVA	SVA	12036.1	-0.0134246	0.0185251	-0.724672	0.468653	0.704267	V02
MER2	Mariner/Tc1	DNA	3670.8	-0.0185834	0.0256917	-0.723324	0.469481	0.704543	V02
LTR12F	ERV1	Endogenous Retrovirus	2771.42	-0.00496223	0.00689639	-0.71954	0.471808	0.707066	V02
CHARLIE2A	hAT	DNA	0.903857	0.468965	0.656642	0.714186	0.475112	0.707878	V02
LTR38C	ERV1	Endogenous Retrovirus	86.0913	0.0154806	0.0216576	0.714791	0.474738	0.707878	V02
MER51A	ERV1	Endogenous Retrovirus	2626.64	-0.00712324	0.00998463	-0.713421	0.475585	0.707878	V02
MER51I	ERV1	Endogenous Retrovirus	940.203	-0.00789681	0.0110436	-0.715059	0.474573	0.707878	V02
MER57B2	ERV1	Endogenous Retrovirus	178.976	0.0154034	0.0215052	0.716264	0.473829	0.707878	V02
MARINER2	Mariner/Tc1	DNA	3266	-0.00882604	0.0124354	-0.709748	0.47786	0.710298	V02
MER101B	ERV1	Endogenous Retrovirus	49.4496	-0.0191399	0.0273403	-0.700063	0.483888	0.717402	V02
MER106	hAT	DNA	21.1183	-0.0224805	0.0321167	-0.699962	0.483951	0.717402	V02
FLAM	Alu	SINE	69.6622	-0.0250534	0.0359643	-0.69662	0.486041	0.719525	V02
MER50C	ERV1	Endogenous Retrovirus	45.9213	0.0240027	0.0345376	0.694972	0.487073	0.720078	V02
LSU-rRNA_Cel	rRNA	Pseudogene	80.8175	0.066362	0.0962378	0.689563	0.490469	0.7212	V02
LTR71A	ERV1	Endogenous Retrovirus	260.8	-0.00901711	0.0130342	-0.691806	0.489059	0.7212	V02
MER57A_I	ERV1	Endogenous Retrovirus	1585.21	0.00721761	0.0104528	0.690493	0.489884	0.7212	V02
tRNA-Arg-CGA	tRNA	Pseudogene	3.28806	0.0673019	0.0974622	0.690544	0.489852	0.7212	V02
L1PA13_5	L1	LINE	1294.3	0.0127471	0.0186349	0.684045	0.493947	0.725339	V02
AluYa4	Alu	SINE	89655.4	-0.0125868	0.0186892	-0.673478	0.500643	0.730148	V02
AluYf2	Alu	SINE	11567	-0.0113184	0.0168088	-0.673363	0.500716	0.730148	V02
L1PA3	L1	LINE	27870.3	0.0163228	0.0242474	0.673178	0.500834	0.730148	V02
MER51C	ERV1	Endogenous Retrovirus	611.73	0.0101014	0.0149561	0.6754	0.499422	0.730148	V02
SAR	Satellite	Tandem Repeat	550.103	0.109484	0.162877	0.672192	0.501461	0.730148	V02
L2A	CR1	LINE	717.872	0.0125282	0.0186567	0.671514	0.501893	0.730148	V02
AluMacYb4	Alu	SINE	112305	-0.0125137	0.0184731	-0.677402	0.498151	0.730148	V02
U8	snRNA	Pseudogene	188.478	-0.0522104	0.0778937	-0.670278	0.502681	0.730322	V02
L1MEC_5	L1	LINE	1015.57	-0.00815698	0.0122739	-0.66458	0.506319	0.734633	V02
MER34	ERV1	Endogenous Retrovirus	244.73	-0.0131815	0.0198988	-0.662427	0.507698	0.735657	V02
(TCTAA)n	Simple	Tandem Repeat	2.94406	0.053684	0.0816594	0.657414	0.510915	0.737721	V02
Kanga1d	Mariner/Tc1	DNA	16.1559	0.0240015	0.0365289	0.657057	0.511145	0.737721	V02
L1M4B	L1	LINE	1777.98	-0.00946171	0.0143872	-0.65765	0.510763	0.737721	V02
ALU	Alu	SINE	13084.6	-0.0160167	0.024668	-0.649292	0.51615	0.741034	V02
L1PA7	L1	LINE	35716.1	0.010607	0.0163304	0.649528	0.515997	0.741034	V02
LTR29	ERV1	Endogenous Retrovirus	193.382	0.0192169	0.0295552	0.650202	0.515561	0.741034	V02
L1M6_5	L1	LINE	149.826	0.0135466	0.0207953	0.651424	0.514773	0.741034	V02
MER116	Mariner/Tc1	DNA	2.15592	0.0497789	0.0769345	0.64703	0.517613	0.741388	V02
ZOMBI_B	Mariner/Tc1	DNA	4134.78	-0.0163877	0.0253361	-0.646814	0.517752	0.741388	V02
L1P4c_5end	L1	LINE	46.4404	0.0246652	0.0385883	0.639189	0.5227	0.747496	V02
LTR6C	ERV1	Endogenous Retrovirus	338.664	0.0104243	0.016349	0.637613	0.523726	0.747985	V02
7SK	scRNA	Pseudogene	2.01405e+06	-0.0384607	0.0606983	-0.633637	0.526318	0.749924	V02
CHARLIE2B	hAT	DNA	53.6547	-0.0143548	0.0226621	-0.633427	0.526455	0.749924	V02
MER90	ERV1	Endogenous Retrovirus	17.6591	-0.0311367	0.0492795	-0.631839	0.527492	0.750425	V02
L4	RTEX	LINE	0.634544	0.105495	0.170019	0.620487	0.534937	0.756049	V02
LTR43B	ERV1	Endogenous Retrovirus	196.433	0.0283713	0.0457331	0.620367	0.535016	0.756049	V02
MER95	ERV1	Endogenous Retrovirus	33.4322	0.0227355	0.0367003	0.619491	0.535593	0.756049	V02
SSU-rRNA_Dme	rRNA	Pseudogene	151.238	0.0553892	0.0893593	0.619848	0.535358	0.756049	V02
tRNA-Tyr-TAT	tRNA	Pseudogene	32.9871	0.0276781	0.044645	0.61996	0.535284	0.756049	V02
L1M3E_5	L1	LINE	63.1052	0.0155042	0.0249321	0.621856	0.534036	0.756049	V02
LTR27B	ERV1	Endogenous Retrovirus	289.287	0.00810087	0.0130994	0.618416	0.536301	0.756074	V02
(GGGAGA)n	Simple	Tandem Repeat	24.4857	0.504617	0.828576	0.609018	0.542513	0.763275	V02
LTR19B	ERV3	Endogenous Retrovirus	406.308	0.00960583	0.0158024	0.607871	0.543273	0.763275	V02
U6	snRNA	Pseudogene	3321.14	-0.0303159	0.0499006	-0.607526	0.543502	0.763275	V02
LTR75_1	ERV1	Endogenous Retrovirus	21.6813	-0.0172917	0.0286108	-0.604376	0.545594	0.76523	V02
HERV4_I	ERV1	Endogenous Retrovirus	1404.35	-0.00753366	0.0125356	-0.60098	0.547853	0.765538	V02
L1PA10	L1	LINE	11424.2	0.00644935	0.0107302	0.601045	0.54781	0.765538	V02
L1PA16	L1	LINE	14259.8	-0.00399864	0.00665451	-0.600891	0.547912	0.765538	V02
MER44A	Mariner/Tc1	DNA	3194.13	-0.0158489	0.0266878	-0.593863	0.552604	0.770286	V02
X33a_DNA	Mariner/Tc1	DNA	18.1695	-0.0288715	0.0486305	-0.593691	0.552719	0.770286	V02
LTR25	ERV1	Endogenous Retrovirus	165.851	0.00963444	0.0164202	0.586744	0.557375	0.775787	V02
MIR3	L2-end	SINE	123.933	0.0232545	0.0397326	0.585274	0.558363	0.776175	V02
L7A	rRNA	Pseudogene	18328.3	-0.0289077	0.0498317	-0.580107	0.561843	0.77806	V02
MER68C	ERV3	Endogenous Retrovirus	13.2911	0.0444687	0.0766325	0.580285	0.561722	0.77806	V02
L1MB8_5	L1	LINE	3.57795	-0.0516008	0.0889529	-0.580091	0.561853	0.77806	V02
(GAAAA)n	Simple	Tandem Repeat	1197.3	0.0247065	0.0428871	0.576083	0.564559	0.778318	V02
(GCA)n	Simple	Tandem Repeat	4376.06	-0.0239213	0.0417375	-0.573135	0.566553	0.778318	V02
L1MCB_5	L1	LINE	19.1363	0.0314888	0.0545946	0.576775	0.564092	0.778318	V02
MER9	ERV2	Endogenous Retrovirus	1340.95	-0.00719197	0.0125622	-0.572508	0.566978	0.778318	V02
MSTD	ERV3	Endogenous Retrovirus	1572.17	0.00514978	0.00901263	0.571396	0.567731	0.778318	V02
TIGGER5A	Mariner/Tc1	DNA	1156.43	-0.0119257	0.020735	-0.575146	0.565192	0.778318	V02
tRNA-Ile-ATA	tRNA	Pseudogene	38.24	0.0332871	0.0576012	0.577889	0.563339	0.778318	V02
MER52	ERV1	Endogenous Retrovirus	509.256	-0.0117846	0.0205961	-0.572176	0.567203	0.778318	V02
MER80	hAT	DNA	156.478	0.0113072	0.019976	0.56604	0.571367	0.782322	V02
[truncated: 3,949 more rows]

## Sheet: S3
Table S3.PD versus CO: Repeat subfamily (name) elements (n=259) expressed (Log2foldchange) significantly (padj<0.05) at least
name	family	class	baseMean	log2FoldChange	lfcSE	stat	pvalue	padj	timepoint
MER115	hAT	DNA	53.6678	0.229298	0.0332959	6.88667	5.71e-12	6.18e-09	BL
Charlie12	hAT	DNA	1447.72	-0.0478423	0.0143781	-3.32743	0.000876506	0.00903218	BL
CHARLIE3	hAT	DNA	5876.02	-0.0243657	0.00521142	-4.67545	2.93e-06	0.000211573	BL
MER100	hAT	DNA	5.34326	-0.23763	0.0570111	-4.16814	3.07e-05	0.00107185	BL
MER106B	hAT	DNA	26.6099	-0.104312	0.0274448	-3.80081	0.000144226	0.00273069	BL
MER113	hAT	DNA	2.41031	-0.142796	0.0446858	-3.19555	0.00139563	0.0126048	BL
MER121	hAT	DNA	39.0512	0.0890266	0.021954	4.05514	5.01e-05	0.00142664	BL
MER1B	hAT	DNA	5665.16	-0.0339803	0.0119694	-2.83894	0.00452643	0.0286409	BL
MER96B	hAT	DNA	29.3845	0.172683	0.0511218	3.37788	0.000730469	0.00790367	BL
MARINER1_EC	Mariner/Tc1	DNA	10.7562	-0.0999133	0.0348124	-2.87005	0.0041041	0.0267208	BL
MER44B	Mariner/Tc1	DNA	2636.61	-0.030589	0.00989381	-3.09173	0.00198993	0.0161612	BL
MER82	Mariner/Tc1	DNA	420.485	-0.0421051	0.013895	-3.03024	0.00244361	0.0187517	BL
Tigger15a	Mariner/Tc1	DNA	37.4743	0.099823	0.0333244	2.9955	0.00273999	0.0199578	BL
TIGGER2	Mariner/Tc1	DNA	7198.32	-0.0382337	0.0135524	-2.82118	0.00478472	0.0297533	BL
Tigger4a	Mariner/Tc1	DNA	100.144	-0.0539689	0.0193743	-2.78559	0.00534309	0.0324788	BL
TIGGER5	Mariner/Tc1	DNA	464.452	-0.120443	0.0276522	-4.35565	1.33e-05	0.000617739	BL
X4b_DNA	Mariner/Tc1	DNA	9.95431	-0.137939	0.0426565	-3.23372	0.00122187	0.0113971	BL
Merlin1_HS	Merlin	DNA	18.6646	-0.0841383	0.0267755	-3.14236	0.00167594	0.014624	BL
RICKSHA_0	MuDR	DNA	213.207	0.0393531	0.0114099	3.44902	0.000562633	0.00683107	BL
HARLEQUIN	ERV1	Endogenous Retrovirus	6468.37	-0.0366422	0.00954325	-3.83959	0.000123238	0.00251591	BL
HERV1_LTR	ERV1	Endogenous Retrovirus	64.622	-0.102826	0.0246222	-4.17614	2.97e-05	0.00107079	BL
HERV1_LTRb	ERV1	Endogenous Retrovirus	118.546	-0.0599551	0.0192613	-3.11272	0.00185374	0.0156699	BL
HERV1_LTRe	ERV1	Endogenous Retrovirus	8.65419	0.153475	0.0513042	2.99148	0.0027763	0.0200137	BL
HERV17	ERV1	Endogenous Retrovirus	9121.44	-0.0213341	0.00651658	-3.27381	0.00106106	0.010437	BL
HERV19I	ERV1	Endogenous Retrovirus	3104.98	-0.0754982	0.0247401	-3.05166	0.00227583	0.0177154	BL
HERV30I	ERV1	Endogenous Retrovirus	1697.03	-0.0723253	0.0162748	-4.44402	8.83e-06	0.000477677	BL
HERV50_I	ERV1	Endogenous Retrovirus	372.815	-0.0346262	0.0119627	-2.89451	0.00379747	0.0252077	BL
HERV50_LTR	ERV1	Endogenous Retrovirus	132.345	-0.057649	0.0159162	-3.62203	0.000292297	0.00411816	BL
HERVE	ERV1	Endogenous Retrovirus	2624.59	-0.0266149	0.0100143	-2.65768	0.00786795	0.0409284	BL
HERVE_a	ERV1	Endogenous Retrovirus	2973.95	-0.0497378	0.00813483	-6.11417	9.71e-10	3.5e-07	BL
HERVI	ERV1	Endogenous Retrovirus	419.28	-0.0402438	0.0103389	-3.89248	9.92e-05	0.00217782	BL
HERVP71A_I	ERV1	Endogenous Retrovirus	2289.54	-0.0249994	0.00935397	-2.6726	0.00752654	0.0401168	BL
HRES1	ERV1	Endogenous Retrovirus	233.513	-0.121003	0.0295173	-4.09938	4.14e-05	0.00131829	BL
HSRIRT	ERV1	Endogenous Retrovirus	218.113	-0.100415	0.0252501	-3.97682	6.98e-05	0.00167669	BL
HUERS-P3	ERV1	Endogenous Retrovirus	2012.69	-0.0468651	0.012703	-3.68929	0.000224879	0.00380185	BL
HUERS-P3B	ERV1	Endogenous Retrovirus	4207.26	-0.0609367	0.0156688	-3.88905	0.000100639	0.00217782	BL
LTR10B1	ERV1	Endogenous Retrovirus	484.987	0.0678309	0.0198295	3.42071	0.000624572	0.00711355	BL
LTR10B2	ERV1	Endogenous Retrovirus	65.6737	0.132469	0.035125	3.77138	0.000162349	0.00287969	BL
LTR10E	ERV1	Endogenous Retrovirus	1576.26	0.0516849	0.0166587	3.10259	0.00191838	0.0160906	BL
LTR1A1	ERV1	Endogenous Retrovirus	332.554	0.0730691	0.0273029	2.67623	0.00744546	0.039919	BL
LTR1C	ERV1	Endogenous Retrovirus	164.255	0.0551962	0.0182393	3.02622	0.00247629	0.0188687	BL
LTR1C2	ERV1	Endogenous Retrovirus	10.3302	0.145471	0.056351	2.58152	0.00983658	0.0483541	BL
LTR2	ERV1	Endogenous Retrovirus	158.732	-0.0851914	0.0212134	-4.01592	5.92e-05	0.00156271	BL
LTR20	ERV1	Endogenous Retrovirus	75.4534	-0.0713037	0.0194076	-3.67401	0.000238777	0.00385608	BL
LTR21A	ERV1	Endogenous Retrovirus	551.649	-0.094471	0.0229441	-4.11745	3.83e-05	0.00129532	BL
LTR24	ERV1	Endogenous Retrovirus	109.945	0.0634906	0.0137608	4.61386	3.95e-06	0.000251565	BL
LTR25-int	ERV1	Endogenous Retrovirus	521.093	-0.0472059	0.00991821	-4.75952	1.94e-06	0.000149972	BL
LTR26B	ERV1	Endogenous Retrovirus	90.6818	0.0959429	0.0297566	3.22426	0.00126299	0.01168	BL
LTR26C	ERV1	Endogenous Retrovirus	84.6392	0.0949519	0.0238919	3.97423	7.06e-05	0.00167669	BL
LTR28	ERV1	Endogenous Retrovirus	577.421	-0.0438353	0.0139854	-3.13437	0.00172226	0.0149079	BL
LTR2B	ERV1	Endogenous Retrovirus	1567.15	0.0290713	0.0086539	3.35933	0.000781328	0.00820774	BL
LTR30	ERV1	Endogenous Retrovirus	576.015	0.0540859	0.0140415	3.85186	0.000117226	0.00243921	BL
LTR31	ERV1	Endogenous Retrovirus	89.3042	0.0392603	0.013951	2.81415	0.00489058	0.0302378	BL
LTR36	ERV1	Endogenous Retrovirus	188.111	0.0347155	0.0112148	3.09551	0.00196472	0.0161612	BL
LTR37A	ERV1	Endogenous Retrovirus	49.4498	0.0499077	0.017436	2.86234	0.00420521	0.0270835	BL
LTR38C	ERV1	Endogenous Retrovirus	81.9476	-0.0436527	0.0157282	-2.77544	0.00551266	0.0331372	BL
LTR39	ERV1	Endogenous Retrovirus	3008.21	0.102145	0.0296386	3.44635	0.000568203	0.00683107	BL
LTR4	ERV1	Endogenous Retrovirus	558.886	0.0683029	0.0226205	3.01952	0.00253178	0.0190235	BL
LTR60B	ERV1	Endogenous Retrovirus	77.5522	0.0694789	0.0206186	3.36972	0.000752449	0.00806089	BL
LTR68	ERV1	Endogenous Retrovirus	50.1792	-0.0675512	0.024398	-2.76872	0.00562767	0.0334568	BL
LTR6B	ERV1	Endogenous Retrovirus	1479.79	0.0409062	0.0112197	3.64594	0.000266421	0.00411816	BL
LTR6C	ERV1	Endogenous Retrovirus	320.773	-0.0332764	0.0127511	-2.6097	0.00906223	0.0456062	BL
LTR9	ERV1	Endogenous Retrovirus	1430.68	0.0541317	0.0110842	4.88369	1.04e-06	0.000102417	BL
LTR9A1	ERV1	Endogenous Retrovirus	384.434	0.0380276	0.0133789	2.84236	0.00447808	0.0285017	BL
MER34A1	ERV1	Endogenous Retrovirus	110.303	0.0494751	0.0183873	2.69072	0.00712981	0.0385723	BL
MER41B	ERV1	Endogenous Retrovirus	4485.56	0.0146106	0.00476197	3.06818	0.00215365	0.0169915	BL
MER41E	ERV1	Endogenous Retrovirus	96.6579	0.0665617	0.0226013	2.94504	0.00322914	0.0222544	BL
MER41F	ERV1	Endogenous Retrovirus	422.477	0.0324381	0.00849497	3.81851	0.000134262	0.00269022	BL
MER4C	ERV1	Endogenous Retrovirus	1348.69	0.0199836	0.00757873	2.63679	0.00836939	0.0429179	BL
MER4D_LTR	ERV1	Endogenous Retrovirus	1126.89	0.0245789	0.00812962	3.02338	0.00249971	0.0189139	BL
MER4E	ERV1	Endogenous Retrovirus	3758.92	0.025242	0.0069359	3.63932	0.000273354	0.00411816	BL
MER51D	ERV1	Endogenous Retrovirus	133.653	0.0842135	0.0206675	4.07469	4.61e-05	0.0013474	BL
MER51I	ERV1	Endogenous Retrovirus	908.395	-0.0351966	0.00872043	-4.03611	5.43e-05	0.00150772	BL
MER57A	ERV1	Endogenous Retrovirus	546.151	0.0238407	0.00893956	2.66688	0.00765589	0.040212	BL
MER57B1	ERV1	Endogenous Retrovirus	579.842	0.0233815	0.00853363	2.73993	0.00614532	0.0348127	BL
MER57D	ERV1	Endogenous Retrovirus	139.347	-0.0653527	0.0162301	-4.02662	5.66e-05	0.00153058	BL
MER57E3	ERV1	Endogenous Retrovirus	184.005	-0.0706616	0.0228618	-3.09081	0.0019961	0.0161612	BL
MER57F	ERV1	Endogenous Retrovirus	18.161	-0.0772468	0.0281644	-2.74271	0.0060935	0.0347009	BL
MER57I	ERV1	Endogenous Retrovirus	3213.99	-0.0349226	0.00879228	-3.97196	7.13e-05	0.00167669	BL
MER61A_LTR	ERV1	Endogenous Retrovirus	258.048	-0.0290849	0.0101394	-2.8685	0.00412419	0.0267208	BL
MER61E	ERV1	Endogenous Retrovirus	368.754	0.0297715	0.0105065	2.83362	0.00460237	0.0289521	BL
MER65A	ERV1	Endogenous Retrovirus	457.293	0.0403319	0.0102076	3.95115	7.78e-05	0.00179049	BL
MER65B	ERV1	Endogenous Retrovirus	44.7282	-0.0831183	0.0262673	-3.16433	0.00155441	0.0136737	BL
MER66_I	ERV1	Endogenous Retrovirus	563.683	-0.0368112	0.0107464	-3.42545	0.000613778	0.00711355	BL
MER67A	ERV1	Endogenous Retrovirus	80.5439	0.0433042	0.0155243	2.78945	0.00527979	0.0322753	BL
MER67C	ERV1	Endogenous Retrovirus	109.88	0.0622401	0.0151647	4.10427	4.06e-05	0.00131829	BL
MER83B	ERV1	Endogenous Retrovirus	194.477	0.0396785	0.0144205	2.75153	0.00593175	0.0341881	BL
MER87B	ERV1	Endogenous Retrovirus	234.271	-0.0520428	0.0122497	-4.2485	2.15e-05	0.000931405	BL
MER89I	ERV1	Endogenous Retrovirus	20.4035	-0.100651	0.0313492	-3.21065	0.00132434	0.0121436	BL
PABL_B	ERV1	Endogenous Retrovirus	309.058	0.0489768	0.0159384	3.07288	0.00212007	0.016867	BL
PABL_BI	ERV1	Endogenous Retrovirus	61.8133	-0.0785792	0.0294519	-2.66805	0.00762924	0.040212	BL
PrimLTR79	ERV1	Endogenous Retrovirus	133.617	-0.0853142	0.0214546	-3.9765	6.99e-05	0.00167669	BL
HERVK11DI	ERV2	Endogenous Retrovirus	404.255	0.0611668	0.0237212	2.57857	0.00992108	0.0483541	BL
HERVK11I	ERV2	Endogenous Retrovirus	4296.14	-0.022195	0.00679771	-3.26508	0.00109435	0.0106615	BL
HERVK3I	ERV2	Endogenous Retrovirus	1591.4	-0.0632022	0.0127796	-4.94554	7.59e-07	0.000102417	BL
HERVKC4	ERV2	Endogenous Retrovirus	269.304	-0.0538708	0.0141277	-3.81314	0.00013721	0.0026993	BL
LTR22B2	ERV2	Endogenous Retrovirus	451.437	-0.0508062	0.0187891	-2.70403	0.00685041	0.0374351	BL
LTR22E	ERV2	Endogenous Retrovirus	304.401	-0.0563174	0.0110443	-5.09922	3.41e-07	5.27e-05	BL
LTR3A	ERV2	Endogenous Retrovirus	1035.77	-0.037518	0.0102024	-3.67737	0.00023565	0.00385608	BL
LTR5A	ERV2	Endogenous Retrovirus	2840.07	-0.0243724	0.0068415	-3.56243	0.000367434	0.00484834	BL
MER11A	ERV2	Endogenous Retrovirus	7649.57	-0.0186785	0.004473	-4.17584	2.97e-05	0.00107079	BL
MER11B	ERV2	Endogenous Retrovirus	8070.36	0.019377	0.0063745	3.03976	0.00236765	0.0182986	BL
MER11C	ERV2	Endogenous Retrovirus	5273.32	-0.0257904	0.00590208	-4.36971	1.24e-05	0.000611871	BL
HERV18	ERV3	Endogenous Retrovirus	747.252	-0.0706583	0.010543	-6.70192	2.06e-11	1.11e-08	BL
HERVL	ERV3	Endogenous Retrovirus	20833.7	-0.0259483	0.00684655	-3.78998	0.00015066	0.00273069	BL
HERVL66I	ERV3	Endogenous Retrovirus	620.189	-0.0493819	0.0140672	-3.51042	0.000447398	0.00576291	BL
LTR16A2	ERV3	Endogenous Retrovirus	16.9702	0.10009	0.0293984	3.4046	0.000662601	0.00739108	BL
LTR18A	ERV3	Endogenous Retrovirus	194.377	-0.0965723	0.0211644	-4.56295	5.04e-06	0.000303197	BL
LTR18B	ERV3	Endogenous Retrovirus	403.557	0.0325396	0.0114913	2.83167	0.0046306	0.0289613	BL
LTR19A	ERV3	Endogenous Retrovirus	980.993	-0.0692178	0.0231652	-2.98801	0.00280798	0.0200137	BL
LTR19C	ERV3	Endogenous Retrovirus	560.202	-0.0438465	0.0145531	-3.01287	0.00258788	0.0191787	BL
LTR47B	ERV3	Endogenous Retrovirus	16.4918	0.0768395	0.0283796	2.70757	0.00677787	0.0374166	BL
LTR47B2	ERV3	Endogenous Retrovirus	75.2127	0.0797412	0.0212926	3.74501	0.000180386	0.00309806	BL
LTR47B4	ERV3	Endogenous Retrovirus	64.2389	-0.0507514	0.0137991	-3.67789	0.000235176	0.00385608	BL
LTR53-int	ERV3	Endogenous Retrovirus	197.602	-0.0899974	0.0261006	-3.4481	0.00056455	0.00683107	BL
LTR82B	ERV3	Endogenous Retrovirus	1.20748	0.225662	0.081636	2.76425	0.00570544	0.0336817	BL
MER54B	ERV3	Endogenous Retrovirus	76.0439	0.067296	0.0254922	2.63987	0.00829379	0.0427328	BL
MER77	ERV3	Endogenous Retrovirus	148.452	0.0360657	0.0105385	3.42228	0.000620982	0.00711355	BL
MLT1C1	ERV3	Endogenous Retrovirus	807.619	0.0403541	0.010632	3.79552	0.000147337	0.00273069	BL
MLT1D	ERV3	Endogenous Retrovirus	1650.63	0.0216045	0.00704576	3.06632	0.00216712	0.0169915	BL
MLT1E2	ERV3	Endogenous Retrovirus	524.884	-0.0219252	0.00747312	-2.93387	0.00334761	0.0229248	BL
MLT1F_I	ERV3	Endogenous Retrovirus	128.954	-0.0487969	0.0163931	-2.97668	0.00291387	0.0203407	BL
MLT1J	ERV3	Endogenous Retrovirus	104.067	0.102433	0.0208855	4.90449	9.37e-07	0.000102417	BL
MLT1J-int	ERV3	Endogenous Retrovirus	7.95045	-0.107325	0.0331436	-3.23818	0.00120297	0.0113184	BL
MLT2B4	ERV3	Endogenous Retrovirus	749.474	-0.0158801	0.00588332	-2.69917	0.00695123	0.0377951	BL
MSTA	ERV3	Endogenous Retrovirus	13760.3	0.0217752	0.00743924	2.92707	0.00342173	0.0231394	BL
MSTB	ERV3	Endogenous Retrovirus	3350.15	0.0225611	0.00539277	4.18359	2.87e-05	0.00107079	BL
THE1A	ERV3	Endogenous Retrovirus	10157.6	0.0178084	0.0061648	2.88872	0.00386813	0.0255202	BL
THE1C	ERV3	Endogenous Retrovirus	15919.2	0.0175859	0.00681653	2.5799	0.009883	0.0483541	BL
MER122	Interspersed Repeat	Interspersed Repeat	19.7571	0.256367	0.0929341	2.75858	0.00580523	0.0337702	BL
UCON12A	Interspersed Repeat	Interspersed Repeat	21.2826	-0.138777	0.0460523	-3.01345	0.00258291	0.0191787	BL
UCON19	Interspersed Repeat	Interspersed Repeat	15.395	-0.107365	0.0310639	-3.45627	0.000547699	0.00681162	BL
UCON63	Interspersed Repeat	Interspersed Repeat	23.44	-0.129182	0.0395936	-3.26269	0.00110359	0.0106615	BL
L2B	CR1	LINE	64.5208	0.0833987	0.0174936	4.76738	1.87e-06	0.000149972	BL
X21_LINE	CR1	LINE	133.729	-0.171405	0.0350356	-4.89231	9.97e-07	0.000102417	BL
HAL1	L1	LINE	164.02	-0.0366522	0.013551	-2.70476	0.00683537	0.0374351	BL
L1HS	L1	LINE	243130	0.060803	0.0194888	3.11989	0.00180917	0.0154135	BL
L1M2A1_5	L1	LINE	561.251	0.0726875	0.0200385	3.62739	0.000286297	0.00411816	BL
L1M3_5	L1	LINE	1590.15	-0.0258011	0.00861596	-2.99457	0.00274835	0.0199578	BL
L1MA9_5	L1	LINE	173.877	-0.0738125	0.0131181	-5.62678	1.84e-08	3.97e-06	BL
L1MC1	L1	LINE	7353.51	-0.0176643	0.00642623	-2.74878	0.00598171	0.0342445	BL
L1MC4	L1	LINE	1258.65	-0.0337387	0.0113091	-2.98332	0.00285143	0.0201096	BL
L1MCC_5	L1	LINE	48.9557	0.0776237	0.0190439	4.07605	4.58e-05	0.0013474	BL
L1MD1_5	L1	LINE	46.6649	-0.0629483	0.016722	-3.7644	0.000166948	0.00291351	BL
L1MD3	L1	LINE	1419.07	-0.0354251	0.0128769	-2.75106	0.00594025	0.0341881	BL
L1ME4A	L1	LINE	55.3663	-0.0774097	0.0223648	-3.46123	0.000537716	0.00676522	BL
L1MEB_5	L1	LINE	59.6909	-0.0916462	0.0208704	-4.3912	1.13e-05	0.000580821	BL
L1MEE_5	L1	LINE	5.62488	-0.14041	0.0425804	-3.29753	0.000975408	0.00986347	BL
L1PA12_5	L1	LINE	1462.51	-0.0277422	0.0071778	-3.865	0.000111088	0.00235681	BL
L1PA7_5	L1	LINE	22075.7	-0.0204964	0.00699696	-2.92933	0.00339694	0.0231163	BL
L1PA8	L1	LINE	12834.2	0.0414582	0.0138766	2.98763	0.00281154	0.0200137	BL
LTR11	L2	LINE	54.6687	-0.0663668	0.0239347	-2.77283	0.00555708	0.0332197	BL
MamRep1527	LTR	LTR	1.61431	-0.253238	0.0707874	-3.57745	0.000346968	0.00469275	BL
MamRep605	LTR	LTR	50.6289	-0.0914968	0.0274606	-3.33193	0.000862448	0.00897278	BL
5S	rRNA	Pseudogene	16.8821	-0.062559	0.0171619	-3.64523	0.000267156	0.00411816	BL
HSFAU	rRNA	Pseudogene	6024.96	-0.164081	0.0453926	-3.61471	0.000300679	0.00411816	BL
L23	rRNA	Pseudogene	14860.9	-0.133481	0.0432507	-3.08621	0.00202726	0.0162481	BL
L28	rRNA	Pseudogene	1302.42	-0.104138	0.0390176	-2.669	0.00760765	0.040212	BL
L7A	rRNA	Pseudogene	19833.7	-0.145561	0.0401374	-3.62657	0.000287215	0.00411816	BL
LSU-rRNA_Hsa	rRNA	Pseudogene	8.46594e+06	-0.328824	0.118438	-2.77634	0.00549752	0.0331372	BL
RRNA45	rRNA	Pseudogene	141.887	0.2694	0.104203	2.58533	0.00972855	0.0480652	BL
SSU-rRNA_Hsa	rRNA	Pseudogene	717824	-0.468374	0.114861	-4.07774	4.55e-05	0.0013474	BL
7SK	scRNA	Pseudogene	2.12072e+06	-0.16398	0.0487721	-3.36218	0.000773306	0.00820311	BL
7SL	scRNA	Pseudogene	1.84121e+07	-0.287012	0.0479503	-5.98561	2.16e-09	5.83e-07	BL
L23A	scRNA	Pseudogene	16480.8	-0.132622	0.0415083	-3.19507	0.00139795	0.0126048	BL
U2	snRNA	Pseudogene	130006	0.248122	0.0732836	3.38578	0.000709761	0.00775719	BL
U3	snRNA	Pseudogene	80.0928	-0.0655115	0.0199602	-3.28211	0.00103034	0.0102278	BL
U4B	snRNA	Pseudogene	34389.6	0.344552	0.0952091	3.6189	0.000295863	0.00411816	BL
U5B1	snRNA	Pseudogene	5171.79	0.2694	0.0938771	2.86971	0.00410845	0.0267208	BL
UHG	snRNA	Pseudogene	1176.36	-0.157152	0.0373912	-4.20291	2.64e-05	0.00105596	BL
TRNA_GLY	tRNA	Pseudogene	171.208	0.109497	0.0332737	3.29079	0.000999073	0.0100092	BL
tRNA-Ile-ATT	tRNA	Pseudogene	256.369	-0.0990342	0.034662	-2.85714	0.00427472	0.0273683	BL
tRNA-Met_	tRNA	Pseudogene	15.9035	-0.116625	0.0339623	-3.43396	0.000594831	0.00699573	BL
tRNA-Pro-CCA	tRNA	Pseudogene	40.4587	-0.148124	0.0511466	-2.89606	0.00377881	0.0252077	BL
tRNA-Thr-ACG_	tRNA	Pseudogene	14.9651	0.109037	0.0300955	3.62305	0.000291153	0.00411816	BL
AluMacYa3	Alu	SINE	28652.7	0.0372803	0.012861	2.89871	0.00374704	0.025182	BL
FLA	Alu	SINE	53567.8	0.0402302	0.0152247	2.64244	0.00823118	0.0426131	BL
AluYa5	Alu	SINE	57148.4	0.0433715	0.0165972	2.61317	0.00897055	0.04552	BL
AluJb	Alu	SINE	32438.9	0.0435379	0.0167386	2.60104	0.00929416	0.0463423	BL
AluJr4	Alu	SINE	8831.97	0.0436154	0.0166985	2.61194	0.00900303	0.04552	BL
AluYb11	Alu	SINE	3737.6	0.0455335	0.0153781	2.96093	0.00306714	0.0212734	BL
AluJr	Alu	SINE	1875.68	0.0552409	0.0185237	2.98217	0.00286218	0.0201096	BL
AluYb8	Alu	SINE	11364.6	0.0632007	0.0204532	3.09001	0.00200148	0.0161612	BL
AluYb3a2	Alu	SINE	6968.27	0.0647835	0.0140124	4.62331	3.78e-06	0.000251565	BL
AluYf5	Alu	SINE	574.633	0.0936715	0.025897	3.61708	0.000297946	0.00411816	BL
AluYf1	Alu	SINE	179.645	0.0963549	0.0302247	3.18795	0.00143283	0.0127075	BL
AluYe2	Alu	SINE	882.513	0.11187	0.0398408	2.80792	0.00498633	0.0306546	BL
AluYc5	Alu	SINE	841.725	0.113296	0.0210955	5.37059	7.85e-08	1.42e-05	BL
AluYd3	Alu	SINE	244.372	0.13677	0.0392042	3.48866	0.000485445	0.00617942	BL
AluJo	Alu	SINE	920.123	0.238825	0.0917953	2.60171	0.00927602	0.0463423	BL
MIR3	L2-end	SINE	120.21	0.0855804	0.030978	2.76262	0.00573388	0.0336817	BL
SVA_A	SVA	SVA	8128.18	0.112931	0.0340436	3.31725	0.000909093	0.00927961	BL
SVA_B	SVA	SVA	17335.5	0.0482687	0.0122817	3.93013	8.49e-05	0.00191378	BL
SVA_C	SVA	SVA	11584.5	0.050809	0.0148917	3.4119	0.000645124	0.00727109	BL
SVA_D	SVA	SVA	18441	0.0688894	0.0154042	4.47213	7.74e-06	0.000441033	BL
SVA_E	SVA	SVA	3192.48	0.0614438	0.0144937	4.23933	2.24e-05	0.000932952	BL
SVA_F	SVA	SVA	23415.3	0.0503331	0.0167941	2.99707	0.00272586	0.0199578	BL
6kbHsap	Satellite	Tandem Repeat	10087.7	0.213213	0.0800474	2.66359	0.00773125	0.0404117	BL
MSR1	Satellite	Tandem Repeat	329.043	0.141119	0.0527365	2.67592	0.00745253	0.039919	BL
GSAT	Satellite	Tandem Repeat	80.6277	0.155607	0.0437787	3.5544	0.000378837	0.00493857	BL
MER22	Satellite	Tandem Repeat	1445.29	0.273754	0.0721017	3.79677	0.000146594	0.00273069	BL
BSR	Satellite	Tandem Repeat	1329.13	0.277102	0.106926	2.59152	0.00955527	0.0474257	BL
D20S16	Satellite	Tandem Repeat	60.0092	0.327887	0.124887	2.62547	0.00865302	0.0441631	BL
LSAU	Satellite	Tandem Repeat	3784.69	0.345758	0.0969155	3.56763	0.000360226	0.00481191	BL
(CCCCCA)n	Simple	Tandem Repeat	173.475	-0.256085	0.0588894	-4.34858	1.37e-05	0.000617739	BL
(GCC)n	Simple	Tandem Repeat	2447.04	-0.146817	0.0306015	-4.79772	1.6e-06	0.000144699	BL
(GCA)n	Simple	Tandem Repeat	4279.58	-0.124753	0.0329275	-3.78872	0.000151424	0.00273069	BL
(TCAA)n	Simple	Tandem Repeat	288.655	-0.0278671	0.010837	-2.57147	0.0101267	0.0491349	BL
(AC)n	Simple	Tandem Repeat	37600.7	0.0202721	0.0058969	3.43776	0.000586541	0.00697404	BL
(CAAA)n	Simple	Tandem Repeat	4226.91	0.0233105	0.00854326	2.72853	0.0063618	0.0356656	BL
(CAAAA)n	Simple	Tandem Repeat	4189.51	0.0346891	0.010675	3.24956	0.00115582	0.0109702	BL
(GACA)n	Simple	Tandem Repeat	382.247	0.0638989	0.0204709	3.12146	0.00179958	0.0154135	BL
(TTAAA)n	Simple	Tandem Repeat	164.53	0.0673416	0.0169247	3.97889	6.92e-05	0.00167669	BL
(TAAAA)n	Simple	Tandem Repeat	3044.54	0.0697044	0.0271402	2.56831	0.0102197	0.0493646	BL
(GAAAA)n	Simple	Tandem Repeat	1177.07	0.09895	0.0364659	2.7135	0.00665775	0.036942	BL
(TCCA)n	Simple	Tandem Repeat	3095.38	0.113105	0.0347422	3.25555	0.00113172	0.0108365	BL
(GGAGA)n	Simple	Tandem Repeat	113.764	0.148883	0.0544949	2.73206	0.00629397	0.0354691	BL
(GGCA)n	Simple	Tandem Repeat	230.133	0.189357	0.0558977	3.38756	0.000705172	0.00775719	BL
(GGGA)n	Simple	Tandem Repeat	393.424	0.197296	0.071453	2.7612	0.00575888	0.0336817	BL
(GCCCC)n	Simple	Tandem Repeat	17.1166	0.211743	0.0684573	3.09307	0.00198096	0.0161612	BL
(TGGCCC)n	Simple	Tandem Repeat	6.18748	0.2174	0.0798364	2.72306	0.00646798	0.036074	BL
(TACAA)n	Simple	Tandem Repeat	121.924	0.241593	0.0757565	3.18906	0.00142734	0.0127075	BL
(CCCTCA)n	Simple	Tandem Repeat	26.4034	0.332848	0.0906947	3.66998	0.000242567	0.00385966	BL
(CCCTAA)n	Simple	Tandem Repeat	2501.37	0.369704	0.101654	3.63689	0.000275945	0.00411816	BL
MER121	hAT	DNA	39.1119	0.10548	0.0291065	3.62393	0.00029016	0.0376155	V02
HERV1_LTRe	ERV1	Endogenous Retrovirus	8.51155	0.27794	0.0681951	4.07566	4.58844e-05	0.0167325	V02
HERV30I	ERV1	Endogenous Retrovirus	1766.51	-0.0814886	0.0227232	-3.58615	0.000335601	0.0376155	V02
HERV57I	ERV3	Endogenous Retrovirus	144.933	0.0930997	0.0247459	3.76223	0.000168404	0.0307057	V02
MER61E	ERV1	Endogenous Retrovirus	385.473	0.0648919	0.0143733	4.51476	6.33873e-06	0.00693458	V02
IN25	L1	LINE	117.308	-0.0999153	0.023053	-4.33415	1.46323e-05	0.00800385	V02
L1MA9_5	L1	LINE	177.031	-0.0653455	0.0166704	-3.91985	8.8605e-05	0.0242335	V02
BSR	Satellite	Tandem Repeat	1528.9	0.540246	0.142695	3.78602	0.000153082	0.0307057	V02
GSAT	Satellite	Tandem Repeat	85.0476	0.199105	0.0556187	3.57982	0.000343835	0.0376155	V02
MER22	Satellite	Tandem Repeat	1294.29	0.31794	0.0883117	3.6002	0.000317969	0.0376155	V02
MER115	hAT	DNA	55.7475	0.157116	0.0418755	3.75198	0.000175441	0.0263413	V04
HERV30I	ERV1	Endogenous Retrovirus	1696.44	-0.0732659	0.0210578	-3.47928	0.000502757	0.0406459	V04
HERVI	ERV1	Endogenous Retrovirus	420.87	-0.0492789	0.0141071	-3.4932	0.000477264	0.0406459	V04
HAL1	L1	LINE	163.036	-0.0643442	0.0181998	-3.53542	0.000407121	0.0406459	V04
LTR11	L2	LINE	53.891	-0.112405	0.0321471	-3.4966	0.000471229	0.0406459	V04
SSU-rRNA_Cel	rRNA	Pseudogene	17.1693	-0.486166	0.135425	-3.58993	0.000330773	0.0406459	V04
SSU-rRNA_Dme	rRNA	Pseudogene	216.176	-0.504939	0.0904789	-5.58074	2.39502e-08	2.51717e-05	V04
SSU-rRNA_Hsa	rRNA	Pseudogene	645274	-0.670443	0.155829	-4.30242	1.68944e-05	0.00443901	V04
HY1	scRNA	Pseudogene	37222.7	0.658746	0.131586	5.00621	5.55111e-07	0.000291711	V04
HY3	scRNA	Pseudogene	9008.16	0.58563	0.122847	4.76714	1.86858e-06	0.000654627	V04
U4B	snRNA	Pseudogene	37436.9	0.441593	0.125801	3.51024	0.000447699	0.0406459	V04
U5B1	snRNA	Pseudogene	6732.33	0.49837	0.131163	3.79963	0.000144912	0.0253837	V04
(GCC)n	Simple	Tandem Repeat	2412.85	-0.1605	0.0413906	-3.8777	0.00010545	0.0221655	V04
MLT1E1A	ERV3	Endogenous Retrovirus	165.416	0.0519686	0.00771681	6.73447	1.6453e-11	1.49887e-08	V06
MER121	hAT	DNA	39.6802	0.12586	0.0319567	3.93846	8.20068e-05	0.018677	V06
TIGGER7	Mariner/Tc1	DNA	116.268	0.124837	0.0313614	3.9806	6.87414e-05	0.018677	V06
MER11C	ERV2	Endogenous Retrovirus	5262.04	-0.0302147	0.00838403	-3.60384	0.00031355	0.0482359	V06
U5B1	snRNA	Pseudogene	6071.9	0.580963	0.134067	4.33338	1.46838e-05	0.00668847	V06
tRNA-SeC(e)-TGA	tRNA	Pseudogene	153.2	0.479026	0.133047	3.60043	0.00031769	0.0482359	V06
ORSL	hAT	DNA	78.7361	-0.159332	0.0357965	-4.45106	8.54483e-06	0.00336951	V08
LTR10B1	ERV1	Endogenous Retrovirus	474.138	0.129321	0.0337195	3.83519	0.000125467	0.0247379	V08
LTR43B	ERV1	Endogenous Retrovirus	197.06	0.23026	0.0578399	3.981	6.86274e-05	0.0162372	V08
L1MCC_5	L1	LINE	47.5662	0.165656	0.033117	5.00214	5.66964e-07	0.000335359	V08
SSU-rRNA_Hsa	rRNA	Pseudogene	231378	-1.17163	0.174205	-6.72556	1.74918e-11	2.06928e-08	V08
(TTAAA)n	Simple	Tandem Repeat	157.019	0.105596	0.0264546	3.99159	6.56307e-05	0.0162372	V08

## Sheet: S4
Table S4. PD versus CO: 120 PPMI differentially expressed ERVs across five timepoints at padj <0.05
name	family	class	baseMean	log2FoldChange	lfcSE	stat	pvalue	padj	Timepoints
HERV18	ERV3	Endogenous Retrovirus	747.252	-0.0706583	0.010543	-6.70192	2.06e-11	1.11e-08	BL
HERVE_a	ERV1	Endogenous Retrovirus	2973.95	-0.0497378	0.00813483	-6.11417	9.71e-10	3.5e-07	BL
LTR22E	ERV2	Endogenous Retrovirus	304.401	-0.0563174	0.0110443	-5.09922	3.41e-07	5.27e-05	BL
HERVK3I	ERV2	Endogenous Retrovirus	1591.4	-0.0632022	0.0127796	-4.94554	7.59e-07	0.000102417	BL
LTR25-int	ERV1	Endogenous Retrovirus	521.093	-0.0472059	0.00991821	-4.75952	1.94e-06	0.000149972	BL
LTR18A	ERV3	Endogenous Retrovirus	194.377	-0.0965723	0.0211644	-4.56295	5.04e-06	0.000303197	BL
HERV30I	ERV1	Endogenous Retrovirus	1697.03	-0.0723253	0.0162748	-4.44402	8.83e-06	0.000477677	BL
MER11C	ERV2	Endogenous Retrovirus	5273.32	-0.0257904	0.00590208	-4.36971	1.24e-05	0.000611871	BL
MER87B	ERV1	Endogenous Retrovirus	234.271	-0.0520428	0.0122497	-4.2485	2.15e-05	0.000931405	BL
HERV1_LTR	ERV1	Endogenous Retrovirus	64.622	-0.102826	0.0246222	-4.17614	2.97e-05	0.00107079	BL
MER11A	ERV2	Endogenous Retrovirus	7649.57	-0.0186785	0.004473	-4.17584	2.97e-05	0.00107079	BL
LTR21A	ERV1	Endogenous Retrovirus	551.649	-0.094471	0.0229441	-4.11745	3.83e-05	0.00129532	BL
HRES1	ERV1	Endogenous Retrovirus	233.513	-0.121003	0.0295173	-4.09938	4.14e-05	0.00131829	BL
MER51I	ERV1	Endogenous Retrovirus	908.395	-0.0351966	0.00872043	-4.03611	5.43e-05	0.00150772	BL
MER57D	ERV1	Endogenous Retrovirus	139.347	-0.0653527	0.0162301	-4.02662	5.66e-05	0.00153058	BL
LTR2	ERV1	Endogenous Retrovirus	158.732	-0.0851914	0.0212134	-4.01592	5.92e-05	0.00156271	BL
HSRIRT	ERV1	Endogenous Retrovirus	218.113	-0.100415	0.0252501	-3.97682	6.98e-05	0.00167669	BL
PrimLTR79	ERV1	Endogenous Retrovirus	133.617	-0.0853142	0.0214546	-3.9765	6.99e-05	0.00167669	BL
MER57I	ERV1	Endogenous Retrovirus	3213.99	-0.0349226	0.00879228	-3.97196	7.13e-05	0.00167669	BL
HUERS-P3B	ERV1	Endogenous Retrovirus	4207.26	-0.0609367	0.0156688	-3.88905	0.000100639	0.00217782	BL
HERVI	ERV1	Endogenous Retrovirus	419.28	-0.0402438	0.0103389	-3.89248	9.92e-05	0.00217782	BL
HARLEQUIN	ERV1	Endogenous Retrovirus	6468.37	-0.0366422	0.00954325	-3.83959	0.000123238	0.00251591	BL
HERVKC4	ERV2	Endogenous Retrovirus	269.304	-0.0538708	0.0141277	-3.81314	0.00013721	0.0026993	BL
HERVL	ERV3	Endogenous Retrovirus	20833.7	-0.0259483	0.00684655	-3.78998	0.00015066	0.00273069	BL
HUERS-P3	ERV1	Endogenous Retrovirus	2012.69	-0.0468651	0.012703	-3.68929	0.000224879	0.00380185	BL
LTR20	ERV1	Endogenous Retrovirus	75.4534	-0.0713037	0.0194076	-3.67401	0.000238777	0.00385608	BL
LTR47B4	ERV3	Endogenous Retrovirus	64.2389	-0.0507514	0.0137991	-3.67789	0.000235176	0.00385608	BL
LTR3A	ERV2	Endogenous Retrovirus	1035.77	-0.037518	0.0102024	-3.67737	0.00023565	0.00385608	BL
HERV50_LTR	ERV1	Endogenous Retrovirus	132.345	-0.057649	0.0159162	-3.62203	0.000292297	0.00411816	BL
LTR5A	ERV2	Endogenous Retrovirus	2840.07	-0.0243724	0.0068415	-3.56243	0.000367434	0.00484834	BL
HERVL66I	ERV3	Endogenous Retrovirus	620.189	-0.0493819	0.0140672	-3.51042	0.000447398	0.00576291	BL
LTR53-int	ERV3	Endogenous Retrovirus	197.602	-0.0899974	0.0261006	-3.4481	0.00056455	0.00683107	BL
MER66_I	ERV1	Endogenous Retrovirus	563.683	-0.0368112	0.0107464	-3.42545	0.000613778	0.00711355	BL
HERV17	ERV1	Endogenous Retrovirus	9121.44	-0.0213341	0.00651658	-3.27381	0.00106106	0.010437	BL
HERVK11I	ERV2	Endogenous Retrovirus	4296.14	-0.022195	0.00679771	-3.26508	0.00109435	0.0106615	BL
MLT1J-int	ERV3	Endogenous Retrovirus	7.95045	-0.107325	0.0331436	-3.23818	0.00120297	0.0113184	BL
MER89I	ERV1	Endogenous Retrovirus	20.4035	-0.100651	0.0313492	-3.21065	0.00132434	0.0121436	BL
MER65B	ERV1	Endogenous Retrovirus	44.7282	-0.0831183	0.0262673	-3.16433	0.00155441	0.0136737	BL
LTR28	ERV1	Endogenous Retrovirus	577.421	-0.0438353	0.0139854	-3.13437	0.00172226	0.0149079	BL
HERV1_LTRb	ERV1	Endogenous Retrovirus	118.546	-0.0599551	0.0192613	-3.11272	0.00185374	0.0156699	BL
MER57E3	ERV1	Endogenous Retrovirus	184.005	-0.0706616	0.0228618	-3.09081	0.0019961	0.0161612	BL
HERV19I	ERV1	Endogenous Retrovirus	3104.98	-0.0754982	0.0247401	-3.05166	0.00227583	0.0177154	BL
LTR19C	ERV3	Endogenous Retrovirus	560.202	-0.0438465	0.0145531	-3.01287	0.00258788	0.0191787	BL
LTR19A	ERV3	Endogenous Retrovirus	980.993	-0.0692178	0.0231652	-2.98801	0.00280798	0.0200137	BL
MLT1F_I	ERV3	Endogenous Retrovirus	128.954	-0.0487969	0.0163931	-2.97668	0.00291387	0.0203407	BL
MLT1E2	ERV3	Endogenous Retrovirus	524.884	-0.0219252	0.00747312	-2.93387	0.00334761	0.0229248	BL
HERV50_I	ERV1	Endogenous Retrovirus	372.815	-0.0346262	0.0119627	-2.89451	0.00379747	0.0252077	BL
MER61A_LTR	ERV1	Endogenous Retrovirus	258.048	-0.0290849	0.0101394	-2.8685	0.00412419	0.0267208	BL
LTR38C	ERV1	Endogenous Retrovirus	81.9476	-0.0436527	0.0157282	-2.77544	0.00551266	0.0331372	BL
LTR68	ERV1	Endogenous Retrovirus	50.1792	-0.0675512	0.024398	-2.76872	0.00562767	0.0334568	BL
MER57F	ERV1	Endogenous Retrovirus	18.161	-0.0772468	0.0281644	-2.74271	0.0060935	0.0347009	BL
LTR22B2	ERV2	Endogenous Retrovirus	451.437	-0.0508062	0.0187891	-2.70403	0.00685041	0.0374351	BL
HERV30I	ERV1	Endogenous Retrovirus	1766.51	-0.0814886	0.0227232	-3.58615	0.000335601	0.0376155	V02
MLT2B4	ERV3	Endogenous Retrovirus	749.474	-0.0158801	0.00588332	-2.69917	0.00695123	0.0377951	BL
HERVP71A_I	ERV1	Endogenous Retrovirus	2289.54	-0.0249994	0.00935397	-2.6726	0.00752654	0.0401168	BL
PABL_BI	ERV1	Endogenous Retrovirus	61.8133	-0.0785792	0.0294519	-2.66805	0.00762924	0.040212	BL
HERV30I	ERV1	Endogenous Retrovirus	1696.44	-0.0732659	0.0210578	-3.47928	0.000502757	0.0406459	V04
HERVI	ERV1	Endogenous Retrovirus	420.87	-0.0492789	0.0141071	-3.4932	0.000477264	0.0406459	V04
HERVE	ERV1	Endogenous Retrovirus	2624.59	-0.0266149	0.0100143	-2.65768	0.00786795	0.0409284	BL
LTR6C	ERV1	Endogenous Retrovirus	320.773	-0.0332764	0.0127511	-2.6097	0.00906223	0.0456062	BL
MER11C	ERV2	Endogenous Retrovirus	5262.04	-0.0302147	0.00838403	-3.60384	0.00031355	0.0482359	V06
MLT1E1A	ERV3	Endogenous Retrovirus	165.416	0.0519686	0.00771681	6.73447	1.6453e-11	1.49887e-08	V06
LTR9	ERV1	Endogenous Retrovirus	1430.68	0.0541317	0.0110842	4.88369	1.04e-06	0.000102417	BL
MLT1J	ERV3	Endogenous Retrovirus	104.067	0.102433	0.0208855	4.90449	9.37e-07	0.000102417	BL
LTR24	ERV1	Endogenous Retrovirus	109.945	0.0634906	0.0137608	4.61386	3.95e-06	0.000251565	BL
MSTB	ERV3	Endogenous Retrovirus	3350.15	0.0225611	0.00539277	4.18359	2.87e-05	0.00107079	BL
MER67C	ERV1	Endogenous Retrovirus	109.88	0.0622401	0.0151647	4.10427	4.06e-05	0.00131829	BL
MER51D	ERV1	Endogenous Retrovirus	133.653	0.0842135	0.0206675	4.07469	4.61e-05	0.0013474	BL
LTR26C	ERV1	Endogenous Retrovirus	84.6392	0.0949519	0.0238919	3.97423	7.06e-05	0.00167669	BL
MER65A	ERV1	Endogenous Retrovirus	457.293	0.0403319	0.0102076	3.95115	7.78e-05	0.00179049	BL
LTR30	ERV1	Endogenous Retrovirus	576.015	0.0540859	0.0140415	3.85186	0.000117226	0.00243921	BL
MER41F	ERV1	Endogenous Retrovirus	422.477	0.0324381	0.00849497	3.81851	0.000134262	0.00269022	BL
MLT1C1	ERV3	Endogenous Retrovirus	807.619	0.0403541	0.010632	3.79552	0.000147337	0.00273069	BL
LTR10B2	ERV1	Endogenous Retrovirus	65.6737	0.132469	0.035125	3.77138	0.000162349	0.00287969	BL
LTR47B2	ERV3	Endogenous Retrovirus	75.2127	0.0797412	0.0212926	3.74501	0.000180386	0.00309806	BL
MER4E	ERV1	Endogenous Retrovirus	3758.92	0.025242	0.0069359	3.63932	0.000273354	0.00411816	BL
LTR6B	ERV1	Endogenous Retrovirus	1479.79	0.0409062	0.0112197	3.64594	0.000266421	0.00411816	BL
LTR39	ERV1	Endogenous Retrovirus	3008.21	0.102145	0.0296386	3.44635	0.000568203	0.00683107	BL
MER61E	ERV1	Endogenous Retrovirus	385.473	0.0648919	0.0143733	4.51476	6.33873e-06	0.00693458	V02
MER77	ERV3	Endogenous Retrovirus	148.452	0.0360657	0.0105385	3.42228	0.000620982	0.00711355	BL
LTR10B1	ERV1	Endogenous Retrovirus	484.987	0.0678309	0.0198295	3.42071	0.000624572	0.00711355	BL
LTR16A2	ERV3	Endogenous Retrovirus	16.9702	0.10009	0.0293984	3.4046	0.000662601	0.00739108	BL
LTR60B	ERV1	Endogenous Retrovirus	77.5522	0.0694789	0.0206186	3.36972	0.000752449	0.00806089	BL
LTR2B	ERV1	Endogenous Retrovirus	1567.15	0.0290713	0.0086539	3.35933	0.000781328	0.00820774	BL
LTR26B	ERV1	Endogenous Retrovirus	90.6818	0.0959429	0.0297566	3.22426	0.00126299	0.01168	BL
LTR10E	ERV1	Endogenous Retrovirus	1576.26	0.0516849	0.0166587	3.10259	0.00191838	0.0160906	BL
LTR36	ERV1	Endogenous Retrovirus	188.111	0.0347155	0.0112148	3.09551	0.00196472	0.0161612	BL
LTR43B	ERV1	Endogenous Retrovirus	197.06	0.23026	0.0578399	3.981	6.86274e-05	0.0162372	V08
HERV1_LTRe	ERV1	Endogenous Retrovirus	8.51155	0.27794	0.0681951	4.07566	4.58844e-05	0.0167325	V02
PABL_B	ERV1	Endogenous Retrovirus	309.058	0.0489768	0.0159384	3.07288	0.00212007	0.016867	BL
MER41B	ERV1	Endogenous Retrovirus	4485.56	0.0146106	0.00476197	3.06818	0.00215365	0.0169915	BL
MLT1D	ERV3	Endogenous Retrovirus	1650.63	0.0216045	0.00704576	3.06632	0.00216712	0.0169915	BL
MER11B	ERV2	Endogenous Retrovirus	8070.36	0.019377	0.0063745	3.03976	0.00236765	0.0182986	BL
LTR1C	ERV1	Endogenous Retrovirus	164.255	0.0551962	0.0182393	3.02622	0.00247629	0.0188687	BL
MER4D_LTR	ERV1	Endogenous Retrovirus	1126.89	0.0245789	0.00812962	3.02338	0.00249971	0.0189139	BL
LTR4	ERV1	Endogenous Retrovirus	558.886	0.0683029	0.0226205	3.01952	0.00253178	0.0190235	BL
HERV1_LTRe	ERV1	Endogenous Retrovirus	8.65419	0.153475	0.0513042	2.99148	0.0027763	0.0200137	BL
MER41E	ERV1	Endogenous Retrovirus	96.6579	0.0665617	0.0226013	2.94504	0.00322914	0.0222544	BL
MSTA	ERV3	Endogenous Retrovirus	13760.3	0.0217752	0.00743924	2.92707	0.00342173	0.0231394	BL
LTR10B1	ERV1	Endogenous Retrovirus	474.138	0.129321	0.0337195	3.83519	0.000125467	0.0247379	V08
THE1A	ERV3	Endogenous Retrovirus	10157.6	0.0178084	0.0061648	2.88872	0.00386813	0.0255202	BL
LTR37A	ERV1	Endogenous Retrovirus	49.4498	0.0499077	0.017436	2.86234	0.00420521	0.0270835	BL
LTR9A1	ERV1	Endogenous Retrovirus	384.434	0.0380276	0.0133789	2.84236	0.00447808	0.0285017	BL
MER61E	ERV1	Endogenous Retrovirus	368.754	0.0297715	0.0105065	2.83362	0.00460237	0.0289521	BL
LTR18B	ERV3	Endogenous Retrovirus	403.557	0.0325396	0.0114913	2.83167	0.0046306	0.0289613	BL
LTR31	ERV1	Endogenous Retrovirus	89.3042	0.0392603	0.013951	2.81415	0.00489058	0.0302378	BL
HERV57I	ERV3	Endogenous Retrovirus	144.933	0.0930997	0.0247459	3.76223	0.000168404	0.0307057	V02
MER67A	ERV1	Endogenous Retrovirus	80.5439	0.0433042	0.0155243	2.78945	0.00527979	0.0322753	BL
LTR82B	ERV3	Endogenous Retrovirus	1.20748	0.225662	0.081636	2.76425	0.00570544	0.0336817	BL
MER83B	ERV1	Endogenous Retrovirus	194.477	0.0396785	0.0144205	2.75153	0.00593175	0.0341881	BL
MER57B1	ERV1	Endogenous Retrovirus	579.842	0.0233815	0.00853363	2.73993	0.00614532	0.0348127	BL
LTR47B	ERV3	Endogenous Retrovirus	16.4918	0.0768395	0.0283796	2.70757	0.00677787	0.0374166	BL
MER34A1	ERV1	Endogenous Retrovirus	110.303	0.0494751	0.0183873	2.69072	0.00712981	0.0385723	BL
LTR1A1	ERV1	Endogenous Retrovirus	332.554	0.0730691	0.0273029	2.67623	0.00744546	0.039919	BL
MER57A	ERV1	Endogenous Retrovirus	546.151	0.0238407	0.00893956	2.66688	0.00765589	0.040212	BL
MER54B	ERV3	Endogenous Retrovirus	76.0439	0.067296	0.0254922	2.63987	0.00829379	0.0427328	BL
MER4C	ERV1	Endogenous Retrovirus	1348.69	0.0199836	0.00757873	2.63679	0.00836939	0.0429179	BL
THE1C	ERV3	Endogenous Retrovirus	15919.2	0.0175859	0.00681653	2.5799	0.009883	0.0483541	BL
HERVK11DI	ERV2	Endogenous Retrovirus	404.255	0.0611668	0.0237212	2.57857	0.00992108	0.0483541	BL
LTR1C2	ERV1	Endogenous Retrovirus	10.3302	0.145471	0.056351	2.58152	0.00983658	0.0483541	BL

## Sheet: S5
Table S5. PD versus BL_All_TEs_Combined_4791
name	family	class	baseMean	log2FoldChange	lfcSE	stat	pvalue	padj	Timepoint	Group	Month
(AC)n	Simple	Tandem Repeat	39172.7	-0.00864919	0.00700817	-1.23416	0.217144	0.474277	V02	PD	6
(AG)n	Simple	Tandem Repeat	4736.39	0.127853	0.0358096	3.57036	0.000356487	0.00364078	V02	PD	6
(AT)n	Simple	Tandem Repeat	1958.87	-0.795885	0.066795	-11.9153	9.84639e-33	6.78786e-31	V02	PD	6
(CAA)n	Simple	Tandem Repeat	2798.25	-0.0122386	0.00931645	-1.31365	0.188963	0.431525	V02	PD	6
(CAAA)n	Simple	Tandem Repeat	4426.24	0.0090076	0.00901275	0.999429	0.317587	0.584805	V02	PD	6
(CAAAA)n	Simple	Tandem Repeat	4375.38	-0.0152433	0.0113669	-1.34103	0.179912	0.419274	V02	PD	6
(CAAAAA)n	Simple	Tandem Repeat	1398.43	-0.00698531	0.00825482	-0.846209	0.397436	0.665208	V02	PD	6
(CCA)n	Simple	Tandem Repeat	262.32	0.0726671	0.0426499	1.7038	0.0884179	0.267072	V02	PD	6
(CCCCA)n	Simple	Tandem Repeat	63.1477	-0.00773175	0.0983016	-0.0786534	0.937308	0.967164	V02	PD	6
(CCCCAA)n	Simple	Tandem Repeat	19.3774	0.11385	0.138773	0.820407	0.411984	0.677226	V02	PD	6
(CCCCCA)n	Simple	Tandem Repeat	173.938	0.198146	0.0683032	2.90098	0.00372001	0.0269946	V02	PD	6
(CCCGAA)n	Simple	Tandem Repeat	13.0595	-0.00542995	0.158128	-0.0343388	0.972607	0.987832	V02	PD	6
(CCCTAA)n	Simple	Tandem Repeat	2829.96	-0.0758322	0.113016	-0.670988	0.502228	0.733827	V02	PD	6
(CCCTCA)n	Simple	Tandem Repeat	30.2867	0.0134096	0.0991401	0.135259	0.892407	0.951664	V02	PD	6
(CCTA)n	Simple	Tandem Repeat	134.929	-0.222833	0.0336335	-6.62531	3.46519e-11	1.36504e-09	V02	PD	6
(CG)n	Simple	Tandem Repeat	0.281032	0.0472215	0.190392	0.248022	0.804117	NA	V02	PD	6
(CGAA)n	Simple	Tandem Repeat	6.08089	0.128094	0.0461447	2.77592	0.00550459	0.0377116	V02	PD	6
(CGGA)n	Simple	Tandem Repeat	41.0572	-0.0353365	0.0472701	-0.747544	0.454735	0.705726	V02	PD	6
(CTA)n	Simple	Tandem Repeat	196.826	0.0224931	0.016622	1.35321	0.175989	0.413893	V02	PD	6
(CTCCA)n	Simple	Tandem Repeat	171.903	0.122776	0.12375	0.992127	0.321135	0.587417	V02	PD	6
(GAA)n	Simple	Tandem Repeat	1241.43	-0.0148883	0.0587163	-0.253564	0.799833	0.930096	V02	PD	6
(GAAA)n	Simple	Tandem Repeat	14089.6	-0.0943813	0.0661998	-1.4257	0.153954	0.389012	V02	PD	6
(GAAAA)n	Simple	Tandem Repeat	1240.37	-0.0542804	0.0391394	-1.38685	0.165488	0.398264	V02	PD	6
(GAAAAA)n	Simple	Tandem Repeat	215.841	-0.0149704	0.0191322	-0.78247	0.433939	0.689212	V02	PD	6
(GACA)n	Simple	Tandem Repeat	404.549	0.00197522	0.0246055	0.0802756	0.936018	0.967164	V02	PD	6
(GAGACA)n	Simple	Tandem Repeat	182.388	0.0178977	0.0238739	0.749677	0.45345	0.705437	V02	PD	6
(GCA)n	Simple	Tandem Repeat	4303.11	0.0356138	0.0377966	0.942249	0.346065	0.617398	V02	PD	6
(GCC)n	Simple	Tandem Repeat	2465.18	0.0742957	0.0345577	2.1499	0.0315628	0.1387	V02	PD	6
(GCCA)n	Simple	Tandem Repeat	28.4376	-0.0734921	0.0371426	-1.97865	0.0478559	0.182658	V02	PD	6
(GCCC)n	Simple	Tandem Repeat	3.36385	-0.131098	0.0891483	-1.47056	0.14141	0.370746	V02	PD	6
(GCCCA)n	Simple	Tandem Repeat	31.3273	-0.154927	0.0537404	-2.88288	0.00394052	0.0284078	V02	PD	6
(GCCCC)n	Simple	Tandem Repeat	18.1905	-0.152134	0.0747326	-2.03571	0.0417797	0.167753	V02	PD	6
(GCCCCA)n	Simple	Tandem Repeat	154.422	0.0415135	0.0295449	1.4051	0.159992	0.39087	V02	PD	6
(GCCCCC)n	Simple	Tandem Repeat	10.8253	-0.114958	0.0821784	-1.39888	0.161849	0.391993	V02	PD	6
(GCGCA)n	Simple	Tandem Repeat	0.0415587	-0.033251	1.06184	-0.0313145	0.975019	NA	V02	PD	6
(GCTCA)n	Simple	Tandem Repeat	1.5527	0.103598	0.12296	0.842537	0.399488	0.666239	V02	PD	6
(GGA)n	Simple	Tandem Repeat	448.721	-0.00360038	0.0471285	-0.0763949	0.939105	0.967164	V02	PD	6
(GGAA)n	Simple	Tandem Repeat	2894.78	-0.0792487	0.065729	-1.20569	0.227938	0.485517	V02	PD	6
(GGAGA)n	Simple	Tandem Repeat	120.43	-0.0939163	0.0606812	-1.5477	0.121694	0.336199	V02	PD	6
(GGAGAA)n	Simple	Tandem Repeat	142.999	-0.0673546	0.0458133	-1.4702	0.141509	0.370746	V02	PD	6
(GGCA)n	Simple	Tandem Repeat	250.293	-0.0329174	0.0629387	-0.523007	0.600969	0.805066	V02	PD	6
(GGCCC)n	Simple	Tandem Repeat	15.2829	0.0874396	0.044376	1.97042	0.0487898	0.183736	V02	PD	6
(GGGA)n	Simple	Tandem Repeat	428.808	-0.0298663	0.0793688	-0.376298	0.706695	0.878788	V02	PD	6
(GGGAGA)n	Simple	Tandem Repeat	32.7826	-0.335199	0.643652	-0.520776	0.602523	0.805066	V02	PD	6
(GGGGA)n	Simple	Tandem Repeat	114.891	0.0793327	0.0664178	1.19445	0.232302	0.492386	V02	PD	6
(GGGGGA)n	Simple	Tandem Repeat	6.65844	-0.0459122	0.105652	-0.434561	0.663881	0.860526	V02	PD	6
(TAA)n	Simple	Tandem Repeat	4234.5	-0.00483284	0.0240292	-0.201124	0.840602	0.941001	V02	PD	6
(TAAA)n	Simple	Tandem Repeat	14202.9	-0.0113525	0.0162696	-0.697775	0.485318	0.726275	V02	PD	6
(TAAAA)n	Simple	Tandem Repeat	3190.53	-0.0430758	0.0287329	-1.49918	0.133827	0.35915	V02	PD	6
(TAAAAA)n	Simple	Tandem Repeat	283.212	-0.00355544	0.0143806	-0.247239	0.804723	0.930096	V02	PD	6
(TAACC)n	Simple	Tandem Repeat	3.61209	-0.0539614	0.0735787	-0.733384	0.463324	0.709787	V02	PD	6
(TACA)n	Simple	Tandem Repeat	1368.21	0.0339828	0.0155926	2.17941	0.029301	0.131378	V02	PD	6
(TACAA)n	Simple	Tandem Repeat	138.428	0.0800998	0.0858566	0.932948	0.350847	0.621162	V02	PD	6
(TAGA)n	Simple	Tandem Repeat	6143.39	0.0177757	0.0121503	1.46299	0.14347	0.374145	V02	PD	6
(TAGAA)n	Simple	Tandem Repeat	126.531	0.00161324	0.0295872	0.0545249	0.956517	0.97772	V02	PD	6
(TATACA)n	Simple	Tandem Repeat	108.58	-0.0207194	0.0187476	-1.10518	0.269082	0.532851	V02	PD	6
(TCA)n	Simple	Tandem Repeat	1118.52	0.0044953	0.00832166	0.540193	0.589064	0.79503	V02	PD	6
(TCAA)n	Simple	Tandem Repeat	299.811	0.041281	0.0121635	3.39384	0.000689201	0.00661034	V02	PD	6
(TCACCA)n	Simple	Tandem Repeat	36.8328	0.151974	0.0473681	3.20835	0.00133498	0.0115732	V02	PD	6
(TCCA)n	Simple	Tandem Repeat	3337.24	0.0200545	0.0399412	0.5021	0.615597	0.817093	V02	PD	6
(TCCCA)n	Simple	Tandem Repeat	43.7939	0.0252434	0.0665154	0.379512	0.704308	0.876807	V02	PD	6
(TCTAA)n	Simple	Tandem Repeat	3.01195	-0.0152778	0.0710927	-0.214899	0.829846	0.937828	V02	PD	6
(TGAA)n	Simple	Tandem Repeat	1400.71	0.0169155	0.00715588	2.36386	0.0180855	0.0919277	V02	PD	6
(TGGAA)n	Simple	Tandem Repeat	80560.8	0.0413109	0.185143	0.223129	0.823435	0.936253	V02	PD	6
(TGGCCC)n	Simple	Tandem Repeat	6.54376	-0.191866	0.0864622	-2.21907	0.026482	0.121707	V02	PD	6
(TTAA)n	Simple	Tandem Repeat	21.8728	0.0354255	0.0513942	0.68929	0.490641	0.73029	V02	PD	6
(TTAAA)n	Simple	Tandem Repeat	172.038	-0.0532208	0.0178385	-2.98348	0.0028499	0.0222939	V02	PD	6
5S	rRNA	Pseudogene	17.3448	0.0492791	0.019042	2.58792	0.00965588	0.0557614	V02	PD	6
6kbHsap	Satellite	Tandem Repeat	11379.6	0.0894483	0.0900012	0.993856	0.320293	0.586849	V02	PD	6
7SK	scRNA	Pseudogene	2.05602e+06	-0.0584624	0.0557317	-1.049	0.294179	0.55865	V02	PD	6
7SL	scRNA	Pseudogene	1.69991e+07	-0.0808839	0.0533102	-1.51723	0.129209	0.352765	V02	PD	6
ACRO1	Satellite	Tandem Repeat	325.734	0.230306	0.129044	1.78471	0.0743076	0.243835	V02	PD	6
ALR	Satellite	Tandem Repeat	3969.58	-0.0867622	0.0967439	-0.896823	0.369813	0.634076	V02	PD	6
ALR1	Satellite	Tandem Repeat	5535.32	-0.129314	0.112252	-1.152	0.24932	0.511153	V02	PD	6
ALR2	Satellite	Tandem Repeat	660.491	0.0116555	0.113642	0.102563	0.91831	0.960091	V02	PD	6
ALRa	Satellite	Tandem Repeat	147.868	0.0150387	0.133866	0.112341	0.910553	0.954696	V02	PD	6
ALRa_	Satellite	Tandem Repeat	230.401	0.0815921	0.10533	0.774631	0.438558	0.689212	V02	PD	6
ALRb	Satellite	Tandem Repeat	2704.68	-0.122202	0.119492	-1.02268	0.306458	0.574263	V02	PD	6
ALR_	Satellite	Tandem Repeat	10023.4	-0.0174994	0.111743	-0.156604	0.875557	0.946821	V02	PD	6
ALU	Alu	SINE	13117	-0.00406221	0.0219895	-0.184734	0.853438	0.941001	V02	PD	6
AluJb	Alu	SINE	33934.3	-0.0213428	0.0184363	-1.15765	0.247007	0.508299	V02	PD	6
AluJo	Alu	SINE	915.09	-0.513419	0.108136	-4.74792	2.05524e-06	4.12169e-05	V02	PD	6
AluJr	Alu	SINE	1952.46	-0.0565954	0.0208993	-2.708	0.00676898	0.0431572	V02	PD	6
AluJr4	Alu	SINE	9232.6	-0.0247031	0.0185693	-1.33032	0.183414	0.423235	V02	PD	6
AluSc	Alu	SINE	117098	0.028023	0.016505	1.69785	0.0895357	0.268736	V02	PD	6
AluSc5	Alu	SINE	112499	0.0162598	0.0174036	0.934279	0.35016	0.620943	V02	PD	6
AluSc8	Alu	SINE	18587.8	0.0522253	0.0176952	2.95138	0.00316357	0.024065	V02	PD	6
AluSg	Alu	SINE	2209.79	0.0763376	0.0249715	3.05699	0.00223569	0.0179998	V02	PD	6
AluSg1	Alu	SINE	6926.06	0.00981292	0.0168765	0.581453	0.560935	0.773192	V02	PD	6
AluSg4	Alu	SINE	15533.4	0.0138034	0.0194901	0.708225	0.478806	0.720974	V02	PD	6
AluSg7	Alu	SINE	155277	0.00839289	0.0169664	0.494678	0.620827	0.822056	V02	PD	6
AluSp	Alu	SINE	190351	0.0134834	0.0177372	0.760175	0.44715	0.698593	V02	PD	6
AluSq	Alu	SINE	252422	0.0149584	0.0192379	0.777548	0.436836	0.689212	V02	PD	6
AluSq10	Alu	SINE	23020.3	0.00554217	0.0172074	0.322079	0.747393	0.904911	V02	PD	6
AluSq2	Alu	SINE	97450.4	0.0121842	0.0184581	0.660101	0.509189	0.736088	V02	PD	6
AluSq4	Alu	SINE	14034	-0.00721889	0.0148872	-0.484904	0.627744	0.827956	V02	PD	6
AluSx	Alu	SINE	2262.7	0.0323963	0.0403788	0.80231	0.422374	0.682061	V02	PD	6
AluSx1	Alu	SINE	1822.4	0.232094	0.0558717	4.15406	3.26632e-05	0.000500382	V02	PD	6
AluSx3	Alu	SINE	47860.1	0.0280111	0.0185594	1.50927	0.13123	0.355643	V02	PD	6
AluSx4	Alu	SINE	43652.7	0.00377848	0.018377	0.205609	0.837096	0.941001	V02	PD	6
AluSz	Alu	SINE	133763	0.00549437	0.0187086	0.293681	0.769002	0.914067	V02	PD	6
AluSz6	Alu	SINE	63181.2	-0.00204671	0.0167318	-0.122324	0.902642	0.952269	V02	PD	6
AluY	Alu	SINE	17897.8	-0.00695509	0.0320878	-0.216752	0.828402	0.937156	V02	PD	6
AluYa1	Alu	SINE	13215.2	0.0117027	0.0189573	0.61732	0.537023	0.756762	V02	PD	6
AluYa4	Alu	SINE	89504	0.00671594	0.0175417	0.382856	0.701826	0.876773	V02	PD	6
AluYa5	Alu	SINE	59665.2	-0.0278593	0.0174987	-1.59208	0.111367	0.318234	V02	PD	6
AluYa8	Alu	SINE	15038	-0.0217995	0.0155507	-1.40183	0.160965	0.391929	V02	PD	6
AluYb10	Alu	SINE	20735.1	-0.0282946	0.0170593	-1.6586	0.0971964	0.285936	V02	PD	6
AluYb11	Alu	SINE	3913.44	-0.0190099	0.0162406	-1.17052	0.241792	0.504414	V02	PD	6
AluYb3a1	Alu	SINE	62364.6	0.018032	0.0154431	1.16764	0.242952	0.504414	V02	PD	6
AluYb3a2	Alu	SINE	7370.76	-0.00245636	0.0150447	-0.163272	0.870305	0.946821	V02	PD	6
AluYb8	Alu	SINE	11888.7	-0.0428435	0.0212578	-2.01543	0.0438598	0.174019	V02	PD	6
AluYb8a1	Alu	SINE	10207.5	0.00661965	0.0156318	0.423472	0.671951	0.866056	V02	PD	6
AluYb9	Alu	SINE	9376.8	0.0124147	0.0168189	0.738141	0.460429	0.708303	V02	PD	6
AluYbc3a	Alu	SINE	25406.5	0.0203807	0.0157397	1.29486	0.19537	0.441401	V02	PD	6
AluYc1	Alu	SINE	6777.58	0.0483912	0.0211736	2.28545	0.0222865	0.10877	V02	PD	6
AluYc2	Alu	SINE	2606.76	0.00945185	0.0226325	0.417623	0.676223	0.866056	V02	PD	6
AluYc5	Alu	SINE	891.031	-0.061123	0.0230869	-2.64751	0.00810867	0.0499657	V02	PD	6
AluYd2	Alu	SINE	54.1712	-0.337088	0.0947102	-3.55915	0.000372051	0.00376488	V02	PD	6
AluYd3	Alu	SINE	260.437	-0.0584475	0.041615	-1.40448	0.160175	0.39087	V02	PD	6
AluYd3a1	Alu	SINE	489.159	-0.017397	0.0275257	-0.632027	0.527369	0.748634	V02	PD	6
AluYd8	Alu	SINE	3545.75	-0.0127729	0.0161318	-0.791788	0.428484	0.686388	V02	PD	6
AluYe2	Alu	SINE	939.662	-0.0279511	0.0432494	-0.646277	0.5181	0.742161	V02	PD	6
AluYe5	Alu	SINE	8954.64	0.0087921	0.016086	0.546569	0.584675	0.793231	V02	PD	6
AluYf1	Alu	SINE	186.212	-0.122622	0.0313649	-3.90952	9.24814e-05	0.00115917	V02	PD	6
AluYf2	Alu	SINE	11552.2	0.00638979	0.0153129	0.41728	0.676473	0.866056	V02	PD	6
AluYf5	Alu	SINE	591.6	-0.148335	0.0277225	-5.35071	8.76118e-08	2.30085e-06	V02	PD	6
AluYg6	Alu	SINE	27057.8	0.009561	0.0167716	0.570071	0.568629	0.778161	V02	PD	6
AluYh9	Alu	SINE	21288.6	-0.00275059	0.0172354	-0.159589	0.873205	0.946821	V02	PD	6
AluYi6	Alu	SINE	8411.39	-0.00719112	0.0231245	-0.310974	0.75582	0.90945	V02	PD	6
AluYk11	Alu	SINE	39277.7	0.0129472	0.0161716	0.800617	0.423353	0.682061	V02	PD	6
AluYk12	Alu	SINE	34040.8	0.016938	0.0171117	0.989847	0.322249	0.588478	V02	PD	6
AluYk13	Alu	SINE	116612	0.0141836	0.0156012	0.909135	0.363279	0.632908	V02	PD	6
BLACKJACK	hAT	DNA	9.58586	-0.0655065	0.0432753	-1.51372	0.130098	0.353443	V02	PD	6
BSR	Satellite	Tandem Repeat	1594.54	0.250895	0.119561	2.09847	0.0358641	0.150336	V02	PD	6
BSRa	Satellite	Tandem Repeat	0.804587	0.0532103	0.149436	0.356074	0.721785	0.891522	V02	PD	6
BSRf	Satellite	Tandem Repeat	1.78773	0.180361	0.140157	1.28685	0.198147	0.444132	V02	PD	6
CER	Satellite	Tandem Repeat	1663.61	0.056772	0.0315483	1.79953	0.0719349	0.239451	V02	PD	6
CHARLIE1	hAT	DNA	819.994	-0.0281716	0.019875	-1.41743	0.156356	0.390689	V02	PD	6
CHARLIE10	hAT	DNA	8.80739	-0.00596397	0.0510392	-0.116851	0.906978	0.952759	V02	PD	6
Charlie11	hAT	DNA	2.49871	0.0612685	0.0641983	0.954364	0.3399	0.613599	V02	PD	6
Charlie12	hAT	DNA	1482.76	0.00961909	0.0163018	0.590064	0.555148	0.769257	V02	PD	6
Charlie13a	hAT	DNA	0.321824	-0.0200352	0.208972	-0.095875	0.92362	NA	V02	PD	6
Charlie13b	hAT	DNA	0.334147	0.0723331	0.209766	0.344828	0.730224	NA	V02	PD	6
Charlie16a	hAT	DNA	0.074049	-0.128347	0.470619	-0.272719	0.785069	NA	V02	PD	6
Charlie18a	hAT	DNA	10.5503	0.04476	0.0314568	1.4229	0.154764	0.389736	V02	PD	6
Charlie19a	hAT	DNA	34.5994	-0.0297461	0.0294089	-1.01147	0.311793	0.582894	V02	PD	6
CHARLIE1A	hAT	DNA	576.046	-0.0287138	0.0257902	-1.11336	0.265552	0.531586	V02	PD	6
CHARLIE1B	hAT	DNA	161.562	0.021569	0.0298164	0.723394	0.469438	0.712185	V02	PD	6
CHARLIE2	hAT	DNA	0.0141912	-0.0482505	1.59499	-0.0302513	0.975867	NA	V02	PD	6
Charlie21a	hAT	DNA	0.0104487	-0.0589349	1.67922	-0.0350967	0.972003	NA	V02	PD	6
Charlie24	hAT	DNA	0.156414	0.0614743	0.268069	0.229323	0.818618	NA	V02	PD	6
Charlie25	hAT	DNA	0.0380557	-0.0816801	0.74352	-0.109856	0.912524	NA	V02	PD	6
Charlie26a	hAT	DNA	0.205377	-0.192692	0.303265	-0.635393	0.525172	NA	V02	PD	6
Charlie27	hAT	DNA	1.19663	0.122488	0.100452	1.21937	0.222704	0.482599	V02	PD	6
Charlie28	hAT	DNA	2.15992	0.181207	0.169383	1.06981	0.284706	0.550932	V02	PD	6
CHARLIE2A	hAT	DNA	1.42435	-0.663159	0.47082	-1.40852	0.158978	0.39087	V02	PD	6
CHARLIE2B	hAT	DNA	54.4425	-0.0299267	0.0199243	-1.50202	0.133091	0.358048	V02	PD	6
CHARLIE3	hAT	DNA	6054.47	0.0044815	0.00603531	0.742547	0.457756	0.706161	V02	PD	6
CHARLIE4	hAT	DNA	0.670298	-0.248792	0.235345	-1.05714	0.290449	0.556356	V02	PD	6
CHARLIE5	hAT	DNA	691.203	-0.00888926	0.0196655	-0.452023	0.651252	0.850617	V02	PD	6
CHARLIE6	hAT	DNA	157.821	0.0242037	0.0363037	0.6667	0.504963	0.733827	V02	PD	6
CHARLIE7	hAT	DNA	15.4469	-0.121168	0.0270529	-4.47893	7.50176e-06	0.000133459	V02	PD	6
CHARLIE8	hAT	DNA	41.7068	0.0559627	0.026705	2.09559	0.0361189	0.150336	V02	PD	6
CHARLIE8A	hAT	DNA	0.0468724	-0.143221	1.38606	-0.10333	0.917701	NA	V02	PD	6
CHARLIE9	hAT	DNA	287.333	-0.00904436	0.0595451	-0.151891	0.879273	0.947108	V02	PD	6
CHESHIRE	hAT	DNA	101.751	-0.00860287	0.0245985	-0.349731	0.726541	0.89539	V02	PD	6
CHESHIRE_A	hAT	DNA	260.139	0.972168	0.380892	2.55234	0.0107001	0.0611514	V02	PD	6
CHESHIRE_B	hAT	DNA	226.276	0.0036043	0.0148585	0.242574	0.808335	0.930096	V02	PD	6
CR1L	CR1	LINE	0.0508971	0.0360127	0.950623	0.0378833	0.969781	NA	V02	PD	6
CR1_Mam	CR1	LINE	0.356018	0.122815	0.221888	0.553499	0.579922	NA	V02	PD	6
CYCLO	scRNA	Pseudogene	9135.66	-0.0420785	0.0385622	-1.09119	0.275191	0.54208	V02	PD	6
D20S16	Satellite	Tandem Repeat	71.2335	0.159165	0.137707	1.15582	0.247754	0.508888	V02	PD	6
DNA1_Mam	Mariner/Tc1	DNA	5.86383	-0.169139	0.049664	-3.40567	0.000660028	0.00644257	V02	PD	6
E1	snRNA	Pseudogene	28717	-0.686793	0.0746648	-9.19835	3.63502e-20	2.11022e-18	V02	PD	6
E2	snRNA	Pseudogene	63.6438	-0.255663	0.0507786	-5.03485	4.78219e-07	1.07648e-05	V02	PD	6
E3	snRNA	Pseudogene	9.83488	-0.108152	0.0545525	-1.98253	0.0474203	0.182658	V02	PD	6
ERV24B_Prim	ERV1	Endogenous Retrovirus	26.9623	0.0504531	0.0478346	1.05474	0.291544	0.556356	V02	PD	6
ERV24_Prim	ERV1	Endogenous Retrovirus	39.6149	0.0299297	0.0623878	0.479737	0.631415	0.830548	V02	PD	6
ERV3-16A3_I	ERV3	Endogenous Retrovirus	16.9797	0.0219662	0.0322545	0.681029	0.495853	0.733626	V02	PD	6
ERVL	ERV3	Endogenous Retrovirus	2199.45	-0.0129725	0.00870733	-1.48984	0.136267	0.362596	V02	PD	6
ERVL-B4	ERV3	Endogenous Retrovirus	1261.71	0.0263994	0.0100196	2.63478	0.00841915	0.0513056	V02	PD	6
ERVL-E	ERV3	Endogenous Retrovirus	177.692	0.0102388	0.0131343	0.779551	0.435655	0.689212	V02	PD	6
ERVL47	ERV3	Endogenous Retrovirus	46.4614	-0.00473944	0.0223403	-0.212148	0.831992	0.93929	V02	PD	6
Eulor11	Transposase	DNA	0.451109	-0.0625793	0.217753	-0.287386	0.773816	0.916186	V02	PD	6
Eulor8	Mariner/Tc1	DNA	0.0219292	-0.0112821	0.957655	-0.0117809	0.9906	NA	V02	PD	6
EuthAT-2	hAT	DNA	0.692963	0.0041977	0.202522	0.0207271	0.983463	0.991554	V02	PD	6
EuthAT-2B	hAT	DNA	0.0517051	-0.118064	0.613826	-0.19234	0.847476	NA	V02	PD	6
EuthAT-N1	hAT	DNA	0.0097534	-0.0336043	1.84313	-0.0182322	0.985454	NA	V02	PD	6
Eutr1	ERV3	Endogenous Retrovirus	0.444714	-0.0522477	0.215883	-0.242018	0.808766	0.930096	V02	PD	6
Eutr10	ERV3	Endogenous Retrovirus	0.597485	0.0374482	0.120559	0.310621	0.756089	0.90945	V02	PD	6
Eutr11	Transposase	DNA	1.27531	-0.00205967	0.179121	-0.0114988	0.990826	0.996385	V02	PD	6
Eutr15	hAT	DNA	0.701828	-0.0562006	0.220304	-0.255105	0.798642	0.930096	V02	PD	6
Eutr6	hAT	DNA	0.122992	0.06741	0.339626	0.198483	0.842667	NA	V02	PD	6
Eutr7	hAT	DNA	16.0288	-0.0405195	0.0606822	-0.667732	0.504304	0.733827	V02	PD	6
EUTREP1	hAT	DNA	2.20198	0.0498737	0.0776347	0.642415	0.520604	0.744781	V02	PD	6
EUTREP10	Gypsy	LTR	0.154053	0.0123458	0.299784	0.0411824	0.967151	NA	V02	PD	6
EUTREP13	Gypsy	LTR	38.4082	-0.0992482	0.0305163	-3.2523	0.00114475	0.0103496	V02	PD	6
EUTREP14	Interspersed Repeat	Interspersed Repeat	0.415274	0.056922	0.223604	0.254567	0.799058	NA	V02	PD	6
EUTREP15	ERV1	Endogenous Retrovirus	0.124627	-0.0246946	0.335254	-0.0736593	0.941282	NA	V02	PD	6
EUTREP3	hAT	DNA	15.5614	-0.0716979	0.0400182	-1.79163	0.0731919	0.240987	V02	PD	6
EUTREP4	piggyBac	DNA	0.225893	-0.0311934	0.2218	-0.140638	0.888156	NA	V02	PD	6
EUTREP7	ERV1	Endogenous Retrovirus	34.0681	-0.0503573	0.0511528	-0.984449	0.324895	0.592329	V02	PD	6
EUTREP8	Gypsy	LTR	0.405212	0.211957	0.2021	1.04877	0.294282	NA	V02	PD	6
EutTc1-N1	Mariner/Tc1	DNA	6.6226	-0.0966093	0.0434668	-2.2226	0.026243	0.121113	V02	PD	6
FAM	Alu	SINE	329.362	-0.85203	0.0649811	-13.112	2.81236e-39	3.10204e-37	V02	PD	6
FLAM	Alu	SINE	70.0823	-0.0137714	0.0314416	-0.438	0.661387	0.859865	V02	PD	6
FORDPREFECT	hAT	DNA	3.3806	0.0610067	0.099848	0.610996	0.541202	0.759444	V02	PD	6
FORDPREFECT_A	hAT	DNA	13.9791	-0.039621	0.0369605	-1.07198	0.283728	0.550932	V02	PD	6
FRAM	Alu	SINE	3811.27	0.0393656	0.027781	1.417	0.156484	0.390689	V02	PD	6
GGAAT	Satellite	Tandem Repeat	5414.49	0.449482	0.0930929	4.82831	1.37694e-06	2.81253e-05	V02	PD	6
GOLEM	Mariner/Tc1	DNA	1884.19	-0.0203711	0.0291153	-0.69967	0.484134	0.725543	V02	PD	6
GOLEM_A	Mariner/Tc1	DNA	3652.95	-0.0376831	0.0307139	-1.22691	0.219856	0.478307	V02	PD	6
GOLEM_B	Mariner/Tc1	DNA	1708.73	-0.0106683	0.0179498	-0.59434	0.552285	0.767084	V02	PD	6
GOLEM_C	Mariner/Tc1	DNA	755.623	-0.00127085	0.0237536	-0.0535012	0.957333	0.97772	V02	PD	6
GSAT	Satellite	Tandem Repeat	88.6972	0.0476761	0.0476321	1.00092	0.316864	0.584767	V02	PD	6
GSATII	Satellite	Tandem Repeat	183.223	0.0668358	0.0432102	1.54676	0.121922	0.336199	V02	PD	6
GSATX	Satellite	Tandem Repeat	12.0023	-0.0648569	0.0797487	-0.813265	0.416066	0.679883	V02	PD	6
HAL1	L1	LINE	169.668	0.0356665	0.0150767	2.36567	0.0179973	0.0919028	V02	PD	6
HAL1B	L1	LINE	5.3599	-0.042185	0.0493797	-0.854299	0.39294	0.659684	V02	PD	6
HAL1M8	L1	LINE	301.541	-0.0460038	0.0147883	-3.11083	0.00186563	0.0153904	V02	PD	6
HARLEQUIN	ERV1	Endogenous Retrovirus	6616.95	-0.00852213	0.0107132	-0.795481	0.426334	0.68549	V02	PD	6
HARLEQUINLTR	ERV1	Endogenous Retrovirus	3918.16	0.021513	0.00634619	3.38991	0.000699147	0.00664792	V02	PD	6
HERV-Fc1	ERV1	Endogenous Retrovirus	449.898	0.0188474	0.0211623	0.890611	0.373138	0.637107	V02	PD	6
HERV-Fc1_LTR1	ERV1	Endogenous Retrovirus	91.6645	4.24363e-05	0.0258137	0.00164395	0.998688	0.999077	V02	PD	6
HERV-Fc1_LTR2	ERV1	Endogenous Retrovirus	3.96318	0.0421627	0.138722	0.303936	0.761177	0.910605	V02	PD	6
HERV-Fc1_LTR3	ERV1	Endogenous Retrovirus	15.1646	-0.0119261	0.0484134	-0.246339	0.80542	0.930096	V02	PD	6
HERV-Fc2	ERV1	Endogenous Retrovirus	18.7254	-0.0435869	0.152582	-0.285663	0.775136	0.916372	V02	PD	6
HERV-Fc2_LTR	ERV1	Endogenous Retrovirus	1.39971	-0.042392	0.203643	-0.208168	0.835098	0.941001	V02	PD	6
HERV-K14CI	ERV2	Endogenous Retrovirus	101.976	0.0195276	0.0704292	0.277265	0.781577	0.920042	V02	PD	6
HERV-K14I	ERV2	Endogenous Retrovirus	984.636	0.0351234	0.0177093	1.98333	0.0473303	0.182658	V02	PD	6
HERV15I	ERV1	Endogenous Retrovirus	502.206	0.0707154	0.0149972	4.71525	2.41411e-06	4.75494e-05	V02	PD	6
HERV16	ERV3	Endogenous Retrovirus	5.55978	0.116566	0.103761	1.12341	0.261264	0.525871	V02	PD	6
HERV17	ERV1	Endogenous Retrovirus	9405.86	0.00466188	0.00740074	0.62992	0.528747	0.749624	V02	PD	6
HERV18	ERV3	Endogenous Retrovirus	770.043	0.0646145	0.0117853	5.48263	4.19043e-08	1.12733e-06	V02	PD	6
HERV19I	ERV1	Endogenous Retrovirus	3134.75	-0.011803	0.0281467	-0.41934	0.674968	0.866056	V02	PD	6
HERV1_I	ERV1	Endogenous Retrovirus	161.256	0.0586456	0.0330368	1.77516	0.075872	0.245416	V02	PD	6
HERV1_LTR	ERV1	Endogenous Retrovirus	65.5071	0.0375262	0.0280378	1.33842	0.180761	0.419274	V02	PD	6
HERV1_LTRa	ERV1	Endogenous Retrovirus	106.406	0.041116	0.0182462	2.2534	0.024234	0.114848	V02	PD	6
HERV1_LTRb	ERV1	Endogenous Retrovirus	121.489	0.0273545	0.0219908	1.24391	0.213534	0.468876	V02	PD	6
HERV1_LTRc	ERV1	Endogenous Retrovirus	209.127	-0.0145459	0.0557387	-0.260967	0.794118	0.928593	V02	PD	6
HERV1_LTRd	ERV1	Endogenous Retrovirus	95.9096	0.0118975	0.0320879	0.370779	0.710802	0.881001	V02	PD	6
HERV1_LTRe	ERV1	Endogenous Retrovirus	9.35826	-0.0118055	0.0612755	-0.192662	0.847224	0.941001	V02	PD	6
HERV23	ERV1	Endogenous Retrovirus	6.36658	-0.0493023	0.105831	-0.46586	0.641316	0.840109	V02	PD	6
HERV3	ERV1	Endogenous Retrovirus	2755.49	0.0148416	0.0303759	0.488596	0.625128	0.825767	V02	PD	6
HERV30I	ERV1	Endogenous Retrovirus	1723.51	0.00996441	0.0183482	0.543073	0.58708	0.794724	V02	PD	6
HERV35I	ERV1	Endogenous Retrovirus	682.792	-0.000909113	0.0102492	-0.0887011	0.929319	0.965617	V02	PD	6
HERV38I	ERV1	Endogenous Retrovirus	16.6944	-0.0238577	0.0580721	-0.410829	0.681198	0.870639	V02	PD	6
HERV39	ERV1	Endogenous Retrovirus	29528.5	-0.00253724	0.00745236	-0.340461	0.733509	0.897959	V02	PD	6
HERV46I	ERV1	Endogenous Retrovirus	123.287	0.0376463	0.0980401	0.383989	0.700987	0.876773	V02	PD	6
HERV49I	ERV1	Endogenous Retrovirus	738.544	-0.0178724	0.0102587	-1.74218	0.081477	0.257505	V02	PD	6
HERV4_I	ERV1	Endogenous Retrovirus	1395.61	0.0214901	0.0114789	1.87215	0.0611865	0.215619	V02	PD	6
HERV50_I	ERV1	Endogenous Retrovirus	381.062	-0.0115325	0.013261	-0.869655	0.384489	0.650474	V02	PD	6
HERV50_LTR	ERV1	Endogenous Retrovirus	132.131	-0.0780997	0.0186546	-4.18663	2.83126e-05	0.000446125	V02	PD	6
HERV52I	ERV3	Endogenous Retrovirus	4.60988	0.0825367	0.0746624	1.10546	0.268958	0.532851	V02	PD	6
HERV57I	ERV3	Endogenous Retrovirus	149.258	0.00963968	0.0210217	0.458558	0.646552	0.845963	V02	PD	6
HERV9	ERV1	Endogenous Retrovirus	11439.4	-0.00588107	0.00873629	-0.673177	0.500835	0.733626	V02	PD	6
HERVE	ERV1	Endogenous Retrovirus	2730.13	0.0465658	0.0113583	4.09971	4.13673e-05	0.000608151	V02	PD	6
HERVE_a	ERV1	Endogenous Retrovirus	3057.52	0.0293297	0.00914505	3.20717	0.00134049	0.0115732	V02	PD	6
HERVFH19I	ERV1	Endogenous Retrovirus	1065.74	-0.0494934	0.0249118	-1.98675	0.0469503	0.182658	V02	PD	6
HERVFH21I	ERV1	Endogenous Retrovirus	1101.73	0.0156635	0.018921	0.827839	0.407762	0.674304	V02	PD	6
HERVG25	ERV1	Endogenous Retrovirus	61.276	0.0381589	0.0277755	1.37383	0.169494	0.405537	V02	PD	6
HERVH	ERV1	Endogenous Retrovirus	16142.1	0.0148632	0.0592899	0.250687	0.802056	0.930096	V02	PD	6
HERVH48I	ERV1	Endogenous Retrovirus	3062.12	-0.0111005	0.0152453	-0.728121	0.46654	0.711747	V02	PD	6
HERVI	ERV1	Endogenous Retrovirus	426.749	-0.0218054	0.0107181	-2.03444	0.0419069	0.167753	V02	PD	6
HERVIP10F	ERV1	Endogenous Retrovirus	1512.93	-0.00894121	0.0136027	-0.657311	0.510981	0.736748	V02	PD	6
HERVIP10FH	ERV1	Endogenous Retrovirus	4287.76	-0.0343481	0.00844928	-4.06521	4.79889e-05	0.000678613	V02	PD	6
HERVK	ERV2	Endogenous Retrovirus	7640.78	0.0308838	0.0178827	1.72702	0.0841642	0.262241	V02	PD	6
HERVK11DI	ERV2	Endogenous Retrovirus	422.032	-0.048629	0.0265033	-1.83483	0.0665309	0.227194	V02	PD	6
HERVK11I	ERV2	Endogenous Retrovirus	4435.77	0.00990184	0.00795454	1.2448	0.213204	0.468876	V02	PD	6
HERVK13I	ERV2	Endogenous Retrovirus	104.281	0.0658456	0.0229529	2.86873	0.00412128	0.0293276	V02	PD	6
HERVK22I	ERV2	Endogenous Retrovirus	7351.52	0.0135786	0.0161327	0.841677	0.399969	0.666239	V02	PD	6
HERVK3I	ERV2	Endogenous Retrovirus	1630.59	0.0314491	0.0144631	2.17444	0.0296721	0.131969	V02	PD	6
HERVK9I	ERV2	Endogenous Retrovirus	21028.8	0.00798677	0.0197878	0.403621	0.686491	0.872776	V02	PD	6
HERVKC4	ERV2	Endogenous Retrovirus	272.53	-0.0285499	0.0156266	-1.827	0.0676995	0.229057	V02	PD	6
HERVL	ERV3	Endogenous Retrovirus	21510.9	0.0161199	0.00739574	2.17962	0.0292858	0.131378	V02	PD	6
HERVL66I	ERV3	Endogenous Retrovirus	637.701	0.0313364	0.0165917	1.88868	0.0589344	0.210371	V02	PD	6
HERVL68	ERV3	Endogenous Retrovirus	3.9033	0.0879998	0.0619961	1.41944	0.155771	0.390689	V02	PD	6
HERVL74	ERV3	Endogenous Retrovirus	57.2325	0.0384102	0.0172656	2.22467	0.0261035	0.120976	V02	PD	6
HERVL_40	ERV3	Endogenous Retrovirus	53.7673	-0.0198774	0.0247146	-0.804278	0.421236	0.682061	V02	PD	6
HERVP71A_I	ERV1	Endogenous Retrovirus	2359.73	0.00647636	0.0108534	0.596713	0.550699	0.766955	V02	PD	6
HERVS71	ERV1	Endogenous Retrovirus	915.21	0.0440953	0.0216817	2.03375	0.0419764	0.167753	V02	PD	6
HSAT4	Satellite	Tandem Repeat	2.485	0.0952346	0.0743894	1.28022	0.200469	0.445801	V02	PD	6
HSAT5	Satellite	Tandem Repeat	15.1271	0.139523	0.075878	1.83878	0.0659474	0.226604	V02	PD	6
HSAT6	Satellite	Tandem Repeat	0.245588	0.052875	0.260641	0.202865	0.839241	NA	V02	PD	6
HSATI	Satellite	Tandem Repeat	396.764	0.0581224	0.143482	0.405084	0.685415	0.872776	V02	PD	6
HSATII	Satellite	Tandem Repeat	11243.9	0.130722	0.141401	0.924478	0.355238	0.625922	V02	PD	6
HSFAU	rRNA	Pseudogene	5759.75	-0.115896	0.0514412	-2.25298	0.0242606	0.114848	V02	PD	6
HSMAR1	Mariner/Tc1	DNA	3017.95	-0.0116684	0.0133305	-0.875316	0.381402	0.649207	V02	PD	6
HSMAR2	Mariner/Tc1	DNA	1890.26	-0.00208856	0.0144671	-0.144367	0.885211	0.949793	V02	PD	6
HSTC2	Mariner/Tc1	DNA	25.6244	0.00224982	0.0430086	0.0523108	0.958281	0.977783	V02	PD	6
HUERS-P1	ERV1	Endogenous Retrovirus	3547.84	0.0221758	0.0100728	2.20156	0.0276964	0.126236	V02	PD	6
HUERS-P2	ERV1	Endogenous Retrovirus	214.051	0.0164042	0.0342286	0.479253	0.631758	0.830548	V02	PD	6
HUERS-P3	ERV1	Endogenous Retrovirus	2060.91	0.00840401	0.0143004	0.587675	0.55675	0.769827	V02	PD	6
HUERS-P3B	ERV1	Endogenous Retrovirus	4316.23	0.0331652	0.0181512	1.82716	0.0676759	0.229057	V02	PD	6
HY1	scRNA	Pseudogene	25587.4	-1.32911	0.102319	-12.9899	1.39598e-38	1.39978e-36	V02	PD	6
HY1_SINE	scRNA	Pseudogene	126.082	-0.0386333	0.015946	-2.42277	0.0154027	0.081557	V02	PD	6
HY3	scRNA	Pseudogene	6302.27	-1.19041	0.0932442	-12.7666	2.51863e-37	2.31504e-35	V02	PD	6
IN25	L1	LINE	115.975	-0.036515	0.0194607	-1.87635	0.0606075	0.214263	V02	PD	6
Kanga1	Mariner/Tc1	DNA	0.0514879	-0.00991318	1.13347	-0.00874587	0.993022	NA	V02	PD	6
Kanga1d	Mariner/Tc1	DNA	16.4284	-0.0110388	0.0288397	-0.382763	0.701896	0.876773	V02	PD	6
KANGA2_A	Mariner/Tc1	DNA	2.27012	0.20475	0.107195	1.91007	0.0561247	0.204309	V02	PD	6
KER	L2	LINE	1.34779	0.226301	0.190761	1.18631	0.235501	0.495721	V02	PD	6
L1	L1	LINE	189494	-0.0246322	0.0144031	-1.7102	0.0872292	0.267072	V02	PD	6
L1HS	L1	LINE	248812	-0.130951	0.0211499	-6.19156	5.95702e-10	1.99109e-08	V02	PD	6
L1M1B_5	L1	LINE	587.758	-0.00606588	0.00976238	-0.621353	0.534368	0.754683	V02	PD	6
L1M1_5	L1	LINE	11081.5	-0.00135732	0.0102602	-0.132289	0.894756	0.951703	V02	PD	6
L1M2A1_5	L1	LINE	592.827	-0.0211771	0.0222925	-0.949966	0.342129	0.616559	V02	PD	6
L1M2A_5	L1	LINE	425.54	-0.00532972	0.00955803	-0.557617	0.577106	0.785255	V02	PD	6
L1M2B_5	L1	LINE	389.22	-0.0607775	0.0115173	-5.27706	1.31274e-07	3.21767e-06	V02	PD	6
L1M2C_5	L1	LINE	1565.01	-0.0361655	0.0138098	-2.61883	0.00882322	0.0526353	V02	PD	6
L1M2_5	L1	LINE	3387.49	-0.0471368	0.0115702	-4.07399	4.62142e-05	0.000662003	V02	PD	6
L1M3A_5	L1	LINE	342.685	-0.0483726	0.0176374	-2.74262	0.00609508	0.0402567	V02	PD	6
L1M3B_5	L1	LINE	22.3939	-0.034714	0.0368735	-0.941435	0.346482	0.617398	V02	PD	6
L1M3C_5	L1	LINE	66.3913	-0.00382115	0.0211086	-0.181023	0.856349	0.941001	V02	PD	6
L1M3DE_5	L1	LINE	16.9006	-0.00702014	0.0421646	-0.166494	0.867769	0.946821	V02	PD	6
L1M3D_5	L1	LINE	65.1985	-0.086916	0.0231862	-3.7486	0.000177824	0.00200142	V02	PD	6
L1M4B	L1	LINE	1819.94	-0.0471427	0.0119859	-3.93318	8.38303e-05	0.00110077	V02	PD	6
L1M7_5end	L1	LINE	56.2658	-0.0927002	0.036423	-2.5451	0.0109246	0.0621124	V02	PD	6
L1MA1	L1	LINE	7819.9	-0.0341847	0.00936137	-3.65167	0.000260539	0.0028453	V02	PD	6
L1MA10	L1	LINE	751.004	-0.00986983	0.0249292	-0.395914	0.692168	0.874227	V02	PD	6
L1MA2	L1	LINE	7706.45	-0.032432	0.00858252	-3.77885	0.000157554	0.00181023	V02	PD	6
L1MA3	L1	LINE	10425.2	-0.0299114	0.00761202	-3.9295	8.51221e-05	0.00110458	V02	PD	6
L1MA4	L1	LINE	6313.47	-0.0332538	0.00831511	-3.99919	6.35585e-05	0.000865495	V02	PD	6
L1MA4A	L1	LINE	4753.39	-0.0234539	0.00885286	-2.64931	0.00806573	0.0499657	V02	PD	6
L1MA5	L1	LINE	4777.74	-0.0471535	0.00832576	-5.66357	1.48257e-08	4.41967e-07	V02	PD	6
L1MA5A	L1	LINE	4633.08	-0.0318536	0.0082677	-3.85277	0.000116787	0.00143129	V02	PD	6
L1MA6	L1	LINE	2272.62	-0.0440028	0.00963993	-4.56464	5.00349e-06	9.19808e-05	V02	PD	6
L1MA7	L1	LINE	3659.26	-0.0244933	0.00822824	-2.97674	0.00291331	0.0226294	V02	PD	6
L1MA8	L1	LINE	5666.88	-0.0398949	0.0101896	-3.91524	9.03129e-05	0.001145	V02	PD	6
L1MA9	L1	LINE	5023.9	-0.0095802	0.00635345	-1.50787	0.131587	0.355737	V02	PD	6
L1MA9_5	L1	LINE	175.51	-0.0131064	0.0144291	-0.908328	0.363705	0.632908	V02	PD	6
L1MB1	L1	LINE	2747.32	-0.01167	0.0125474	-0.930071	0.352334	0.622796	V02	PD	6
L1MB2	L1	LINE	4832.36	-0.0212925	0.00778193	-2.73614	0.00621642	0.0408138	V02	PD	6
L1MB3	L1	LINE	8748.35	-0.0189278	0.00567862	-3.33317	0.000858633	0.00802603	V02	PD	6
L1MB3_5	L1	LINE	1789.9	-0.00331029	0.0137948	-0.239967	0.810356	0.930096	V02	PD	6
L1MB4	L1	LINE	11483.6	-0.0794815	0.0264157	-3.00888	0.00262216	0.0206589	V02	PD	6
L1MB4_5	L1	LINE	131.991	-0.0248913	0.0147469	-1.68791	0.0914293	0.272558	V02	PD	6
L1MB5	L1	LINE	4343.65	-0.0388614	0.0142835	-2.72072	0.00651391	0.0422638	V02	PD	6
L1MB6_5	L1	LINE	334.714	0.0189192	0.0101156	1.8703	0.0614419	0.215637	V02	PD	6
L1MB7	L1	LINE	5911.59	-0.0440151	0.013358	-3.29504	0.00098406	0.00912116	V02	PD	6
L1MB8	L1	LINE	5384.87	-0.0434865	0.0151037	-2.8792	0.00398686	0.0285552	V02	PD	6
L1MC1	L1	LINE	7539.39	-0.0239471	0.0070823	-3.38126	0.000721538	0.00680219	V02	PD	6
L1MC2	L1	LINE	4180.99	-0.0345685	0.00946514	-3.65219	0.000260018	0.0028453	V02	PD	6
L1MC3	L1	LINE	2067.09	-0.00536764	0.0144803	-0.370687	0.710871	0.881001	V02	PD	6
L1MC4	L1	LINE	1284.48	-0.0226151	0.0126802	-1.7835	0.0745047	0.243835	V02	PD	6
L1MC4B	L1	LINE	141.599	0.0295046	0.0168376	1.75231	0.0797214	0.253485	V02	PD	6
L1MC4_5end	L1	LINE	29.2926	-0.127696	0.0330835	-3.85981	0.000113477	0.00140635	V02	PD	6
L1MC5	L1	LINE	301.942	-0.0644786	0.0304693	-2.11618	0.0343291	0.146479	V02	PD	6
L1MCA_5	L1	LINE	2529.16	-7.67165e-05	0.00925368	-0.00829037	0.993385	0.997001	V02	PD	6
L1MCB_5	L1	LINE	19.3277	0.0107657	0.0446708	0.241001	0.809555	0.930096	V02	PD	6
L1MCC_5	L1	LINE	51.4365	-0.0451829	0.0211212	-2.13921	0.0324183	0.140225	V02	PD	6
L1MD1	L1	LINE	1459.28	-0.06581	0.0140785	-4.67451	2.94656e-06	5.50857e-05	V02	PD	6
L1MD1_5	L1	LINE	47.3677	0.00288256	0.0184037	0.15663	0.875537	0.946821	V02	PD	6
L1MD2	L1	LINE	4399.45	-0.0272135	0.0120314	-2.26188	0.0237049	0.11368	V02	PD	6
L1MD3	L1	LINE	1452.22	-0.00946526	0.0143836	-0.65806	0.510499	0.736748	V02	PD	6
L1MDA_5	L1	LINE	1243.32	-0.0287781	0.0132203	-2.17682	0.0294943	0.13171	V02	PD	6
L1MDB_5	L1	LINE	143.256	0.00235821	0.0181652	0.12982	0.896709	0.952269	V02	PD	6
L1ME1	L1	LINE	2131.84	-0.0337349	0.0141073	-2.39131	0.0167885	0.0877617	V02	PD	6
L1ME2	L1	LINE	1395.44	-0.0387473	0.0166862	-2.32212	0.0202264	0.100044	V02	PD	6
L1ME3	L1	LINE	309.619	-0.0877906	0.0165133	-5.31635	1.05869e-07	2.71566e-06	V02	PD	6
L1ME3A	L1	LINE	193.85	0.015491	0.0136549	1.13447	0.256599	0.520866	V02	PD	6
L1ME3C_3end	L1	LINE	71.3555	-0.106673	0.0208051	-5.12725	2.94008e-07	6.8998e-06	V02	PD	6
L1ME3D_3end	L1	LINE	94.0576	-0.0894712	0.02	-4.47356	7.69276e-06	0.000134684	V02	PD	6
L1ME3E_3end	L1	LINE	172.19	-0.049891	0.0240038	-2.07847	0.0376663	0.155603	V02	PD	6
L1ME3F_3end	L1	LINE	46.0904	-0.0508767	0.024653	-2.06371	0.0390448	0.160098	V02	PD	6
L1ME4	L1	LINE	121.716	-0.0365823	0.0196524	-1.86147	0.0626778	0.21672	V02	PD	6
L1ME4A	L1	LINE	54.9545	-0.0766785	0.0245574	-3.12242	0.0017937	0.0151027	V02	PD	6
L1ME5	L1	LINE	54.4302	-0.501021	0.0400108	-12.5221	5.64897e-36	4.79294e-34	V02	PD	6
L1ME5_3end	L1	LINE	61.9158	-0.0714852	0.0295224	-2.42139	0.0154614	0.081557	V02	PD	6
L1MEA_5	L1	LINE	9.91089	0.0200989	0.0525061	0.382791	0.701875	0.876773	V02	PD	6
L1MEB_5	L1	LINE	60.0551	-0.0033284	0.024	-0.138683	0.889701	0.950911	V02	PD	6
L1MEC_5	L1	LINE	1033.39	-0.0328636	0.0105739	-3.10798	0.00188368	0.0153904	V02	PD	6
L1MED_5	L1	LINE	5.83116	0.0631444	0.0772389	0.817521	0.413631	0.678921	V02	PD	6
L1MEE_5	L1	LINE	5.47335	-0.0659145	0.0483085	-1.36445	0.172426	0.409886	V02	PD	6
L1MEe_5end	L1	LINE	40.8805	-0.0217278	0.0386958	-0.561503	0.574454	0.783345	V02	PD	6
L1MEf_5end	L1	LINE	488.517	-0.0321322	0.0204655	-1.57007	0.1164	0.327335	V02	PD	6
L1MEg_5end	L1	LINE	75.5659	0.000570998	0.0221856	0.0257373	0.979467	0.99024	V02	PD	6
L1ME_ORF2	L1	LINE	10298.2	-0.0425348	0.0144565	-2.94227	0.0032582	0.0244476	V02	PD	6
L1P4a_5end	L1	LINE	917.04	0.0161657	0.0171708	0.941468	0.346465	0.617398	V02	PD	6
L1P4b_5end	L1	LINE	35.2495	-0.0140064	0.0259663	-0.539408	0.589605	0.79503	V02	PD	6
L1P4c_5end	L1	LINE	46.4056	0.0288967	0.0318976	0.905923	0.364977	0.632971	V02	PD	6
L1P4d_5end	L1	LINE	89.556	-0.0288829	0.0242947	-1.18885	0.234497	0.494551	V02	PD	6
L1P4e_5end	L1	LINE	456.295	-0.0187001	0.00870797	-2.14747	0.0317558	0.138719	V02	PD	6
L1PA10	L1	LINE	11610.6	-0.0208337	0.00929872	-2.24049	0.0250589	0.11689	V02	PD	6
L1PA11	L1	LINE	12470.5	-0.023053	0.00562717	-4.09673	4.19034e-05	0.000608151	V02	PD	6
L1PA12	L1	LINE	5565.42	-0.0123949	0.00757082	-1.63719	0.101591	0.295661	V02	PD	6
L1PA12_5	L1	LINE	1503.67	0.00189774	0.00811267	0.233923	0.815045	0.933535	V02	PD	6
L1PA13	L1	LINE	14799.2	-0.0226311	0.0099545	-2.27345	0.0229989	0.111752	V02	PD	6
L1PA13_5	L1	LINE	1305.33	-1.85125e-05	0.0159954	-0.00115737	0.999077	0.999077	V02	PD	6
L1PA14	L1	LINE	5629.18	-0.0212025	0.00657979	-3.22236	0.00127138	0.0112186	V02	PD	6
L1PA14_5	L1	LINE	388.205	0.0142814	0.0175566	0.81345	0.41596	0.679883	V02	PD	6
L1PA15	L1	LINE	7838.34	-0.0238524	0.00701877	-3.39837	0.000677895	0.00655893	V02	PD	6
L1PA16	L1	LINE	14469.2	-0.0236693	0.00588333	-4.02312	5.74334e-05	0.000791863	V02	PD	6
L1PA16_5	L1	LINE	5012.18	-0.0345682	0.0140827	-2.45465	0.0141021	0.0766237	V02	PD	6
L1PA17_5	L1	LINE	1534	0.00387014	0.0140683	0.275097	0.783241	0.921018	V02	PD	6
L1PA2	L1	LINE	10541	-0.0251971	0.0219302	-1.14897	0.25057	0.511856	V02	PD	6
L1PA3	L1	LINE	28460	-0.0263866	0.0217893	-1.21099	0.2259	0.483019	V02	PD	6
L1PA4	L1	LINE	27082.8	-0.0320139	0.0187631	-1.70622	0.0879679	0.267072	V02	PD	6
L1PA5	L1	LINE	32046.5	-0.0270244	0.0157516	-1.71567	0.0862234	0.267072	V02	PD	6
L1PA6	L1	LINE	18755.7	-0.0470824	0.0144026	-3.26903	0.00107919	0.00983754	V02	PD	6
L1PA7	L1	LINE	36478.5	-0.029797	0.0143062	-2.08281	0.0372685	0.154538	V02	PD	6
L1PA7_5	L1	LINE	22952.6	0.0363624	0.00773579	4.70054	2.59475e-06	5.02107e-05	V02	PD	6
L1PA8	L1	LINE	13393.6	-0.0257252	0.0158025	-1.62791	0.103543	0.298974	V02	PD	6
L1PB1	L1	LINE	14748.6	-0.0217346	0.00872548	-2.49093	0.0127408	0.0709751	V02	PD	6
L1PB2	L1	LINE	7269.92	-0.0518396	0.00921038	-5.62839	1.81904e-08	5.27999e-07	V02	PD	6
L1PB2c	L1	LINE	76042.3	-0.0282913	0.0146243	-1.93454	0.0530463	0.197004	V02	PD	6
L1PB3	L1	LINE	7572.52	-0.0758512	0.0241676	-3.13855	0.00169786	0.0144057	V02	PD	6
L1PB4	L1	LINE	6551.76	-0.0384192	0.0147488	-2.6049	0.00919007	0.053996	V02	PD	6
L1PBA1_5	L1	LINE	913.953	0.0284637	0.0100052	2.84489	0.00444271	0.0312122	V02	PD	6
L1PBA_5	L1	LINE	9011.08	0.00795313	0.012911	0.615995	0.537898	0.756762	V02	PD	6
L1PBB_5	L1	LINE	268.345	0.0158626	0.0123575	1.28364	0.199267	0.444923	V02	PD	6
L1PREC1	L1	LINE	113890	-0.0289837	0.0141214	-2.05246	0.0401247	0.162712	V02	PD	6
L1PREC2	L1	LINE	57264.3	-0.0242132	0.00981179	-2.46777	0.0135959	0.074239	V02	PD	6
L1P_MA2	L1	LINE	36380.3	-0.0342693	0.012978	-2.64058	0.00827647	0.0507163	V02	PD	6
L2	CR1	LINE	10.2333	0.116447	0.305437	0.381247	0.70302	0.876807	V02	PD	6
L23	rRNA	Pseudogene	14772.8	0.0015581	0.0498784	0.0312379	0.97508	0.989038	V02	PD	6
L23A	scRNA	Pseudogene	15491.9	-0.234313	0.0467789	-5.00896	5.47261e-07	1.18359e-05	V02	PD	6
L28	rRNA	Pseudogene	1227.46	-0.263335	0.0446466	-5.89823	3.67431e-09	1.15793e-07	V02	PD	6
L2B	CR1	LINE	68.6591	-0.000408489	0.0195778	-0.0208649	0.983353	0.991554	V02	PD	6
L2C	L2	LINE	0.778783	0.108577	0.111178	0.976611	0.328762	0.596421	V02	PD	6
L3	CR1	LINE	9.99307	0.0120064	0.046991	0.255504	0.798333	0.930096	V02	PD	6
L31	rRNA	Pseudogene	3277.31	-0.348603	0.0849011	-4.10599	4.02589e-05	0.000600075	V02	PD	6
L37	rRNA	Pseudogene	6179.99	-0.38186	0.0577194	-6.6158	3.69559e-11	1.4056e-09	V02	PD	6
L4	RTEX	LINE	0.687901	-0.0943124	0.136354	-0.691671	0.489144	0.729089	V02	PD	6
L5	RTEX	LINE	2.81917	0.0551025	0.0633876	0.869296	0.384685	0.650474	V02	PD	6
L7	rRNA	Pseudogene	9597.13	-0.138336	0.0893425	-1.54838	0.121532	0.336199	V02	PD	6
L7A	rRNA	Pseudogene	19140.1	-0.102571	0.0457983	-2.23961	0.0251159	0.11689	V02	PD	6
LOOPER	piggyBac	DNA	54.1785	-0.0555548	0.0205047	-2.70937	0.00674116	0.0431572	V02	PD	6
LOR1	ERV1	Endogenous Retrovirus	587.574	-0.00916516	0.0118705	-0.772095	0.440058	0.690447	V02	PD	6
LOR1a_LTR	ERV1	Endogenous Retrovirus	531.417	-0.00100252	0.0170097	-0.0589381	0.953001	0.976915	V02	PD	6
LOR1b_LTR	ERV1	Endogenous Retrovirus	125.825	-0.0915015	0.0350612	-2.60977	0.00906043	0.0537293	V02	PD	6
LOR1I	ERV1	Endogenous Retrovirus	3088.82	-0.0142758	0.0182226	-0.783413	0.433385	0.689212	V02	PD	6
LSAU	Satellite	Tandem Repeat	4101.62	-0.230374	0.106544	-2.16225	0.0305991	0.135545	V02	PD	6
LSU-rRNA_Cel	rRNA	Pseudogene	94.8654	-0.0961808	0.0869181	-1.10657	0.268481	0.532851	V02	PD	6
LSU-rRNA_Dme	rRNA	Pseudogene	171.341	-0.892998	0.078241	-11.4134	3.58322e-30	2.19572e-28	V02	PD	6
LSU-rRNA_Hsa	rRNA	Pseudogene	9.35561e+06	0.612825	0.115552	5.30343	1.13645e-07	2.84888e-06	V02	PD	6
LTR06	ERV1	Endogenous Retrovirus	6.44962	0.0162766	0.0933246	0.174409	0.861544	0.944071	V02	PD	6
LTR1	ERV1	Endogenous Retrovirus	176.398	-0.0225641	0.0252938	-0.89208	0.37235	0.636748	V02	PD	6
LTR10A	ERV1	Endogenous Retrovirus	651.428	-0.00282644	0.0144367	-0.195782	0.844781	0.941001	V02	PD	6
LTR10B	ERV1	Endogenous Retrovirus	94.0921	0.0139272	0.0273002	0.510149	0.609947	0.810568	V02	PD	6
LTR10B1	ERV1	Endogenous Retrovirus	511.989	-0.0177526	0.022922	-0.774481	0.438646	0.689212	V02	PD	6
LTR10B2	ERV1	Endogenous Retrovirus	71.648	0.037103	0.0391792	0.947009	0.343634	0.61731	V02	PD	6
LTR10C	ERV1	Endogenous Retrovirus	4318.73	-0.0152137	0.0105059	-1.44811	0.147587	0.378577	V02	PD	6
LTR10D	ERV1	Endogenous Retrovirus	912.526	-0.010148	0.00836558	-1.21306	0.225106	0.483019	V02	PD	6
LTR10E	ERV1	Endogenous Retrovirus	1658.05	-0.0115986	0.0194718	-0.595662	0.551401	0.766955	V02	PD	6
LTR10F	ERV1	Endogenous Retrovirus	1479.22	-0.0412875	0.0208578	-1.97947	0.0477627	0.182658	V02	PD	6
LTR10G	ERV1	Endogenous Retrovirus	715.773	-0.0100148	0.0124745	-0.80282	0.422079	0.682061	V02	PD	6
LTR11	L2	LINE	56.3622	0.0587044	0.0277509	2.11541	0.0343954	0.146479	V02	PD	6
LTR12	ERV1	Endogenous Retrovirus	2621.55	0.0071449	0.01158	0.617003	0.537233	0.756762	V02	PD	6
LTR12B	ERV1	Endogenous Retrovirus	1123.49	0.00310004	0.0117067	0.26481	0.791156	0.927359	V02	PD	6
LTR12C	ERV1	Endogenous Retrovirus	29023.8	-0.00224116	0.01607	-0.139463	0.889085	0.950911	V02	PD	6
LTR12D	ERV1	Endogenous Retrovirus	3061.93	-0.00779271	0.016096	-0.484141	0.628286	0.827956	V02	PD	6
LTR12E	ERV1	Endogenous Retrovirus	4511.4	-0.0530926	0.0292571	-1.81469	0.0695711	0.233954	V02	PD	6
LTR12F	ERV1	Endogenous Retrovirus	2772.08	0.00774493	0.00595986	1.29952	0.193767	0.439764	V02	PD	6
LTR13	ERV2	Endogenous Retrovirus	10812.8	0.0320281	0.0162608	1.96965	0.0488782	0.183736	V02	PD	6
LTR13A	ERV2	Endogenous Retrovirus	2458.77	-0.0158649	0.00900388	-1.762	0.078069	0.25032	V02	PD	6
LTR14	ERV2	Endogenous Retrovirus	418.012	0.0072676	0.00832363	0.873129	0.382593	0.650231	V02	PD	6
LTR14A	ERV2	Endogenous Retrovirus	612.763	0.00311642	0.0127867	0.243725	0.807444	0.930096	V02	PD	6
LTR14B	ERV2	Endogenous Retrovirus	1031.06	0.0165908	0.00956364	1.73478	0.0827801	0.260132	V02	PD	6
LTR14C	ERV2	Endogenous Retrovirus	917.909	-0.00228898	0.0127383	-0.179692	0.857394	0.941001	V02	PD	6
LTR15	ERV1	Endogenous Retrovirus	535.243	-0.0039984	0.0158582	-0.252135	0.800937	0.930096	V02	PD	6
LTR16	ERV3	Endogenous Retrovirus	4.48898	-0.0114147	0.0729687	-0.156433	0.875692	0.946821	V02	PD	6
LTR16A	ERV3	Endogenous Retrovirus	2.11851	0.0904085	0.104168	0.867913	0.385442	0.650474	V02	PD	6
LTR16A1	ERV3	Endogenous Retrovirus	15.3087	0.0239882	0.0304506	0.787773	0.430829	0.687706	V02	PD	6
LTR16A2	ERV3	Endogenous Retrovirus	18.2597	0.023608	0.0331087	0.713045	0.475818	0.717958	V02	PD	6
LTR16B	ERV3	Endogenous Retrovirus	6.09522	-0.0594165	0.0441423	-1.34602	0.178296	0.417538	V02	PD	6
LTR16B1	ERV3	Endogenous Retrovirus	2.27259	0.0658766	0.0798467	0.825039	0.409349	0.67457	V02	PD	6
LTR16B2	ERV3	Endogenous Retrovirus	1.47487	0.168203	0.156186	1.07694	0.281509	0.550932	V02	PD	6
LTR16C	ERV3	Endogenous Retrovirus	68.5656	0.0487902	0.0195092	2.50089	0.0123882	0.0693613	V02	PD	6
LTR16D	ERV3	Endogenous Retrovirus	0.0147456	-0.0741779	1.33623	-0.0555131	0.95573	NA	V02	PD	6
LTR16E	ERV3	Endogenous Retrovirus	0.343979	0.0787613	0.177885	0.442766	0.657935	NA	V02	PD	6
LTR16E1	ERV3	Endogenous Retrovirus	16.8152	0.0205745	0.0331007	0.621574	0.534222	0.754683	V02	PD	6
LTR17	ERV1	Endogenous Retrovirus	4103.59	0.0106614	0.00880507	1.21082	0.225963	0.483019	V02	PD	6
LTR18A	ERV3	Endogenous Retrovirus	193.174	-0.0456705	0.023804	-1.9186	0.0550344	0.201816	V02	PD	6
LTR18B	ERV3	Endogenous Retrovirus	426.046	0.0296434	0.0127371	2.32732	0.0199481	0.0995598	V02	PD	6
LTR18C	ERV3	Endogenous Retrovirus	216.057	0.0204952	0.0193099	1.06138	0.288517	0.554415	V02	PD	6
LTR19A	ERV3	Endogenous Retrovirus	994.428	-0.00236921	0.025929	-0.091373	0.927196	0.965617	V02	PD	6
LTR19B	ERV3	Endogenous Retrovirus	409.461	0.00171435	0.0127445	0.134517	0.892993	0.951664	V02	PD	6
LTR19C	ERV3	Endogenous Retrovirus	574.736	0.01195	0.0165057	0.723991	0.469071	0.712185	V02	PD	6
LTR1A1	ERV1	Endogenous Retrovirus	354.387	0.0205586	0.0304408	0.675362	0.499446	0.733626	V02	PD	6
LTR1A2	ERV1	Endogenous Retrovirus	1749.06	0.0145218	0.0153776	0.944353	0.344989	0.617398	V02	PD	6
LTR1B	ERV1	Endogenous Retrovirus	532	0.0300209	0.0207842	1.44441	0.148624	0.380354	V02	PD	6
LTR1B0	ERV1	Endogenous Retrovirus	140.195	0.0196901	0.0302553	0.6508	0.515176	0.739894	V02	PD	6
LTR1B1	ERV1	Endogenous Retrovirus	117.484	0.027079	0.0205588	1.31715	0.18779	0.429735	V02	PD	6
LTR1C	ERV1	Endogenous Retrovirus	173.088	-0.00604411	0.0206605	-0.292543	0.769871	0.914067	V02	PD	6
LTR1C1	ERV1	Endogenous Retrovirus	32.8786	0.0192502	0.0355917	0.540863	0.588602	0.79503	V02	PD	6
LTR1C2	ERV1	Endogenous Retrovirus	11.1954	-0.00612859	0.0627734	-0.0976305	0.922226	0.962301	V02	PD	6
LTR1C3	ERV1	Endogenous Retrovirus	22.9769	0.0420318	0.055105	0.762758	0.445608	0.69717	V02	PD	6
LTR1D	ERV1	Endogenous Retrovirus	842.338	0.00509572	0.00804873	0.633108	0.526663	0.748634	V02	PD	6
LTR1D1	ERV1	Endogenous Retrovirus	252.364	-0.00297082	0.015266	-0.194604	0.845703	0.941001	V02	PD	6
LTR1E	ERV1	Endogenous Retrovirus	213.661	0.0138444	0.0261388	0.529649	0.596355	0.80217	V02	PD	6
LTR1F	ERV1	Endogenous Retrovirus	275.599	-0.00418643	0.0222589	-0.188079	0.850815	0.941001	V02	PD	6
LTR1F1	ERV1	Endogenous Retrovirus	137.6	0.0410584	0.0394627	1.04043	0.298138	0.56213	V02	PD	6
LTR1F2	ERV1	Endogenous Retrovirus	238.896	0.0251646	0.0170869	1.47275	0.14082	0.370746	V02	PD	6
LTR2	ERV1	Endogenous Retrovirus	160.521	0.00771891	0.0241268	0.319931	0.74902	0.905888	V02	PD	6
LTR21A	ERV1	Endogenous Retrovirus	556.538	0.0107286	0.0257226	0.417088	0.676614	0.866056	V02	PD	6
LTR21B	ERV1	Endogenous Retrovirus	9.72766	0.0447721	0.060885	0.735354	0.462124	0.709178	V02	PD	6
LTR21C	ERV1	Endogenous Retrovirus	19.6471	0.0821442	0.0767023	1.07095	0.284192	0.550932	V02	PD	6
LTR22	ERV2	Endogenous Retrovirus	133.908	0.0480682	0.0322215	1.4918	0.135751	0.362549	V02	PD	6
LTR22A	ERV2	Endogenous Retrovirus	453.375	-0.0186119	0.0153241	-1.21455	0.224536	0.483019	V02	PD	6
LTR22B	ERV2	Endogenous Retrovirus	231.53	-0.00746559	0.00986128	-0.75706	0.449014	0.700512	V02	PD	6
LTR22B1	ERV2	Endogenous Retrovirus	302.642	0.017123	0.00987843	1.73337	0.0830302	0.260177	V02	PD	6
LTR22B2	ERV2	Endogenous Retrovirus	466.774	0.0501442	0.0217279	2.30783	0.0210088	0.10299	V02	PD	6
LTR22C	ERV2	Endogenous Retrovirus	82.2297	0.013258	0.0162435	0.816203	0.414384	0.679146	V02	PD	6
LTR22C0	ERV2	Endogenous Retrovirus	524.353	-0.0035382	0.0122131	-0.289705	0.772042	0.915659	V02	PD	6
LTR22C2	ERV2	Endogenous Retrovirus	182.085	0.06594	0.0171507	3.84473	0.000120684	0.0014628	V02	PD	6
LTR22E	ERV2	Endogenous Retrovirus	308.911	-0.0144179	0.0125504	-1.1488	0.250639	0.511856	V02	PD	6
LTR23	ERV1	Endogenous Retrovirus	262.669	0.0246484	0.00494641	4.98308	6.25808e-07	1.32743e-05	V02	PD	6
LTR24	ERV1	Endogenous Retrovirus	112.885	-0.12183	0.0153244	-7.95006	1.86428e-15	8.94042e-14	V02	PD	6
LTR24B	ERV1	Endogenous Retrovirus	476.398	0.0482423	0.0270693	1.78218	0.0747202	0.243835	V02	PD	6
LTR24C	ERV1	Endogenous Retrovirus	412.944	0.0179552	0.0147743	1.2153	0.224251	0.483019	V02	PD	6
LTR25	ERV1	Endogenous Retrovirus	167.031	0.00451695	0.015009	0.30095	0.763453	0.912339	V02	PD	6
LTR25-int	ERV1	Endogenous Retrovirus	534.941	0.0197506	0.0111044	1.77863	0.0753007	0.244284	V02	PD	6
LTR26	ERV1	Endogenous Retrovirus	277.101	-0.00543923	0.0171454	-0.31724	0.751061	0.907361	V02	PD	6
LTR26B	ERV1	Endogenous Retrovirus	96.1042	-0.0305842	0.0337173	-0.907076	0.364367	0.632908	V02	PD	6
LTR26C	ERV1	Endogenous Retrovirus	89.543	-0.0375904	0.026377	-1.42512	0.154123	0.389012	V02	PD	6
LTR26D	ERV1	Endogenous Retrovirus	252.47	0.00782827	0.0107017	0.731501	0.464473	0.710532	V02	PD	6
LTR26E	ERV1	Endogenous Retrovirus	71.4988	0.0166144	0.0393904	0.421788	0.67318	0.866056	V02	PD	6
LTR27	ERV1	Endogenous Retrovirus	266.174	0.0484145	0.0113421	4.26857	1.96727e-05	0.000314478	V02	PD	6
LTR2752	ERV1	Endogenous Retrovirus	183.984	0.0192894	0.0132562	1.45511	0.145637	0.376262	V02	PD	6
LTR27B	ERV1	Endogenous Retrovirus	288.55	0.024255	0.0102959	2.3558	0.0184829	0.0930898	V02	PD	6
LTR27C	ERV1	Endogenous Retrovirus	384.656	0.00123636	0.00914899	0.135136	0.892504	0.951664	V02	PD	6
LTR27D	ERV1	Endogenous Retrovirus	41.6268	0.0381408	0.0366115	1.04177	0.297519	0.56213	V02	PD	6
LTR27E	ERV1	Endogenous Retrovirus	79.585	0.0116359	0.0182829	0.636432	0.524495	0.748634	V02	PD	6
LTR28	ERV1	Endogenous Retrovirus	597.962	0.0490314	0.0157461	3.11389	0.00184641	0.0153904	V02	PD	6
LTR28B	ERV1	Endogenous Retrovirus	169.003	0.0244307	0.0209427	1.16655	0.243393	0.504414	V02	PD	6
LTR28C	ERV1	Endogenous Retrovirus	400.289	0.0387294	0.0162557	2.38252	0.0171946	0.0890408	V02	PD	6
LTR29	ERV1	Endogenous Retrovirus	199.459	-0.0459916	0.0250525	-1.83581	0.0663861	0.227194	V02	PD	6
LTR2B	ERV1	Endogenous Retrovirus	1630.54	-0.0243661	0.0093049	-2.61864	0.00882823	0.0526353	V02	PD	6
LTR2C	ERV1	Endogenous Retrovirus	511.982	0.0112068	0.0115021	0.974328	0.329894	0.597492	V02	PD	6
LTR3	ERV2	Endogenous Retrovirus	358.583	-0.0497641	0.01452	-3.42728	0.000609666	0.00605821	V02	PD	6
LTR30	ERV1	Endogenous Retrovirus	602.561	-0.0347807	0.0153232	-2.26981	0.023219	0.112327	V02	PD	6
LTR31	ERV1	Endogenous Retrovirus	93.1752	-0.0253072	0.0159585	-1.58582	0.11278	0.321438	V02	PD	6
LTR32	ERV3	Endogenous Retrovirus	295.411	0.0214379	0.0157808	1.35848	0.174313	0.411056	V02	PD	6
LTR33	ERV3	Endogenous Retrovirus	2.35436	0.246779	0.119013	2.07355	0.0381209	0.156893	V02	PD	6
LTR33A	ERV3	Endogenous Retrovirus	0.833421	0.0392692	0.18014	0.217993	0.827435	0.937023	V02	PD	6
LTR33B	ERV3	Endogenous Retrovirus	0.929103	0.205547	0.17485	1.17556	0.23977	0.503745	V02	PD	6
LTR33C	ERV3	Endogenous Retrovirus	0.485831	0.299494	0.212126	1.41187	0.157989	0.39087	V02	PD	6
LTR34	ERV1	Endogenous Retrovirus	90.2433	-0.00338839	0.0172896	-0.195978	0.844627	0.941001	V02	PD	6
LTR35	ERV1	Endogenous Retrovirus	55.1611	0.0701431	0.031933	2.19657	0.0280514	0.127328	V02	PD	6
LTR35A	ERV1	Endogenous Retrovirus	153.1	-0.00644459	0.0153357	-0.420235	0.674314	0.866056	V02	PD	6
LTR35B	ERV1	Endogenous Retrovirus	17.3776	0.00570844	0.0351266	0.16251	0.870904	0.946821	V02	PD	6
LTR36	ERV1	Endogenous Retrovirus	199.009	0.0342135	0.0124227	2.75411	0.00588513	0.0395811	V02	PD	6
LTR37-int	ERV1	Endogenous Retrovirus	75.6404	0.00348286	0.0277932	0.125313	0.900276	0.952269	V02	PD	6
LTR37A	ERV1	Endogenous Retrovirus	51.9812	-0.00397614	0.0195529	-0.203353	0.838859	0.941001	V02	PD	6
LTR37B	ERV1	Endogenous Retrovirus	73.227	-0.0648256	0.0246549	-2.62931	0.00855574	0.0518516	V02	PD	6
LTR38	ERV1	Endogenous Retrovirus	33.3141	0.0353258	0.0580111	0.608949	0.542558	0.759444	V02	PD	6
LTR38A1	ERV1	Endogenous Retrovirus	18.5568	0.0348153	0.05507	0.632201	0.527256	0.748634	V02	PD	6
LTR38B	ERV1	Endogenous Retrovirus	132.799	0.0166361	0.0155284	1.07133	0.28402	0.550932	V02	PD	6
LTR38C	ERV1	Endogenous Retrovirus	84.9148	0.0527015	0.017948	2.93635	0.00332102	0.0247506	V02	PD	6
LTR39	ERV1	Endogenous Retrovirus	3198.63	-0.0320811	0.0338077	-0.948928	0.342657	0.616559	V02	PD	6
LTR3A	ERV2	Endogenous Retrovirus	1063.41	0.00703953	0.0114821	0.613089	0.539817	0.758495	V02	PD	6
LTR3B	ERV2	Endogenous Retrovirus	378.239	-0.0158416	0.0135522	-1.16893	0.242433	0.504414	V02	PD	6
LTR4	ERV1	Endogenous Retrovirus	587.718	-0.0340068	0.0262817	-1.29393	0.195689	0.441401	V02	PD	6
LTR40A	ERV3	Endogenous Retrovirus	90.5072	-0.00252293	0.0207139	-0.121799	0.903058	0.952269	V02	PD	6
LTR40A1	ERV3	Endogenous Retrovirus	5470.37	0.0792549	0.0546117	1.45124	0.146712	0.378091	V02	PD	6
LTR40B	ERV3	Endogenous Retrovirus	140.606	-0.0126256	0.0130048	-0.97084	0.331628	0.599649	V02	PD	6
LTR40C	ERV3	Endogenous Retrovirus	13.0996	-0.0246418	0.0222358	-1.1082	0.267775	0.532851	V02	PD	6
LTR41	ERV3	Endogenous Retrovirus	184.716	0.00259358	0.0210132	0.123426	0.901769	0.952269	V02	PD	6
LTR41B	ERV3	Endogenous Retrovirus	16.2849	0.0466022	0.0273693	1.70272	0.0886204	0.267072	V02	PD	6
LTR41C	ERV3	Endogenous Retrovirus	33.4752	0.00587843	0.0209086	0.281148	0.778597	0.918494	V02	PD	6
LTR42	ERV3	Endogenous Retrovirus	58.3787	0.0397965	0.02393	1.66304	0.096305	0.284784	V02	PD	6
LTR43	ERV1	Endogenous Retrovirus	240.449	0.00657705	0.0113279	0.580605	0.561506	0.773192	V02	PD	6
LTR43B	ERV1	Endogenous Retrovirus	207.3	-0.087629	0.0400401	-2.18853	0.028631	0.129426	V02	PD	6
LTR43_I	ERV1	Endogenous Retrovirus	1317.2	-0.0187005	0.0363482	-0.514484	0.606914	0.80751	V02	PD	6
LTR44	ERV1	Endogenous Retrovirus	160.505	0.0338752	0.0232815	1.45503	0.145661	0.376262	V02	PD	6
LTR45	ERV1	Endogenous Retrovirus	24.7415	0.0655489	0.0549103	1.19375	0.232578	0.492386	V02	PD	6
LTR45B	ERV1	Endogenous Retrovirus	180.197	-0.0102899	0.0161996	-0.635197	0.5253	0.748634	V02	PD	6
LTR45C	ERV1	Endogenous Retrovirus	277.813	-0.0114656	0.0102062	-1.1234	0.261267	0.525871	V02	PD	6
LTR46	ERV1	Endogenous Retrovirus	162.241	0.0133152	0.0168266	0.791317	0.428759	0.686388	V02	PD	6
LTR47A	ERV3	Endogenous Retrovirus	223.506	0.0235876	0.0119543	1.97315	0.048479	0.183736	V02	PD	6
LTR47A2	ERV3	Endogenous Retrovirus	470.951	-0.0309752	0.018539	-1.67081	0.0947587	0.281722	V02	PD	6
LTR47B	ERV3	Endogenous Retrovirus	17.5193	-0.00332498	0.0309971	-0.107267	0.914577	0.957477	V02	PD	6
LTR47B2	ERV3	Endogenous Retrovirus	80.1432	0.00714708	0.0234364	0.304956	0.760399	0.910605	V02	PD	6
LTR47B3	ERV3	Endogenous Retrovirus	9.59921	0.0303118	0.0571351	0.530529	0.595745	0.80217	V02	PD	6
LTR47B4	ERV3	Endogenous Retrovirus	66.1695	0.0423314	0.0153844	2.75158	0.00593089	0.0396471	V02	PD	6
LTR48	ERV1	Endogenous Retrovirus	135.057	0.00522483	0.018445	0.283265	0.776973	0.917561	V02	PD	6
LTR48B	ERV1	Endogenous Retrovirus	193.381	0.00466998	0.0103439	0.45147	0.651651	0.850617	V02	PD	6
LTR49	ERV1	Endogenous Retrovirus	579.314	-0.0164338	0.0067427	-2.43727	0.0147988	0.0796246	V02	PD	6
LTR5	ERV2	Endogenous Retrovirus	1258.93	-0.0198952	0.0140581	-1.41522	0.157005	0.390689	V02	PD	6
LTR50	ERV3	Endogenous Retrovirus	6.87791	0.111698	0.0617436	1.80906	0.0704416	0.236161	V02	PD	6
LTR51	ERV1	Endogenous Retrovirus	164.582	0.00215927	0.00623209	0.346477	0.728984	0.895519	V02	PD	6
LTR52	ERV3	Endogenous Retrovirus	117.68	-0.0640157	0.0329237	-1.94437	0.0518513	0.193216	V02	PD	6
LTR53	ERV3	Endogenous Retrovirus	68.5247	-0.00503469	0.0175454	-0.286953	0.774149	0.916186	V02	PD	6
LTR53-int	ERV3	Endogenous Retrovirus	199.448	0.00509692	0.0293007	0.173952	0.861903	0.944071	V02	PD	6
LTR53B	ERV3	Endogenous Retrovirus	29.2556	0.0765335	0.0417742	1.83208	0.0669401	0.227886	V02	PD	6
LTR54	ERV1	Endogenous Retrovirus	592.353	-0.017579	0.0123243	-1.42637	0.153762	0.389012	V02	PD	6
LTR54B	ERV1	Endogenous Retrovirus	89.2888	0.0309862	0.0151922	2.0396	0.0413897	0.167226	V02	PD	6
LTR55	ERV3	Endogenous Retrovirus	9.75225	0.0153876	0.0767382	0.20052	0.841074	0.941001	V02	PD	6
LTR56	ERV1	Endogenous Retrovirus	364.14	0.0197685	0.00856037	2.3093	0.0209269	0.10299	V02	PD	6
LTR57	ERV3	Endogenous Retrovirus	592.442	-0.0217831	0.024308	-0.896131	0.370183	0.634076	V02	PD	6
LTR58	ERV1	Endogenous Retrovirus	14.3761	-0.0862495	0.0308875	-2.79238	0.00523217	0.0360693	V02	PD	6
LTR59	ERV1	Endogenous Retrovirus	53.1476	0.0184375	0.03139	0.58737	0.556955	0.769827	V02	PD	6
LTR5A	ERV2	Endogenous Retrovirus	2942.54	0.0269051	0.00748148	3.59622	0.000322872	0.00339169	V02	PD	6
LTR5B	ERV2	Endogenous Retrovirus	3779.12	0.00193649	0.00619499	0.312591	0.754592	0.90945	V02	PD	6
LTR5_Hs	ERV2	Endogenous Retrovirus	4397.96	-0.012903	0.0079618	-1.62062	0.1051	0.302677	V02	PD	6
LTR60	ERV1	Endogenous Retrovirus	65.6348	0.0249681	0.0233023	1.07149	0.283951	0.550932	V02	PD	6
LTR60B	ERV1	Endogenous Retrovirus	81.8076	-0.0172662	0.0231064	-0.747247	0.454915	0.705726	V02	PD	6
LTR61	ERV1	Endogenous Retrovirus	288.284	-0.0346886	0.0133931	-2.59004	0.00959657	0.0557106	V02	PD	6
LTR62	ERV3	Endogenous Retrovirus	93.9612	0.0346292	0.033323	1.0392	0.298714	0.562254	V02	PD	6
LTR64	ERV1	Endogenous Retrovirus	66.9247	0.0396235	0.01976	2.00524	0.0449379	0.177023	V02	PD	6
LTR65	ERV1	Endogenous Retrovirus	36.4701	0.00905126	0.023149	0.391	0.695797	0.87454	V02	PD	6
LTR66	ERV3	Endogenous Retrovirus	1085.39	-0.0466435	0.0150753	-3.09403	0.00197458	0.0160144	V02	PD	6
LTR67B	ERV3	Endogenous Retrovirus	48.0219	0.00181719	0.0237825	0.0764088	0.939094	0.967164	V02	PD	6
LTR68	ERV1	Endogenous Retrovirus	51.4663	0.0411501	0.0281284	1.46294	0.143484	0.374145	V02	PD	6
LTR69	ERV3	Endogenous Retrovirus	5.4975	0.0638914	0.0943938	0.67686	0.498495	0.733626	V02	PD	6
LTR6A	ERV1	Endogenous Retrovirus	262.652	0.018809	0.0227885	0.825373	0.40916	0.67457	V02	PD	6
LTR6B	ERV1	Endogenous Retrovirus	1540.48	-0.0377709	0.0127468	-2.96316	0.00304494	0.0234865	V02	PD	6
LTR6C	ERV1	Endogenous Retrovirus	333.619	0.0529346	0.0140027	3.78032	0.000156626	0.00181023	V02	PD	6
LTR6D	ERV1	Endogenous Retrovirus	150.635	-0.0469864	0.0170569	-2.75468	0.00587498	0.0395811	V02	PD	6
LTR70	ERV1	Endogenous Retrovirus	530.121	0.00931436	0.015534	0.599611	0.548766	0.766188	V02	PD	6
LTR71A	ERV1	Endogenous Retrovirus	257.224	0.0347991	0.0108523	3.20662	0.00134304	0.0115732	V02	PD	6
LTR71B	ERV1	Endogenous Retrovirus	461.455	0.0459814	0.0184813	2.48799	0.0128466	0.071205	V02	PD	6
LTR72	ERV1	Endogenous Retrovirus	95.9111	-0.0136826	0.0147773	-0.925925	0.354485	0.625595	V02	PD	6
LTR72B	ERV1	Endogenous Retrovirus	31.9029	0.0627719	0.0426282	1.47254	0.140874	0.370746	V02	PD	6
LTR73	ERV1	Endogenous Retrovirus	106.595	-0.0257351	0.0145757	-1.76561	0.0774608	0.249094	V02	PD	6
LTR75	ERV3	Endogenous Retrovirus	11.0886	0.00225654	0.0344414	0.065518	0.947762	0.973353	V02	PD	6
LTR75B	ERV3	Endogenous Retrovirus	0.0745149	-0.0396602	0.448235	-0.0884807	0.929495	NA	V02	PD	6
LTR75_1	ERV1	Endogenous Retrovirus	21.5081	0.0254902	0.0253963	1.0037	0.315525	0.583933	V02	PD	6
LTR76	ERV1	Endogenous Retrovirus	946.053	-0.0208676	0.0123023	-1.69624	0.0898413	0.268736	V02	PD	6
LTR77	ERV1	Endogenous Retrovirus	46.5693	0.0606514	0.0442343	1.37114	0.170332	0.406658	V02	PD	6
LTR77B	ERV3	Endogenous Retrovirus	136.952	0.030432	0.0159792	1.90448	0.0568483	0.205586	V02	PD	6
LTR78B	ERV1	Endogenous Retrovirus	0.445883	-0.00043896	0.223589	-0.00196324	0.998434	0.999077	V02	PD	6
LTR79	ERV3	Endogenous Retrovirus	1.88448	0.311624	0.0959148	3.24897	0.00115825	0.0103865	V02	PD	6
LTR7A	ERV3	Endogenous Retrovirus	3215.81	-0.00669318	0.0303539	-0.220505	0.825478	0.936253	V02	PD	6
LTR7B	ERV3	Endogenous Retrovirus	5872.98	-0.0301514	0.0213186	-1.41432	0.157267	0.390689	V02	PD	6
LTR7C	ERV3	Endogenous Retrovirus	427.582	0.00544051	0.013931	0.390532	0.696143	0.87454	V02	PD	6
LTR7Y	ERV3	Endogenous Retrovirus	2620.72	-0.0222153	0.0263616	-0.842716	0.399387	0.666239	V02	PD	6
LTR8	ERV1	Endogenous Retrovirus	4533.75	-0.0202822	0.0105731	-1.91829	0.0550739	0.201816	V02	PD	6
LTR80A	ERV3	Endogenous Retrovirus	0.245857	0.013685	0.234379	0.0583885	0.953439	NA	V02	PD	6
LTR80B	ERV3	Endogenous Retrovirus	4.20797	-0.118508	0.0562757	-2.10584	0.035218	0.148833	V02	PD	6
LTR81AB	ERV1	Endogenous Retrovirus	0.17521	0.119891	0.278329	0.430754	0.666647	NA	V02	PD	6
LTR82A	ERV3	Endogenous Retrovirus	2.70329	-0.0554067	0.0692393	-0.800221	0.423583	0.682061	V02	PD	6
LTR82B	ERV3	Endogenous Retrovirus	1.32831	-0.0459969	0.0875996	-0.525081	0.599527	0.804992	V02	PD	6
LTR83	ERV3	Endogenous Retrovirus	0.141175	-0.036326	0.309244	-0.117467	0.90649	NA	V02	PD	6
LTR85a	Gypsy	LTR	0.55251	0.139191	0.137858	1.00967	0.312655	0.583516	V02	PD	6
LTR85c	Gypsy	LTR	0.432409	0.193302	0.205726	0.939612	0.347417	0.618066	V02	PD	6
LTR87	ERV3	Endogenous Retrovirus	19.761	-0.0412328	0.0458666	-0.898971	0.368668	0.634076	V02	PD	6
LTR8A	ERV1	Endogenous Retrovirus	865.965	-0.00245564	0.0197642	-0.124247	0.90112	0.952269	V02	PD	6
LTR8B	ERV1	Endogenous Retrovirus	934.395	-0.00882993	0.0152349	-0.579585	0.562194	0.773192	V02	PD	6
LTR9	ERV1	Endogenous Retrovirus	1514.44	0.0127823	0.0122774	1.04113	0.297815	0.56213	V02	PD	6
LTR90A	LTR	LTR	0.380582	-0.0992543	0.159591	-0.62193	0.533988	NA	V02	PD	6
LTR9A1	ERV1	Endogenous Retrovirus	403.832	0.00390608	0.0155417	0.251329	0.801559	0.930096	V02	PD	6
LTR9B	ERV1	Endogenous Retrovirus	1494.55	0.0210765	0.00999514	2.10868	0.0349724	0.148364	V02	PD	6
LTR9C	ERV1	Endogenous Retrovirus	216.855	0.0351116	0.0130417	2.69226	0.00709697	0.0447312	V02	PD	6
LTR9D	ERV1	Endogenous Retrovirus	305.612	0.0311522	0.0155514	2.00317	0.0451586	0.177048	V02	PD	6
MADE1	Mariner/Tc1	DNA	925.404	-0.0369915	0.00935152	-3.95566	7.63222e-05	0.00102663	V02	PD	6
MamGypLTR1a	Gypsy	LTR	0.0385105	-0.0982233	0.73254	-0.134086	0.893335	NA	V02	PD	6
MamRep1527	LTR	LTR	1.56502	0.0927946	0.0812158	1.14257	0.253218	0.515312	V02	PD	6
MamRep1879	hAT	DNA	0.146679	0.130499	0.299352	0.435939	0.662881	NA	V02	PD	6
MamRep4096	hAT	DNA	1.07301	-0.0201888	0.106079	-0.190318	0.84906	0.941001	V02	PD	6
MamRep434	Mariner/Tc1	DNA	0.336067	0.134582	0.222626	0.60452	0.545498	NA	V02	PD	6
MamRep488	hAT	DNA	0.0113817	-0.0162605	1.74964	-0.00929366	0.992585	NA	V02	PD	6
MamRep564	Interspersed Repeat	Interspersed Repeat	0.30897	0.0847844	0.228649	0.370806	0.710782	NA	V02	PD	6
MamRep605	LTR	LTR	51.2233	0.0160476	0.0308994	0.519348	0.603518	0.805066	V02	PD	6
MARE1	Mariner/Tc1	DNA	0.0240238	-0.059372	0.975751	-0.0608476	0.951481	NA	V02	PD	6
MARE10	Mariner/Tc1	DNA	0.0697538	-0.0295266	0.477113	-0.0618859	0.950654	NA	V02	PD	6
MARE8	Transposase	DNA	0.187222	-0.0304648	0.276755	-0.110079	0.912347	NA	V02	PD	6
MARNA	Mariner/Tc1	DNA	1.45573	0.0562832	0.108363	0.519397	0.603484	0.805066	V02	PD	6
MER101	ERV1	Endogenous Retrovirus	87.3253	0.03646	0.026305	1.38605	0.165733	0.398264	V02	PD	6
MER101B	ERV1	Endogenous Retrovirus	50.2292	-0.0398119	0.023364	-1.70398	0.0883842	0.267072	V02	PD	6
MER101_I	ERV1	Endogenous Retrovirus	887.016	0.0104861	0.0260093	0.403166	0.686826	0.872776	V02	PD	6
MER103	hAT	DNA	242.846	-0.0134362	0.0309231	-0.434503	0.663923	0.860526	V02	PD	6
MER103B	hAT	DNA	0.772213	0.146543	0.13987	1.04771	0.294773	0.55865	V02	PD	6
MER103C	hAT	DNA	0.333533	0.183763	0.200836	0.914994	0.360195	NA	V02	PD	6
MER104	Mariner/Tc1	DNA	120.31	-0.0105982	0.0269664	-0.393014	0.694309	0.874227	V02	PD	6
MER104A	Mariner/Tc1	DNA	1.79696	-0.0250513	0.0962889	-0.260168	0.794734	0.928593	V02	PD	6
MER104C	Mariner/Tc1	DNA	3.93838	0.138249	0.120448	1.14779	0.251055	0.511856	V02	PD	6
MER105	hAT	DNA	25.7071	-0.0124943	0.0293996	-0.424981	0.670851	0.866056	V02	PD	6
MER106	hAT	DNA	20.6576	0.0460355	0.0262391	1.75446	0.0793521	0.253485	V02	PD	6
MER106B	hAT	DNA	26.7949	0.0118918	0.0309526	0.384194	0.700835	0.876773	V02	PD	6
MER107	hAT	DNA	1371.11	0.00459781	0.013826	0.332547	0.739476	0.900267	V02	PD	6
MER110	ERV1	Endogenous Retrovirus	0.0200783	-0.0282925	1.0947	-0.0258451	0.979381	NA	V02	PD	6
MER110A	ERV1	Endogenous Retrovirus	2.26681	-0.0685736	0.0884127	-0.775607	0.437981	0.689212	V02	PD	6
MER110I	ERV1	Endogenous Retrovirus	13.0663	-0.0445289	0.0346311	-1.28581	0.19851	0.444132	V02	PD	6
MER112	hAT	DNA	19.7154	-0.0521681	0.0370996	-1.40616	0.159675	0.39087	V02	PD	6
MER113	hAT	DNA	2.40264	0.0814761	0.0617678	1.31907	0.187146	0.429735	V02	PD	6
MER113B	hAT	DNA	1.40037	0.027173	0.0841883	0.322764	0.746874	0.904911	V02	PD	6
MER115	hAT	DNA	54.2387	-0.423348	0.0338984	-12.4887	8.6044e-36	6.77904e-34	V02	PD	6
MER116	Mariner/Tc1	DNA	2.10928	0.0908083	0.0652908	1.39083	0.164278	0.396496	V02	PD	6
MER117	hAT	DNA	4.1766	-0.00106903	0.104887	-0.0101922	0.991868	0.996385	V02	PD	6
MER119	hAT	DNA	41.7504	0.000522928	0.0177737	0.0294214	0.976529	0.989038	V02	PD	6
MER11A	ERV2	Endogenous Retrovirus	7893.53	0.00363663	0.004881	0.745057	0.456237	0.706069	V02	PD	6
MER11B	ERV2	Endogenous Retrovirus	8413.63	-0.00419593	0.00728971	-0.575597	0.564888	0.774964	V02	PD	6
MER11C	ERV2	Endogenous Retrovirus	5422.81	-0.00123257	0.00659666	-0.186847	0.85178	0.941001	V02	PD	6
MER11D	ERV2	Endogenous Retrovirus	1793.87	-0.00477989	0.00880479	-0.542873	0.587217	0.794724	V02	PD	6
MER121	hAT	DNA	41.2725	-0.0377343	0.0240487	-1.56908	0.11663	0.327335	V02	PD	6
MER122	Interspersed Repeat	Interspersed Repeat	21.0942	-0.187814	0.103203	-1.81985	0.0687822	0.232008	V02	PD	6
MER124	Transposase	DNA	0.00859439	-0.0301534	1.94828	-0.015477	0.987652	NA	V02	PD	6
MER126	Transposase	DNA	0.0406457	0.0133566	2.86543	0.00466131	0.996281	NA	V02	PD	6
MER131	Transposase	DNA	0.278421	0.166238	0.226053	0.735393	0.4621	NA	V02	PD	6
MER132	Mariner/Tc1	DNA	0.322667	-0.0194171	0.257831	-0.0753094	0.939969	NA	V02	PD	6
MER134	Crypton	DNA	0.236318	-0.0410609	0.251546	-0.163234	0.870334	NA	V02	PD	6
MER135	Transposase	DNA	0.332297	0.112696	0.239742	0.470071	0.638304	NA	V02	PD	6
MER136	Merlin	DNA	0.0766914	-0.0304974	0.479687	-0.0635778	0.949306	NA	V02	PD	6
MER1A	hAT	DNA	5495.3	-0.00203053	0.00866508	-0.234335	0.814725	0.933535	V02	PD	6
MER1B	hAT	DNA	5810.18	-0.00213683	0.0137422	-0.155494	0.876432	0.946821	V02	PD	6
MER2	Mariner/Tc1	DNA	3714.63	-0.0259791	0.0232524	-1.11727	0.263879	0.529198	V02	PD	6
MER20	hAT	DNA	1818.89	0.0101462	0.0136234	0.744761	0.456416	0.706069	V02	PD	6
MER20B	hAT	DNA	101.703	0.0191096	0.0204152	0.936046	0.349249	0.620325	V02	PD	6
MER21	ERV3	Endogenous Retrovirus	120.689	0.00178107	0.0206669	0.08618	0.931323	0.965617	V02	PD	6
MER21A	ERV3	Endogenous Retrovirus	970.757	0.0323574	0.0133448	2.42472	0.0153203	0.081557	V02	PD	6
MER21B	ERV3	Endogenous Retrovirus	1413.84	0.0192217	0.0120318	1.59758	0.110136	0.315533	V02	PD	6
MER21C	ERV3	Endogenous Retrovirus	1017.09	0.0114276	0.013405	0.852487	0.393944	0.660365	V02	PD	6
MER21C_BT	ERV3	Endogenous Retrovirus	277.104	0.00756856	0.0159773	0.473706	0.63571	0.833755	V02	PD	6
MER21I	ERV1	Endogenous Retrovirus	143.397	0.0341309	0.0183344	1.86157	0.0626631	0.21672	V02	PD	6
MER22	Satellite	Tandem Repeat	1549.96	-0.190998	0.0808965	-2.36101	0.0182251	0.0922124	V02	PD	6
MER25	L1	LINE	211.732	-0.0200963	0.0188709	-1.06494	0.286904	0.552278	V02	PD	6
MER28	Mariner/Tc1	DNA	2004.71	-0.0213352	0.0156365	-1.36445	0.172427	0.409886	V02	PD	6
MER2B	Mariner/Tc1	DNA	2492.48	-0.0330082	0.0255396	-1.29243	0.196208	0.441668	V02	PD	6
MER3	hAT	DNA	387.181	-0.0232981	0.0148864	-1.56506	0.117568	0.329132	V02	PD	6
MER30	hAT	DNA	5051.15	-0.00370653	0.0166226	-0.222981	0.82355	0.936253	V02	PD	6
MER30B	hAT	DNA	4216.6	-0.00358255	0.0157157	-0.22796	0.819677	0.934957	V02	PD	6
MER31	ERV1	Endogenous Retrovirus	208.501	0.0150195	0.0149336	1.00575	0.314535	0.583933	V02	PD	6
MER31A	ERV1	Endogenous Retrovirus	577.715	-0.0300596	0.0123706	-2.42993	0.0151018	0.0808606	V02	PD	6
MER31B	ERV1	Endogenous Retrovirus	128.469	0.0149955	0.0149365	1.00395	0.315404	0.583933	V02	PD	6
MER31_I	ERV1	Endogenous Retrovirus	328.353	-0.131009	0.0345095	-3.79632	0.00014686	0.00174179	V02	PD	6
MER33	hAT	DNA	430.585	-0.0441183	0.0224085	-1.96882	0.0489741	0.183736	V02	PD	6
MER34	ERV1	Endogenous Retrovirus	245.387	-0.00374191	0.0168858	-0.221601	0.824624	0.936253	V02	PD	6
MER34-int	ERV1	Endogenous Retrovirus	49.4025	0.0393381	0.0228631	1.72059	0.0853254	0.26511	V02	PD	6
MER34A	ERV1	Endogenous Retrovirus	109.362	0.00257257	0.021595	0.119128	0.905174	0.952759	V02	PD	6
MER34A1	ERV1	Endogenous Retrovirus	116.056	-0.00397598	0.0206575	-0.192472	0.847373	0.941001	V02	PD	6
MER34B	ERV1	Endogenous Retrovirus	206.362	0.000485685	0.013002	0.0373546	0.970202	0.986298	V02	PD	6
MER34B_I	ERV1	Endogenous Retrovirus	860.797	-0.150362	0.0399182	-3.76675	0.000165385	0.00188061	V02	PD	6
MER34C	ERV1	Endogenous Retrovirus	223.983	0.0190998	0.0107293	1.78015	0.075052	0.244196	V02	PD	6
MER34C2	ERV1	Endogenous Retrovirus	96.874	0.0512675	0.0220741	2.32252	0.0202051	0.100044	V02	PD	6
MER34D	ERV1	Endogenous Retrovirus	119.647	0.0124485	0.0143681	0.866393	0.386274	0.650474	V02	PD	6
MER35	ERV1	Endogenous Retrovirus	1.27128	-0.200244	0.191024	-1.04826	0.294517	0.55865	V02	PD	6
MER39	ERV1	Endogenous Retrovirus	710.012	0.00884944	0.00830256	1.06587	0.286483	0.552278	V02	PD	6
MER39B	ERV1	Endogenous Retrovirus	1027.34	0.0255258	0.0153111	1.66715	0.0954852	0.283119	V02	PD	6
MER41A	ERV1	Endogenous Retrovirus	8176.19	-0.00597417	0.0087066	-0.686166	0.492609	0.731288	V02	PD	6
MER41B	ERV1	Endogenous Retrovirus	4678.5	0.00376863	0.00558234	0.675098	0.499614	0.733626	V02	PD	6
MER41C	ERV1	Endogenous Retrovirus	422.749	0.00219617	0.00955342	0.229883	0.818183	0.934219	V02	PD	6
MER41D	ERV1	Endogenous Retrovirus	118.923	0.0394919	0.0175546	2.24967	0.02447	0.115251	V02	PD	6
MER41E	ERV1	Endogenous Retrovirus	102.809	0.018724	0.0248862	0.752387	0.451819	0.703892	V02	PD	6
MER41F	ERV1	Endogenous Retrovirus	440.903	-0.0157712	0.00950921	-1.65852	0.0972129	0.285936	V02	PD	6
MER41G	ERV1	Endogenous Retrovirus	29.9118	0.0579508	0.0734916	0.788537	0.430383	0.687706	V02	PD	6
MER41I	ERV1	Endogenous Retrovirus	1090.16	0.00144697	0.0149785	0.0966035	0.923041	0.962301	V02	PD	6
MER44A	Mariner/Tc1	DNA	3224.1	-0.0184428	0.0241667	-0.763151	0.445373	0.69717	V02	PD	6
MER44B	Mariner/Tc1	DNA	2695.56	-0.0192477	0.0112917	-1.70458	0.0882719	0.267072	V02	PD	6
MER44C	Mariner/Tc1	DNA	1457.69	0.0134126	0.0198132	0.676949	0.498438	0.733626	V02	PD	6
MER44D	Mariner/Tc1	DNA	44.0514	0.226711	0.0625447	3.62479	0.000289201	0.00309698	V02	PD	6
MER45	hAT	DNA	4.1547	0.18726	0.1394	1.34333	0.179164	0.418682	V02	PD	6
MER45B	hAT	DNA	119.325	0.0225496	0.0180182	1.25149	0.210754	0.464924	V02	PD	6
MER45C	hAT	DNA	9.02757	0.116114	0.129086	0.899512	0.36838	0.634076	V02	PD	6
MER45R	hAT	DNA	243.588	-0.0528297	0.0293718	-1.79865	0.072074	0.239451	V02	PD	6
MER46C	Mariner/Tc1	DNA	21.5089	-0.0787744	0.041112	-1.91609	0.0553532	0.202167	V02	PD	6
MER47B	Mariner/Tc1	DNA	34.9842	-0.031848	0.0214625	-1.48389	0.137838	0.364593	V02	PD	6
MER48	ERV1	Endogenous Retrovirus	267.888	-0.0210108	0.0127488	-1.64807	0.0993387	0.291273	V02	PD	6
MER49	ERV1	Endogenous Retrovirus	1115.78	-0.00365423	0.00655789	-0.557227	0.577372	0.785255	V02	PD	6
MER4A	ERV1	Endogenous Retrovirus	1055.38	0.0165037	0.00834103	1.97862	0.0478587	0.182658	V02	PD	6
MER4A1	ERV1	Endogenous Retrovirus	4612.71	0.0101716	0.00797596	1.27528	0.202209	0.448765	V02	PD	6
MER4A1_LTR	ERV1	Endogenous Retrovirus	2178.41	0.00157675	0.0061788	0.255186	0.798579	0.930096	V02	PD	6
MER4B	ERV1	Endogenous Retrovirus	223.028	-0.00202916	0.0112639	-0.180147	0.857037	0.941001	V02	PD	6
MER4BI	ERV1	Endogenous Retrovirus	1472.93	0.00297311	0.0174692	0.170192	0.864859	0.945465	V02	PD	6
MER4C	ERV1	Endogenous Retrovirus	1401.86	-0.0176216	0.00880122	-2.00218	0.0452652	0.177048	V02	PD	6
MER4CL34	ERV1	Endogenous Retrovirus	218.908	-0.0329093	0.0175271	-1.87763	0.0604323	0.214263	V02	PD	6
MER4D	ERV1	Endogenous Retrovirus	1377.86	0.031495	0.0075667	4.16232	3.15032e-05	0.00048941	V02	PD	6
MER4D1	ERV1	Endogenous Retrovirus	3503.99	0.0117096	0.00614629	1.90515	0.0567603	0.205586	V02	PD	6
MER4D_LTR	ERV1	Endogenous Retrovirus	1178.81	0.00364974	0.00918462	0.397376	0.69109	0.874227	V02	PD	6
MER4E	ERV1	Endogenous Retrovirus	3938.21	0.00857183	0.00762634	1.12398	0.261023	0.525871	V02	PD	6
MER4E1	ERV1	Endogenous Retrovirus	1413.54	0.0237546	0.0118234	2.00912	0.0445239	0.176021	V02	PD	6
MER4I	ERV1	Endogenous Retrovirus	4353.94	-0.0345042	0.0197264	-1.74914	0.080267	0.254409	V02	PD	6
MER50	ERV1	Endogenous Retrovirus	1111.55	0.0291166	0.0101904	2.85726	0.00427314	0.0302133	V02	PD	6
MER50B	ERV1	Endogenous Retrovirus	540.037	0.00887703	0.0126603	0.701169	0.483197	0.725125	V02	PD	6
MER50C	ERV1	Endogenous Retrovirus	46.3055	0.0105771	0.0287967	0.367302	0.713394	0.883135	V02	PD	6
MER50I	ERV1	Endogenous Retrovirus	1777.31	0.00087025	0.00896336	0.0970897	0.922655	0.962301	V02	PD	6
MER51A	ERV1	Endogenous Retrovirus	2621.7	0.0120096	0.00916315	1.31064	0.18998	0.43295	V02	PD	6
MER51B	ERV1	Endogenous Retrovirus	645.478	0.00879732	0.0118424	0.742865	0.457564	0.706161	V02	PD	6
MER51C	ERV1	Endogenous Retrovirus	612.337	0.0180724	0.0123906	1.45856	0.144687	0.375505	V02	PD	6
MER51D	ERV1	Endogenous Retrovirus	142.487	0.00433816	0.0230975	0.187819	0.851018	0.941001	V02	PD	6
MER51E	ERV1	Endogenous Retrovirus	143.158	0.0202386	0.0188965	1.07103	0.284157	0.550932	V02	PD	6
MER51I	ERV1	Endogenous Retrovirus	935.811	0.0171329	0.00990702	1.72937	0.0837436	0.261669	V02	PD	6
MER52A	ERV1	Endogenous Retrovirus	556.752	0.0320955	0.0145117	2.2117	0.0269874	0.123515	V02	PD	6
MER52AI	ERV1	Endogenous Retrovirus	884.887	-0.023417	0.0113662	-2.06024	0.039376	0.160858	V02	PD	6
MER52B	ERV1	Endogenous Retrovirus	664.862	0.0317173	0.0148612	2.13423	0.0328241	0.141426	V02	PD	6
MER52C	ERV1	Endogenous Retrovirus	924.915	0.0592689	0.0194497	3.04729	0.00230912	0.0184562	V02	PD	6
MER52D	ERV1	Endogenous Retrovirus	748.49	0.0136394	0.0149323	0.913414	0.361025	0.632908	V02	PD	6
MER53	hAT	DNA	437.148	-0.0228147	0.00923197	-2.47126	0.0134636	0.0738824	V02	PD	6
MER54	ERV3	Endogenous Retrovirus	120.941	-0.00157666	0.0174497	-0.0903541	0.928006	0.965617	V02	PD	6
MER54A	ERV3	Endogenous Retrovirus	131.594	0.00833207	0.011534	0.72239	0.470055	0.712185	V02	PD	6
MER54B	ERV3	Endogenous Retrovirus	81.3827	0.0428379	0.0282782	1.51488	0.129804	0.353443	V02	PD	6
MER57A1	ERV1	Endogenous Retrovirus	773.766	-0.00327842	0.00811842	-0.403825	0.686341	0.872776	V02	PD	6
MER57A_I	ERV1	Endogenous Retrovirus	1596.52	0.00113837	0.00892754	0.127512	0.898535	0.952269	V02	PD	6
MER57B1	ERV1	Endogenous Retrovirus	603.935	-0.0133672	0.00950216	-1.40675	0.159501	0.39087	V02	PD	6
MER57B2	ERV1	Endogenous Retrovirus	179.489	0.0143332	0.0182798	0.784101	0.432981	0.689212	V02	PD	6
MER57C1	ERV1	Endogenous Retrovirus	42.581	-0.0466585	0.012309	-3.79061	0.000150278	0.00176336	V02	PD	6
MER57C2	ERV1	Endogenous Retrovirus	136.553	-0.039011	0.0173511	-2.24834	0.0245548	0.115251	V02	PD	6
MER57D	ERV1	Endogenous Retrovirus	140.913	-0.0164605	0.0181223	-0.908298	0.363721	0.632908	V02	PD	6
MER57E1	ERV1	Endogenous Retrovirus	20.0914	-0.00508678	0.0434868	-0.116973	0.906881	0.952759	V02	PD	6
MER57E2	ERV1	Endogenous Retrovirus	8.91459	-0.0481453	0.0399382	-1.20549	0.228012	0.485517	V02	PD	6
MER57E3	ERV1	Endogenous Retrovirus	190.06	0.07037	0.0261789	2.68804	0.00718717	0.0450424	V02	PD	6
MER57F	ERV1	Endogenous Retrovirus	18.5199	0.0359344	0.0316946	1.13377	0.256891	0.520866	V02	PD	6
MER57I	ERV1	Endogenous Retrovirus	3306.97	0.0124426	0.00987181	1.26041	0.20752	0.458707	V02	PD	6
MER58A	hAT	DNA	4.28335	0.733188	0.539065	1.36011	0.173795	0.411056	V02	PD	6
MER58B	hAT	DNA	356.338	-0.00622681	0.0211761	-0.294049	0.76872	0.914067	V02	PD	6
MER58C	hAT	DNA	31.58	0.0509375	0.0271078	1.87907	0.0602347	0.214263	V02	PD	6
MER58D	hAT	DNA	18.9338	0.113461	0.0332327	3.41413	0.000639864	0.00630152	V02	PD	6
MER5A	hAT	DNA	508.276	-0.00120384	0.0112711	-0.106808	0.914942	0.957477	V02	PD	6
MER5A1	hAT	DNA	323.967	0.0295748	0.0153301	1.92919	0.053707	0.198788	V02	PD	6
MER5B	hAT	DNA	214.373	0.00734839	0.0218814	0.335829	0.737	0.898244	V02	PD	6
MER5C	hAT	DNA	67.854	-0.00971536	0.02402	-0.40447	0.685867	0.872776	V02	PD	6
MER5C1	hAT	DNA	5.87862	-0.151142	0.0418601	-3.61064	0.000305443	0.00323946	V02	PD	6
MER6	Mariner/Tc1	DNA	931.029	-0.0482057	0.0119057	-4.04895	5.1447e-05	0.000718304	V02	PD	6
MER61A	ERV1	Endogenous Retrovirus	25.7149	0.111377	0.0898645	1.23939	0.215202	0.470967	V02	PD	6
MER61B	ERV1	Endogenous Retrovirus	267.173	-0.00568358	0.0168931	-0.336443	0.736537	0.898244	V02	PD	6
MER61C	ERV1	Endogenous Retrovirus	69.6348	0.00638119	0.0375028	0.170153	0.86489	0.945465	V02	PD	6
MER61D	ERV1	Endogenous Retrovirus	138.946	0.0476765	0.0225194	2.11713	0.0342485	0.146479	V02	PD	6
MER61E	ERV1	Endogenous Retrovirus	389.49	0.0350086	0.0120215	2.91217	0.00358922	0.0262179	V02	PD	6
MER61F	ERV1	Endogenous Retrovirus	647.075	0.00770718	0.026239	0.29373	0.768964	0.914067	V02	PD	6
MER61I	ERV1	Endogenous Retrovirus	3562.06	0.00389083	0.00624318	0.623213	0.533145	0.754683	V02	PD	6
MER63A	hAT	DNA	0.7094	-0.0884308	0.22112	-0.399923	0.689213	0.873796	V02	PD	6
MER63B	hAT	DNA	4.02704	-0.0658979	0.438624	-0.150238	0.880577	0.947587	V02	PD	6
MER63C	hAT	DNA	162.949	0.0366727	0.0224283	1.63511	0.102026	0.296145	V02	PD	6
MER63D	hAT	DNA	85.8026	-0.0455261	0.0345633	-1.31718	0.187779	0.429735	V02	PD	6
MER65A	ERV1	Endogenous Retrovirus	479.913	-0.0035988	0.0114049	-0.315547	0.752346	0.907919	V02	PD	6
MER65B	ERV1	Endogenous Retrovirus	44.91	-0.0229244	0.02945	-0.778418	0.436323	0.689212	V02	PD	6
MER65C	ERV1	Endogenous Retrovirus	69.6676	0.0468516	0.0269155	1.74069	0.081738	0.257592	V02	PD	6
MER65D	ERV1	Endogenous Retrovirus	26.4957	0.0505583	0.0536075	0.943119	0.34562	0.617398	V02	PD	6
MER65I	ERV1	Endogenous Retrovirus	120.973	0.0143507	0.0214629	0.668627	0.503734	0.733827	V02	PD	6
MER66A	ERV1	Endogenous Retrovirus	99.2866	0.0299493	0.0270981	1.10522	0.269064	0.532851	V02	PD	6
MER66B	ERV1	Endogenous Retrovirus	55.7955	-0.0286338	0.0345345	-0.829136	0.407027	0.674101	V02	PD	6
MER66C	ERV1	Endogenous Retrovirus	462.784	4.20214e-05	0.0125385	0.00335139	0.997326	0.999077	V02	PD	6
MER66D	ERV1	Endogenous Retrovirus	57.9321	-0.0227299	0.0201859	-1.12603	0.260153	0.525871	V02	PD	6
MER66_I	ERV1	Endogenous Retrovirus	580.974	0.0220775	0.0122849	1.79713	0.0723145	0.239528	V02	PD	6
MER67A	ERV1	Endogenous Retrovirus	84.4022	-0.0113585	0.017437	-0.6514	0.514788	0.739894	V02	PD	6
MER67B	ERV1	Endogenous Retrovirus	185.105	-0.0419823	0.0218048	-1.92537	0.054183	0.199879	V02	PD	6
MER67C	ERV1	Endogenous Retrovirus	116.245	0.0021879	0.0164798	0.132762	0.894381	0.951703	V02	PD	6
MER67D	ERV1	Endogenous Retrovirus	29.8239	0.00238089	0.0538275	0.0442318	0.96472	0.982001	V02	PD	6
MER68A	ERV3	Endogenous Retrovirus	741.79	-0.00801546	0.0210858	-0.380135	0.703845	0.876807	V02	PD	6
MER68B	ERV3	Endogenous Retrovirus	66.9312	0.0410236	0.0190136	2.15759	0.03096	0.136596	V02	PD	6
MER68C	ERV3	Endogenous Retrovirus	14.4101	-0.132021	0.0649821	-2.03165	0.0421892	0.167995	V02	PD	6
MER68_I	ERV3	Endogenous Retrovirus	16.8917	-0.00595115	0.0264564	-0.224942	0.822024	0.936253	V02	PD	6
MER69A	hAT	DNA	75.45	-0.00599247	0.0305551	-0.19612	0.844516	0.941001	V02	PD	6
MER69B	hAT	DNA	60.0141	-0.0743549	0.0170453	-4.3622	1.28759e-05	0.000211972	V02	PD	6
MER69C	hAT	DNA	2.83873	-0.0126696	0.199671	-0.0634523	0.949406	0.974135	V02	PD	6
MER6A	Mariner/Tc1	DNA	580.315	-0.0225711	0.0157389	-1.43409	0.151546	0.386039	V02	PD	6
MER6B	Mariner/Tc1	DNA	0.34184	0.262503	0.186171	1.41001	0.158536	NA	V02	PD	6
MER6C	Mariner/Tc1	DNA	167.877	0.0297306	0.0414349	0.717525	0.47305	0.71574	V02	PD	6
MER70A	ERV3	Endogenous Retrovirus	55.2594	0.0605876	0.0238925	2.53584	0.0112178	0.0634524	V02	PD	6
MER70B	ERV3	Endogenous Retrovirus	0.826491	0.179502	0.265036	0.677274	0.498232	0.733626	V02	PD	6
MER70C	ERV3	Endogenous Retrovirus	3.32941	0.158923	0.112274	1.4155	0.156922	0.390689	V02	PD	6
MER70_I	ERV3	Endogenous Retrovirus	37.7193	0.0389082	0.0270009	1.441	0.149586	0.381929	V02	PD	6
MER72	ERV1	Endogenous Retrovirus	600.592	0.00955531	0.0137135	0.696782	0.485939	0.726275	V02	PD	6
MER72B	ERV1	Endogenous Retrovirus	156.34	0.0161636	0.0192495	0.839693	0.401081	0.666253	V02	PD	6
MER73	ERV3	Endogenous Retrovirus	112.741	-0.0315246	0.0170076	-1.85355	0.0638032	0.219922	V02	PD	6
MER74	ERV3	Endogenous Retrovirus	29.2029	0.00831749	0.0513989	0.161822	0.871446	0.946821	V02	PD	6
MER74A	ERV3	Endogenous Retrovirus	111.488	0.0439381	0.0269187	1.63225	0.102626	0.297104	V02	PD	6
MER74B	ERV3	Endogenous Retrovirus	72.2507	-0.000295283	0.0267297	-0.011047	0.991186	0.996385	V02	PD	6
MER74C	ERV3	Endogenous Retrovirus	13.024	0.00793183	0.0509642	0.155635	0.87632	0.946821	V02	PD	6
MER75	piggyBac	DNA	799.749	-0.0461198	0.0246952	-1.86756	0.0618236	0.215796	V02	PD	6
MER75A	piggyBac	DNA	0.0120087	-0.0491804	2.14114	-0.0229693	0.981675	NA	V02	PD	6
MER75B	piggyBac	DNA	492.573	0.00616196	0.021026	0.293064	0.769473	0.914067	V02	PD	6
MER76	ERV3	Endogenous Retrovirus	13.3061	0.0531434	0.0487051	1.09113	0.275217	0.54208	V02	PD	6
MER76-int	ERV3	Endogenous Retrovirus	8.70668	0.0509005	0.0361411	1.40838	0.159018	0.39087	V02	PD	6
MER77	ERV3	Endogenous Retrovirus	153.235	-0.0632642	0.0114279	-5.53595	3.09549e-08	8.53582e-07	V02	PD	6
MER8	Mariner/Tc1	DNA	6.57795	0.0349852	0.0579331	0.60389	0.545917	0.763177	V02	PD	6
MER80	hAT	DNA	160.085	-0.0307493	0.0179773	-1.71045	0.087183	0.267072	V02	PD	6
MER80B	hAT	DNA	0.192194	-0.0342006	0.269987	-0.126675	0.899197	NA	V02	PD	6
MER81	hAT	DNA	0.717875	0.228527	0.117379	1.94692	0.051544	0.192722	V02	PD	6
MER82	Mariner/Tc1	DNA	431.52	0.0106406	0.015568	0.68349	0.494297	0.732809	V02	PD	6
MER83	ERV1	Endogenous Retrovirus	351.599	0.00444639	0.0165146	0.26924	0.787745	0.925113	V02	PD	6
MER83AI	ERV1	Endogenous Retrovirus	126.529	-0.0282986	0.0143678	-1.96958	0.0488866	0.183736	V02	PD	6
MER83B	ERV1	Endogenous Retrovirus	204.812	0.0110713	0.0160854	0.688283	0.491274	0.73029	V02	PD	6
MER83BI	ERV1	Endogenous Retrovirus	1128.23	-0.0216689	0.0159545	-1.35817	0.17441	0.411056	V02	PD	6
MER83C	ERV1	Endogenous Retrovirus	130.136	0.0236077	0.0163	1.44833	0.147525	0.378577	V02	PD	6
MER84	ERV1	Endogenous Retrovirus	210.461	0.00214625	0.0118705	0.180806	0.85652	0.941001	V02	PD	6
MER84I	ERV1	Endogenous Retrovirus	94.9253	0.0431716	0.064661	0.66766	0.504351	0.733827	V02	PD	6
MER85	piggyBac	DNA	2693.12	0.00155284	0.0193725	0.0801568	0.936113	0.967164	V02	PD	6
MER87	ERV1	Endogenous Retrovirus	18.6049	0.00506633	0.0438171	0.115624	0.90795	0.952873	V02	PD	6
MER87B	ERV1	Endogenous Retrovirus	239.156	0.00411624	0.0134858	0.305228	0.760192	0.910605	V02	PD	6
MER88	ERV3	Endogenous Retrovirus	20.9722	0.0220906	0.0242444	0.911162	0.36221	0.632908	V02	PD	6
MER89	ERV1	Endogenous Retrovirus	55.7246	0.0729468	0.0443706	1.64403	0.100169	0.292292	V02	PD	6
MER89I	ERV1	Endogenous Retrovirus	20.7732	0.059794	0.0363045	1.64701	0.0995556	0.291273	V02	PD	6
MER9	ERV2	Endogenous Retrovirus	1340.74	0.00838614	0.0114083	0.735092	0.462284	0.709178	V02	PD	6
MER90	ERV1	Endogenous Retrovirus	17.5175	0.00537131	0.0418174	0.128447	0.897795	0.952269	V02	PD	6
MER90a_LTR	ERV1	Endogenous Retrovirus	169.27	-0.0524452	0.0146255	-3.58588	0.000335937	0.00349565	V02	PD	6
MER92A	ERV1	Endogenous Retrovirus	0.303529	-0.154892	0.255218	-0.6069	0.543917	NA	V02	PD	6
MER92B	ERV1	Endogenous Retrovirus	32.3101	-0.039868	0.0311235	-1.28096	0.200208	0.445801	V02	PD	6
MER92C	ERV1	Endogenous Retrovirus	12.626	0.0263242	0.0360371	0.730477	0.465099	0.710532	V02	PD	6
MER93	ERV1	Endogenous Retrovirus	53.919	0.00786009	0.111063	0.0707713	0.94358	0.969961	V02	PD	6
MER94	hAT	DNA	1.93068	0.0304731	0.090632	0.336229	0.736698	0.898244	V02	PD	6
MER95	ERV1	Endogenous Retrovirus	33.891	-0.00485091	0.0318707	-0.152206	0.879024	0.947108	V02	PD	6
MER96	hAT	DNA	1.27752	0.269103	0.128351	2.09661	0.0360283	0.150336	V02	PD	6
MER96B	hAT	DNA	31.9607	-0.0183513	0.0560869	-0.327194	0.743521	0.902205	V02	PD	6
MER97A	hAT	DNA	19.1811	-0.0385041	0.0384822	-1.00057	0.317036	0.584767	V02	PD	6
MER97B	hAT	DNA	3.99622	0.165457	0.228372	0.724504	0.468757	0.712185	V02	PD	6
MER97C	hAT	DNA	0.02069	-0.0715745	2.98222	-0.0240004	0.980852	NA	V02	PD	6
MER97d	hAT	DNA	3.28373	0.0200702	0.142007	0.141333	0.887607	0.950911	V02	PD	6
MER99	hAT	DNA	1.36043	-0.102577	0.0971867	-1.05546	0.291214	0.556356	V02	PD	6
MER9a1	ERV2	Endogenous Retrovirus	1150.87	0.0040472	0.00971027	0.416796	0.676827	0.866056	V02	PD	6
MER9a2	ERV2	Endogenous Retrovirus	1223.15	0.000499645	0.0105302	0.0474486	0.962156	0.98083	V02	PD	6
MER9a3	ERV2	Endogenous Retrovirus	2689.3	0.0123726	0.0153209	0.807565	0.419341	0.682061	V02	PD	6
MER9B	ERV2	Endogenous Retrovirus	597.126	0.00747328	0.0267843	0.279017	0.780232	0.91944	V02	PD	6
Merlin1_HS	Merlin	DNA	18.7388	-0.0204353	0.0294689	-0.693454	0.488025	0.728405	V02	PD	6
MIR	L2-end	SINE	971.77	-0.0319992	0.0117271	-2.72866	0.0063592	0.0415041	V02	PD	6
MIR3	L2-end	SINE	127.201	-0.0298523	0.0344542	-0.866434	0.386252	0.650474	V02	PD	6
MIRb	L2-end	SINE	32.3388	-0.0668959	0.152394	-0.438966	0.660686	0.859865	V02	PD	6
MIRc	L2-end	SINE	680.876	-0.00428538	0.0219216	-0.195486	0.845012	0.941001	V02	PD	6
MLT-int	ERV3	Endogenous Retrovirus	417.301	0.0611768	0.0168077	3.6398	0.000272853	0.00295056	V02	PD	6
MLT1A0	ERV3	Endogenous Retrovirus	2168.48	0.0100245	0.00953532	1.0513	0.293121	0.558397	V02	PD	6
MLT1A1	ERV3	Endogenous Retrovirus	2232.78	0.00230573	0.00882221	0.261355	0.793819	0.928593	V02	PD	6
MLT1B	ERV3	Endogenous Retrovirus	3188.14	0.00787234	0.00439169	1.79255	0.0730445	0.240987	V02	PD	6
MLT1C	ERV3	Endogenous Retrovirus	1478.25	0.0102241	0.00583512	1.75216	0.0797455	0.253485	V02	PD	6
MLT1C1	ERV3	Endogenous Retrovirus	848.329	-0.000142684	0.0118909	-0.0119994	0.990426	0.996385	V02	PD	6
MLT1C2	ERV3	Endogenous Retrovirus	1637.83	0.0127107	0.00850527	1.49445	0.135059	0.361577	V02	PD	6
MLT1D	ERV3	Endogenous Retrovirus	1726.49	0.00595753	0.00803482	0.741464	0.458412	0.706185	V02	PD	6
MLT1E	ERV3	Endogenous Retrovirus	113.928	0.00339235	0.0169734	0.199862	0.841588	0.941001	V02	PD	6
MLT1E1	ERV3	Endogenous Retrovirus	113.852	0.0374663	0.0188653	1.98599	0.0470343	0.182658	V02	PD	6
MLT1E1A	ERV3	Endogenous Retrovirus	171.59	-0.0185274	0.00612724	-3.02377	0.00249647	0.0198101	V02	PD	6
MLT1E2	ERV3	Endogenous Retrovirus	541.302	0.00596312	0.00848298	0.702951	0.482087	0.724443	V02	PD	6
MLT1F	ERV3	Endogenous Retrovirus	323.795	-0.0103633	0.0210161	-0.493111	0.621934	0.822534	V02	PD	6
MLT1F1	ERV3	Endogenous Retrovirus	531.166	-0.0049827	0.0110804	-0.449687	0.652936	0.851287	V02	PD	6
MLT1F2	ERV3	Endogenous Retrovirus	55.3702	-0.0075894	0.0107239	-0.707711	0.479124	0.720974	V02	PD	6
MLT1F_I	ERV3	Endogenous Retrovirus	133.373	0.0483656	0.0186084	2.59912	0.00934633	0.054545	V02	PD	6
MLT1G	ERV3	Endogenous Retrovirus	1.35849	0.209668	0.160974	1.3025	0.192746	0.438349	V02	PD	6
MLT1G1	ERV3	Endogenous Retrovirus	21.3307	0.0726668	0.03834	1.89532	0.0580494	0.208037	V02	PD	6
MLT1G2	ERV3	Endogenous Retrovirus	36.5257	0.0202563	0.0283632	0.714174	0.47512	0.717887	V02	PD	6
MLT1G3	ERV3	Endogenous Retrovirus	44.2167	-0.00914533	0.0266242	-0.343496	0.731225	0.897154	V02	PD	6
MLT1H	ERV3	Endogenous Retrovirus	111.322	-0.00434556	0.0178527	-0.243412	0.807686	0.930096	V02	PD	6
MLT1H1	ERV3	Endogenous Retrovirus	36.0408	-0.00594299	0.0195173	-0.304499	0.760748	0.910605	V02	PD	6
MLT1H2	ERV3	Endogenous Retrovirus	67.2664	-0.0254844	0.0189017	-1.34826	0.177574	0.416733	V02	PD	6
MLT1H_I	ERV3	Endogenous Retrovirus	11.0076	0.0908606	0.0503863	1.80328	0.0713439	0.238462	V02	PD	6
MLT1I	ERV3	Endogenous Retrovirus	20.2198	-0.0179824	0.0294907	-0.609765	0.542017	0.759444	V02	PD	6
MLT1J	ERV3	Endogenous Retrovirus	110.921	-0.0211252	0.0235628	-0.89655	0.369959	0.634076	V02	PD	6
MLT1J-int	ERV3	Endogenous Retrovirus	7.91928	-0.025036	0.0370473	-0.675783	0.499178	0.733626	V02	PD	6
MLT1J1	ERV3	Endogenous Retrovirus	58.5906	-0.0370633	0.0242325	-1.52949	0.126144	0.346974	V02	PD	6
MLT1J2	ERV3	Endogenous Retrovirus	22.0199	0.0602097	0.0372236	1.61751	0.105768	0.303806	V02	PD	6
MLT1K	ERV3	Endogenous Retrovirus	30.6976	-0.0034205	0.0287708	-0.118888	0.905364	0.952759	V02	PD	6
MLT1L	ERV3	Endogenous Retrovirus	1.60959	-0.052294	0.100719	-0.519206	0.603617	0.805066	V02	PD	6
MLT1N2	ERV3	Endogenous Retrovirus	0.629124	0.287055	0.200491	1.43176	0.152212	0.386842	V02	PD	6
MLT1_I	ERV3	Endogenous Retrovirus	281.213	0.00875243	0.0110587	0.79145	0.428681	0.686388	V02	PD	6
MLT2A1	ERV3	Endogenous Retrovirus	4154.17	0.000645018	0.00822667	0.0784057	0.937505	0.967164	V02	PD	6
MLT2A2	ERV3	Endogenous Retrovirus	11282.9	0.000539046	0.0062645	0.0860478	0.931428	0.965617	V02	PD	6
MLT2B2	ERV3	Endogenous Retrovirus	397.91	0.00792573	0.0158763	0.499218	0.617626	0.8188	V02	PD	6
MLT2B3	ERV3	Endogenous Retrovirus	90.395	0.0404781	0.0297066	1.3626	0.17301	0.410387	V02	PD	6
MLT2B4	ERV3	Endogenous Retrovirus	778.306	0.025264	0.00683523	3.69615	0.000218898	0.00243883	V02	PD	6
MLT2C2	ERV3	Endogenous Retrovirus	362.629	0.00599475	0.0152164	0.393965	0.693607	0.874227	V02	PD	6
MLT2D	ERV3	Endogenous Retrovirus	57.1486	0.0330295	0.0275036	1.20092	0.229783	0.488345	V02	PD	6
MLT2E	ERV3	Endogenous Retrovirus	21.2754	-0.021737	0.0509194	-0.426891	0.669458	0.866056	V02	PD	6
MLT2F	ERV3	Endogenous Retrovirus	11.2524	0.0245413	0.0375497	0.653568	0.51339	0.739255	V02	PD	6
MSR1	Satellite	Tandem Repeat	354.14	-0.0185674	0.0565353	-0.328421	0.742594	0.902205	V02	PD	6
MSTA	ERV3	Endogenous Retrovirus	14398.8	0.00848156	0.00852505	0.994898	0.319786	0.586849	V02	PD	6
MSTA1	ERV3	Endogenous Retrovirus	1952.23	0.0206823	0.00867124	2.38516	0.0170716	0.0888208	V02	PD	6
MSTA2	ERV3	Endogenous Retrovirus	1216.59	0.00422364	0.00724342	0.5831	0.559826	0.772826	V02	PD	6
MSTB	ERV3	Endogenous Retrovirus	3495.64	-0.00475834	0.00613455	-0.775663	0.437948	0.689212	V02	PD	6
MSTB1	ERV3	Endogenous Retrovirus	2222.88	0.00437957	0.00759138	0.576914	0.563998	0.774707	V02	PD	6
MSTC	ERV3	Endogenous Retrovirus	2521.04	0.0146189	0.00935317	1.56299	0.118055	0.329659	V02	PD	6
MSTD	ERV3	Endogenous Retrovirus	1576.48	0.00895153	0.007688	1.16435	0.244281	0.504414	V02	PD	6
MST_I	ERV3	Endogenous Retrovirus	5223.16	0.0389988	0.0132508	2.94313	0.00324908	0.0244476	V02	PD	6
ORSL	hAT	DNA	90.961	0.061863	0.0221484	2.79311	0.00522036	0.0360693	V02	PD	6
ORSL-2b	hAT	DNA	31.5752	0.0100103	0.0337702	0.296423	0.766907	0.914067	V02	PD	6
PABL_A	ERV1	Endogenous Retrovirus	2427.56	0.0101127	0.00848432	1.19193	0.233289	0.492946	V02	PD	6
PABL_AI	ERV1	Endogenous Retrovirus	2340	-0.00491365	0.0149851	-0.327903	0.742985	0.902205	V02	PD	6
PABL_B	ERV1	Endogenous Retrovirus	325.534	0.00146288	0.0177449	0.0824394	0.934297	0.967164	V02	PD	6
PABL_BI	ERV1	Endogenous Retrovirus	64.1928	0.102638	0.0330208	3.10827	0.00188184	0.0153904	V02	PD	6
PB1D11	Alu	SINE	62823.6	-0.00692973	0.0176081	-0.393554	0.693911	0.874227	V02	PD	6
PRIMA41	ERV1	Endogenous Retrovirus	1008.97	0.0196869	0.015301	1.28664	0.19822	0.444132	V02	PD	6
PRIMA4_I	ERV1	Endogenous Retrovirus	24461.8	-0.017914	0.00639715	-2.80031	0.00510537	0.0356407	V02	PD	6
PRIMA4_LTR	ERV1	Endogenous Retrovirus	662.631	0.0109578	0.0106108	1.03271	0.301741	0.566985	V02	PD	6
PRIMAX_I	ERV1	Endogenous Retrovirus	14.9155	0.0532566	0.0438983	1.21318	0.225061	0.483019	V02	PD	6
PrimLTR79	ERV1	Endogenous Retrovirus	136.101	0.0361223	0.0242759	1.48799	0.136754	0.362596	V02	PD	6
PTR5	ERV1	Endogenous Retrovirus	254.373	-0.1023	0.0398027	-2.57018	0.0101646	0.0583935	V02	PD	6
REP522	Interspersed Repeat	Interspersed Repeat	79.2898	-0.00648217	0.115304	-0.0562181	0.955168	0.97772	V02	PD	6
RICKSHA	MuDR	DNA	793.319	-0.00247645	0.0107626	-0.230099	0.818015	0.934219	V02	PD	6
RICKSHA_0	MuDR	DNA	222.509	-0.0276206	0.0128667	-2.14668	0.0318187	0.138719	V02	PD	6
Ricksha_a	MuDR	DNA	126.535	0.00199534	0.0232045	0.0859896	0.931475	0.965617	V02	PD	6
RPS2	rRNA	Pseudogene	13446.5	-0.117366	0.0517948	-2.26599	0.0234522	0.11296	V02	PD	6
RRNA45	rRNA	Pseudogene	124.14	-1.87184	0.110246	-16.9788	1.17947e-64	2.60191e-62	V02	PD	6
SAR	Satellite	Tandem Repeat	632.952	-0.615469	0.139074	-4.42547	9.62316e-06	0.000163298	V02	PD	6
SATR1	Satellite	Tandem Repeat	87.6407	0.045064	0.0384732	1.17131	0.241475	0.504414	V02	PD	6
SATR2	Satellite	Tandem Repeat	258.833	0.0218569	0.0261238	0.836663	0.402782	0.668073	V02	PD	6
SN5	Satellite	Tandem Repeat	50.8385	0.116618	0.0432917	2.69376	0.00706502	0.0447312	V02	PD	6
SSU-rRNA_Cel	rRNA	Pseudogene	20.2199	0.122994	0.115177	1.06787	0.285579	0.551653	V02	PD	6
SSU-rRNA_Dme	rRNA	Pseudogene	185.852	-0.394109	0.0752095	-5.24014	1.60454e-07	3.8474e-06	V02	PD	6
SSU-rRNA_Hsa	rRNA	Pseudogene	909233	1.14261	0.126109	9.0605	1.29856e-19	7.16155e-18	V02	PD	6
SUBTEL2_sat	Satellite	Tandem Repeat	0.0115726	-0.0352861	1.60616	-0.0219692	0.982473	NA	V02	PD	6
SUBTEL_sat	Satellite	Tandem Repeat	0.0230771	0.0193615	0.997866	0.0194029	0.98452	NA	V02	PD	6
SVA2	Satellite	Tandem Repeat	895.408	0.0176255	0.013599	1.29609	0.194944	0.441401	V02	PD	6
SVA_A	SVA	SVA	8586.26	-0.0626384	0.0365785	-1.71244	0.0868162	0.267072	V02	PD	6
SVA_B	SVA	SVA	18160	-0.0203011	0.0129325	-1.56978	0.116466	0.327335	V02	PD	6
SVA_C	SVA	SVA	12150.3	-0.0190035	0.0163342	-1.16341	0.244661	0.504414	V02	PD	6
SVA_D	SVA	SVA	19350.6	-0.0389482	0.0164253	-2.37124	0.0177286	0.0913769	V02	PD	6
SVA_E	SVA	SVA	3332.27	-0.0511334	0.0158128	-3.23368	0.00122207	0.0108705	V02	PD	6
SVA_F	SVA	SVA	24558	-0.0179826	0.0180908	-0.994023	0.320212	0.586849	V02	PD	6
TAR1	Satellite	Tandem Repeat	308.926	-0.0338678	0.05707	-0.593443	0.552884	0.767084	V02	PD	6
THE1A	ERV3	Endogenous Retrovirus	10616.7	0.00824224	0.00672776	1.22511	0.220535	0.478838	V02	PD	6
THE1B	ERV3	Endogenous Retrovirus	19466.6	0.00998365	0.00917887	1.08768	0.276737	0.543187	V02	PD	6
THE1C	ERV3	Endogenous Retrovirus	16630.6	0.00699897	0.00765126	0.914748	0.360324	0.632908	V02	PD	6
THE1D	ERV3	Endogenous Retrovirus	12041.6	0.00779221	0.00869593	0.896075	0.370213	0.634076	V02	PD	6
THE1_I	ERV3	Endogenous Retrovirus	47833.9	0.0325546	0.0103661	3.14048	0.0016867	0.0144057	V02	PD	6
THER1	L2-end	SINE	39.6035	-0.0151563	0.0239	-0.634153	0.525981	0.748634	V02	PD	6
THER2	L2-end	SINE	1.10469	0.0428841	0.121925	0.351726	0.725044	0.894545	V02	PD	6
TIGGER1	Mariner/Tc1	DNA	49908.6	-0.0201021	0.0158364	-1.26936	0.204312	0.452522	V02	PD	6
Tigger12	Mariner/Tc1	DNA	0.458961	-0.0667949	0.219083	-0.304884	0.760454	0.910605	V02	PD	6
Tigger12A	Mariner/Tc1	DNA	27.3069	-0.125962	0.0365269	-3.44847	0.00056377	0.00565307	V02	PD	6
Tigger13a	Mariner/Tc1	DNA	0.790281	0.101102	0.152563	0.662691	0.507529	0.734651	V02	PD	6
Tigger14a	Mariner/Tc1	DNA	7.93724	0.00243004	0.0449609	0.0540479	0.956897	0.97772	V02	PD	6
Tigger15a	Mariner/Tc1	DNA	40.2738	0.0139859	0.0374901	0.373056	0.709107	0.880794	V02	PD	6
Tigger16a	Mariner/Tc1	DNA	0.153035	0.0520229	0.271077	0.191912	0.847811	NA	V02	PD	6
TIGGER2	Mariner/Tc1	DNA	7351.89	-0.0139281	0.0153399	-0.907965	0.363897	0.632908	V02	PD	6
Tigger2b_Pri	Mariner/Tc1	DNA	1466.75	-0.039974	0.0273704	-1.46048	0.144158	0.375015	V02	PD	6
Tigger3b	Mariner/Tc1	DNA	10319.8	-0.0590019	0.0155028	-3.80589	0.000141296	0.00169402	V02	PD	6
Tigger3c	Mariner/Tc1	DNA	4420.57	0.0272578	0.022413	1.21616	0.223925	0.483019	V02	PD	6
Tigger3d	Mariner/Tc1	DNA	242.888	-0.050971	0.03684	-1.38358	0.166488	0.399209	V02	PD	6
Tigger4a	Mariner/Tc1	DNA	101.285	-0.0312366	0.022184	-1.40807	0.159111	0.39087	V02	PD	6
TIGGER5	Mariner/Tc1	DNA	462.709	-0.00571694	0.0311319	-0.183636	0.854299	0.941001	V02	PD	6
TIGGER5A	Mariner/Tc1	DNA	1178.67	-0.0379522	0.0184873	-2.05288	0.0400843	0.162712	V02	PD	6
TIGGER5_A	Mariner/Tc1	DNA	1475.69	-0.0348581	0.0221175	-1.57604	0.115016	0.32529	V02	PD	6
TIGGER5_B	Mariner/Tc1	DNA	0.0570268	-0.13446	0.947749	-0.141873	0.88718	NA	V02	PD	6
TIGGER6A	Mariner/Tc1	DNA	221.06	-0.0413351	0.0265654	-1.55598	0.119714	0.333323	V02	PD	6
TIGGER6B	Mariner/Tc1	DNA	85.6492	-0.0217665	0.0335279	-0.649206	0.516205	0.740409	V02	PD	6
TIGGER7	Mariner/Tc1	DNA	118.302	-0.0154617	0.0233048	-0.663454	0.50704	0.734651	V02	PD	6
TIGGER9	Mariner/Tc1	DNA	0.364912	0.172596	0.230382	0.74917	0.453755	NA	V02	PD	6
Tigger9b	Mariner/Tc1	DNA	59.7566	-0.0202839	0.0252856	-0.802195	0.42244	0.682061	V02	PD	6
tRNA-Ala-GCA	tRNA	Pseudogene	0.4232	-0.0395857	0.211008	-0.187602	0.851188	0.941001	V02	PD	6
tRNA-Ala-GCY_	tRNA	Pseudogene	3.71762	0.0164622	0.118119	0.13937	0.889158	0.950911	V02	PD	6
tRNA-Arg-CGA	tRNA	Pseudogene	3.9095	-0.259056	0.0887161	-2.92005	0.00349972	0.0257346	V02	PD	6
tRNA-Arg-CGG	tRNA	Pseudogene	6.49525	-0.0708113	0.0576792	-1.22767	0.219569	0.478307	V02	PD	6
tRNA-Asp-GAY	tRNA	Pseudogene	213.252	-0.979677	0.0717284	-13.6582	1.80507e-42	2.48874e-40	V02	PD	6
tRNA-Gln-CAA	tRNA	Pseudogene	9.34381	-0.0166803	0.0489289	-0.34091	0.733172	0.897959	V02	PD	6
tRNA-Gln-CAA_	tRNA	Pseudogene	3.49999	-0.0190645	0.0866744	-0.219955	0.825906	0.936253	V02	PD	6
tRNA-Gln-CAG	tRNA	Pseudogene	11.4773	-0.106569	0.0807534	-1.31969	0.18694	0.429735	V02	PD	6
tRNA-His-CAY	tRNA	Pseudogene	0.166513	0.0137088	0.232948	0.0588491	0.953072	NA	V02	PD	6
tRNA-His-CAY_	tRNA	Pseudogene	286.199	-0.465173	0.076861	-6.05214	1.42938e-09	4.63709e-08	V02	PD	6
tRNA-Ile-ATA	tRNA	Pseudogene	59.4422	-0.862523	0.0746372	-11.5562	6.86756e-31	4.45583e-29	V02	PD	6
tRNA-Ile-ATC	tRNA	Pseudogene	2.83622	-0.0928868	0.0878959	-1.05678	0.290611	0.556356	V02	PD	6
tRNA-Ile-ATT	tRNA	Pseudogene	253.493	-0.0653417	0.0385291	-1.69591	0.0899036	0.268736	V02	PD	6
tRNA-Leu-CTA	tRNA	Pseudogene	58.4601	-1.14031	0.093885	-12.1458	6.03746e-34	4.43954e-32	V02	PD	6
tRNA-Leu-CTA_	tRNA	Pseudogene	2.56632	-0.460485	0.0914402	-5.03591	4.75578e-07	1.07648e-05	V02	PD	6
tRNA-Leu-CTG	tRNA	Pseudogene	39.2132	0.0346745	0.0517009	0.670675	0.502428	0.733827	V02	PD	6
tRNA-Leu-CTY	tRNA	Pseudogene	19.2711	-0.416691	0.0606148	-6.87441	6.22454e-12	2.54284e-10	V02	PD	6
tRNA-Leu-TTA	tRNA	Pseudogene	10.6812	-0.175663	0.0491838	-3.57156	0.000354858	0.00364078	V02	PD	6
tRNA-Leu-TTA(m)	tRNA	Pseudogene	0.031895	-0.0265994	0.881293	-0.0301822	0.975922	NA	V02	PD	6
tRNA-Leu-TTG	tRNA	Pseudogene	140.443	-1.18	0.0876369	-13.4646	2.52669e-41	3.0966e-39	V02	PD	6
tRNA-Lys-AAG	tRNA	Pseudogene	42.8587	-0.275002	0.0548568	-5.01308	5.35657e-07	1.18166e-05	V02	PD	6
tRNA-Met	tRNA	Pseudogene	4.71602	0.0577535	0.132052	0.437355	0.661854	0.859865	V02	PD	6
tRNA-Met-i	tRNA	Pseudogene	18.9075	-0.299452	0.0608668	-4.91979	8.66374e-07	1.80304e-05	V02	PD	6
tRNA-Met_	tRNA	Pseudogene	16.6341	0.175483	0.0390873	4.48953	7.13817e-06	0.000129072	V02	PD	6
tRNA-Pro-CCA	tRNA	Pseudogene	39.092	-0.0886948	0.0570425	-1.55489	0.119972	0.333323	V02	PD	6
tRNA-Pro-CCG	tRNA	Pseudogene	81.9135	-0.0398723	0.0395339	-1.00856	0.313185	0.583519	V02	PD	6
tRNA-SeC(e)-TGA	tRNA	Pseudogene	98.4709	-1.59109	0.092495	-17.2019	2.5682e-66	7.08181e-64	V02	PD	6
tRNA-Ser-AGY	tRNA	Pseudogene	65.6944	-0.326857	0.0571858	-5.71571	1.09246e-08	3.34719e-07	V02	PD	6
tRNA-Ser-TCA	tRNA	Pseudogene	13.0873	-0.592104	0.0842567	-7.02738	2.1045e-12	8.92794e-11	V02	PD	6
tRNA-Ser-TCAm	tRNA	Pseudogene	0.580764	0.228388	0.207033	1.10315	0.269962	0.533634	V02	PD	6
tRNA-Ser-TCA_	tRNA	Pseudogene	2.43841	0.0959583	0.114129	0.840786	0.400468	0.666239	V02	PD	6
tRNA-Ser-TCG	tRNA	Pseudogene	7.39963	-0.279083	0.0712736	-3.91566	9.01556e-05	0.001145	V02	PD	6
tRNA-Ser-TCY	tRNA	Pseudogene	111.948	-0.0215505	0.0244738	-0.880553	0.37856	0.645365	V02	PD	6
tRNA-Thr-ACG_	tRNA	Pseudogene	15.493	-0.140389	0.0338407	-4.14852	3.34627e-05	0.000505608	V02	PD	6
tRNA-Thr-ACY_	tRNA	Pseudogene	76.7711	-0.0622432	0.0290866	-2.13993	0.0323606	0.140225	V02	PD	6
tRNA-Tyr-TAC	tRNA	Pseudogene	247.413	-0.693896	0.079187	-8.76276	1.9053e-18	1.00074e-16	V02	PD	6
tRNA-Tyr-TAT	tRNA	Pseudogene	33.6035	-0.005961	0.0389836	-0.152911	0.878469	0.947108	V02	PD	6
tRNA-Val-GTA	tRNA	Pseudogene	8.08162	-0.545512	0.0734087	-7.43116	1.0765e-13	4.94741e-12	V02	PD	6
TRNA_ALA	tRNA	Pseudogene	1.81676	-0.198724	0.0881459	-2.25449	0.0241654	0.114848	V02	PD	6
TRNA_ASN	tRNA	Pseudogene	79.4843	-0.384495	0.0518758	-7.41185	1.24551e-13	5.49519e-12	V02	PD	6
TRNA_GLU	tRNA	Pseudogene	39.1095	-0.43259	0.0683488	-6.32916	2.46498e-10	8.77057e-09	V02	PD	6
TRNA_GLY	tRNA	Pseudogene	176.76	-0.161124	0.0365197	-4.41197	1.02432e-05	0.000171186	V02	PD	6
TRNA_VAL	tRNA	Pseudogene	91.1398	-0.263618	0.0410876	-6.416	1.39905e-10	5.14385e-09	V02	PD	6
U1	snRNA	Pseudogene	195863	-1.90907	0.0998425	-19.1208	1.69327e-81	1.86768e-78	V02	PD	6
U13	rRNA	Pseudogene	23.2491	-0.0156189	0.0301665	-0.517755	0.60463	0.805442	V02	PD	6
U14	snRNA	Pseudogene	104.779	-0.340752	0.0548611	-6.21118	5.25888e-10	1.81267e-08	V02	PD	6
U2	snRNA	Pseudogene	116381	-1.16715	0.0781119	-14.9421	1.75437e-50	3.22513e-48	V02	PD	6
U3	snRNA	Pseudogene	80.1739	-0.0516264	0.021147	-2.44131	0.0146341	0.0791246	V02	PD	6
U4B	snRNA	Pseudogene	29303.3	-1.82747	0.101163	-18.0646	6.05753e-73	3.34073e-70	V02	PD	6
U5B1	snRNA	Pseudogene	5049.18	-1.78329	0.103147	-17.2889	5.70716e-67	2.09833e-64	V02	PD	6
U6	snRNA	Pseudogene	3768.06	-0.282553	0.0502491	-5.62304	1.87627e-08	5.30649e-07	V02	PD	6
U7	snRNA	Pseudogene	423.449	0.00767658	0.0220909	0.347499	0.728216	0.895519	V02	PD	6
U8	snRNA	Pseudogene	345.209	-1.22078	0.0873589	-13.9744	2.23496e-44	3.52166e-42	V02	PD	6
UCON1	Interspersed Repeat	Interspersed Repeat	0.182594	-0.22318	0.315752	-0.706821	0.479677	NA	V02	PD	6
UCON10	Interspersed Repeat	Interspersed Repeat	0.66433	0.169653	0.168783	1.00516	0.314822	0.583933	V02	PD	6
UCON101	Interspersed Repeat	Interspersed Repeat	0.147058	0.0151625	0.305627	0.0496112	0.960432	NA	V02	PD	6
UCON104	Mariner/Tc1	DNA	0.574261	0.0296618	0.200543	0.147907	0.882416	0.94864	V02	PD	6
UCON107	hAT	DNA	31.6648	0.0486753	0.0497395	0.978604	0.327776	0.595612	V02	PD	6
UCON11	Mariner/Tc1	DNA	0.517925	-0.0820465	0.144708	-0.566981	0.570727	0.780065	V02	PD	6
UCON12A	Interspersed Repeat	Interspersed Repeat	20.991	-0.0200588	0.0508364	-0.394575	0.693156	0.874227	V02	PD	6
UCON16	Interspersed Repeat	Interspersed Repeat	0.203082	0.0644158	0.29832	0.215928	0.829044	NA	V02	PD	6
UCON19	Interspersed Repeat	Interspersed Repeat	15.3369	-0.0284681	0.0351707	-0.809429	0.418269	0.681463	V02	PD	6
UCON28	Interspersed Repeat	Interspersed Repeat	3.04245	-0.00268005	0.0612259	-0.0437732	0.965085	0.982001	V02	PD	6
UCON28b	Interspersed Repeat	Interspersed Repeat	0.292329	0.102881	0.223947	0.459399	0.645948	NA	V02	PD	6
UCON3	LINE-dependent	SINE	0.0133254	-0.0413481	1.66483	-0.0248362	0.980186	NA	V02	PD	6
UCON31	Interspersed Repeat	Interspersed Repeat	0.0130215	-0.0413472	1.4827	-0.0278865	0.977753	NA	V02	PD	6
UCON32	Gypsy	LTR	0.530277	0.295872	0.173211	1.70816	0.0876071	0.267072	V02	PD	6
UCON38	hAT	DNA	0.370075	0.0385788	0.218409	0.176636	0.859794	NA	V02	PD	6
UCON40	Mariner/Tc1	DNA	0.215845	0.342868	0.264233	1.2976	0.194426	NA	V02	PD	6
UCON47	Interspersed Repeat	Interspersed Repeat	0.0937077	0.0645487	0.376373	0.171502	0.863829	NA	V02	PD	6
UCON53	hAT	DNA	0.111387	0.0235794	0.361372	0.0652496	0.947975	NA	V02	PD	6
UCON54	hAT	DNA	6.68749	-0.166935	0.0507116	-3.29185	0.000995311	0.00914856	V02	PD	6
UCON58	Transposase	DNA	0.140788	-0.128413	0.316708	-0.405461	0.685139	NA	V02	PD	6
UCON59	Transposase	DNA	0.306213	0.194452	0.238527	0.815222	0.414945	NA	V02	PD	6
UCON61	Interspersed Repeat	Interspersed Repeat	0.159916	0.0364221	0.305779	0.119113	0.905186	NA	V02	PD	6
UCON63	Interspersed Repeat	Interspersed Repeat	23.3348	-0.00103551	0.0454784	-0.0227692	0.981834	0.991554	V02	PD	6
UCON7	Transposase	DNA	0.928144	-0.0189408	0.151654	-0.124895	0.900607	0.952269	V02	PD	6
UCON76	Interspersed Repeat	Interspersed Repeat	0.893648	-0.170622	0.11338	-1.50487	0.132357	0.356944	V02	PD	6
UCON77	L2	LINE	0.991807	0.0343373	0.0991407	0.346349	0.729081	0.895519	V02	PD	6
UCON90	Harbinger	DNA	0.240948	0.0227917	0.259266	0.0879088	0.929949	NA	V02	PD	6
UCON96	Interspersed Repeat	Interspersed Repeat	0.144676	-0.0284798	0.300271	-0.0948472	0.924436	NA	V02	PD	6
UHG	snRNA	Pseudogene	1170.92	0.0386064	0.0427823	0.90239	0.36685	0.634076	V02	PD	6
X11_DNA	Mariner/Tc1	DNA	59.7904	-0.166774	0.0385895	-4.32174	1.54806e-05	0.000251105	V02	PD	6
X13_DNA	Mariner/Tc1	DNA	0.186565	-0.00230808	0.284174	-0.00812206	0.99352	NA	V02	PD	6
X13_LINE	L2	LINE	0.107486	0.115805	0.359095	0.322491	0.747081	NA	V02	PD	6
X17_LINE	CR1	LINE	0.267442	-0.133282	0.277992	-0.479444	0.631623	NA	V02	PD	6
X1_DNA	Mariner/Tc1	DNA	6.66995	0.0401808	0.0441493	0.910111	0.362764	0.632908	V02	PD	6
X1_LINE	CR1	LINE	1.12872	0.28201	0.184599	1.52769	0.126589	0.347333	V02	PD	6
X1_LR	Gypsy	LTR	0.185179	-0.0923839	0.275889	-0.334859	0.737731	NA	V02	PD	6
X20_LINE	CR1	LINE	0.115111	0.219867	0.348429	0.631024	0.528025	NA	V02	PD	6
X21_LINE	CR1	LINE	134.674	0.1028	0.0394715	2.60441	0.00920332	0.053996	V02	PD	6
X22_DNA	Mariner/Tc1	DNA	0.146577	0.169292	0.30441	0.556131	0.578122	NA	V02	PD	6
X26_DNA	Mariner/Tc1	DNA	0.122844	-0.0601012	0.321494	-0.186944	0.851705	NA	V02	PD	6
X27_DNA	hAT	DNA	0.99896	-0.0696785	0.126462	-0.550982	0.581646	0.790093	V02	PD	6
X28_DNA	hAT	DNA	0.0179748	-0.0464786	1.18431	-0.0392454	0.968695	NA	V02	PD	6
X29a_DNA	hAT	DNA	0.0131483	-0.0534715	1.6653	-0.0321092	0.974385	NA	V02	PD	6
X29b_DNA	hAT	DNA	8.10558	-0.0575869	0.0493172	-1.16768	0.242935	0.504414	V02	PD	6
X2b_DNA	Transposase	DNA	0.0213091	-0.0499301	1.21218	-0.0411905	0.967144	NA	V02	PD	6
X2_LINE	CR1	LINE	0.25967	0.0951375	0.246729	0.385594	0.699797	NA	V02	PD	6
X2_LR	Gypsy	LTR	2.90453	0.0157857	0.0652898	0.241779	0.808952	0.930096	V02	PD	6
X31_DNA	hAT	DNA	0.523822	0.0844974	0.200917	0.420559	0.674077	0.866056	V02	PD	6
X33a_DNA	Mariner/Tc1	DNA	18.1263	-0.00117039	0.04128	-0.0283525	0.977381	0.989038	V02	PD	6
X3_LINE	BOVB	LINE	0.406579	-0.0278049	0.152242	-0.182636	0.855084	NA	V02	PD	6
X4b_DNA	Mariner/Tc1	DNA	9.95654	0.0319061	0.0473681	0.673577	0.50058	0.733626	V02	PD	6
X5A_LINE	CR1	LINE	14.4892	0.0591951	0.0423371	1.39819	0.162057	0.391993	V02	PD	6
X5B_LINE	CR1	LINE	2.96104	0.0523633	0.0602481	0.869128	0.384777	0.650474	V02	PD	6
X6a_DNA	Mariner/Tc1	DNA	6.02265	-0.103334	0.0545276	-1.89507	0.0580827	0.208037	V02	PD	6
X6A_LINE	CR1	LINE	0.196422	0.00910155	0.261956	0.0347445	0.972283	NA	V02	PD	6
X6B_LINE	CR1	LINE	2.93849	0.0443158	0.0666603	0.6648	0.506178	0.734625	V02	PD	6
X7B_LINE	CR1	LINE	0.189542	0.0685724	0.23856	0.287443	0.773773	NA	V02	PD	6
X7C_LINE	CR1	LINE	1.02651	0.144669	0.159917	0.904646	0.365653	0.633148	V02	PD	6
X8_LINE	CR1	LINE	0.643366	0.109289	0.208358	0.524526	0.599913	0.804992	V02	PD	6
X9c_DNA	hAT	DNA	1.03894	0.0317928	0.118459	0.268388	0.788401	0.925113	V02	PD	6
XBR	scRNA	Pseudogene	2.273	-0.0366743	0.185906	-0.197274	0.843613	0.941001	V02	PD	6
XTR	scRNA	Pseudogene	0.419798	0.00678736	0.236516	0.0286972	0.977106	0.989038	V02	PD	6
Y4	scRNA	Pseudogene	2124.65	-0.584742	0.0687761	-8.50212	1.86162e-17	9.33348e-16	V02	PD	6
ZAPHOD	hAT	DNA	10.3229	-0.0128104	0.0521348	-0.245718	0.805901	0.930096	V02	PD	6
Zaphod3	hAT	DNA	7.0199	-0.0665478	0.0497415	-1.33787	0.180938	0.419274	V02	PD	6
ZOMBI	Mariner/Tc1	DNA	3357.01	-0.0214801	0.0172791	-1.24313	0.213821	0.468876	V02	PD	6
ZOMBI_A	Mariner/Tc1	DNA	152.766	0.901023	0.336604	2.67681	0.00743271	0.046318	V02	PD	6
ZOMBI_B	Mariner/Tc1	DNA	4195.14	-0.0303662	0.0228037	-1.33164	0.182979	0.423114	V02	PD	6
ZOMBI_C	Mariner/Tc1	DNA	1.46779	0.0492566	0.145453	0.338642	0.734879	0.898244	V02	PD	6
MARINER1	Mariner/Tc1	DNA	640.984	-0.0392408	0.0155185	-2.52864	0.0114505	0.0644382	V02	PD	6
HRES1	ERV1	Endogenous Retrovirus	237.777	0.0812619	0.0342994	2.36919	0.0178269	0.091456	V02	PD	6
MARINER2	Mariner/Tc1	DNA	3287.03	-0.00793521	0.0109683	-0.72347	0.469391	0.712185	V02	PD	6
L1PAXX_5	L1	LINE	2012.18	0.052338	0.0132606	3.94687	7.918e-05	0.00105224	V02	PD	6
MER60	L1	LINE	29.7537	0.0315981	0.0295236	1.07026	0.2845	0.550932	V02	PD	6
L1MB8_5	L1	LINE	3.51124	0.0142382	0.0748732	0.190163	0.849181	0.941001	V02	PD	6
L1MD_5	L1	LINE	24.409	0.0544214	0.029198	1.86388	0.0623392	0.21672	V02	PD	6
HERV70_I	ERV1	Endogenous Retrovirus	4826.52	0.0310562	0.0276867	1.1217	0.26199	0.526365	V02	PD	6
HERVK14I	ERV2	Endogenous Retrovirus	529.127	0.0109806	0.0184198	0.596129	0.551089	0.766955	V02	PD	6
LTR6	ERV1	Endogenous Retrovirus	3.10078	0.188608	0.16185	1.16533	0.243886	0.504414	V02	PD	6
MER61A_LTR	ERV1	Endogenous Retrovirus	265.893	0.0112644	0.0114702	0.982061	0.32607	0.59349	V02	PD	6
L1M5_5	L1	LINE	16.2333	0.0268909	0.0311027	0.864586	0.387266	0.65115	V02	PD	6
HAL1C	L1	LINE	44.5715	0.0580982	0.0328916	1.76636	0.0773363	0.249094	V02	PD	6
MER93B	ERV1	Endogenous Retrovirus	303.55	0.0294617	0.0157609	1.86929	0.0615826	0.215637	V02	PD	6
L180_5	L1	LINE	37.5441	-0.00265332	0.0365335	-0.0726271	0.942103	0.969347	V02	PD	6
L1MD1_2_5	L1	LINE	1.17213	0.029717	0.18703	0.158889	0.873757	0.946821	V02	PD	6
MER52	ERV1	Endogenous Retrovirus	501.764	0.0381446	0.0181632	2.1001	0.03572	0.150336	V02	PD	6
HSRIRT	ERV1	Endogenous Retrovirus	222.849	0.0693662	0.0286657	2.41983	0.0155276	0.081557	V02	PD	6
L1M3E_5	L1	LINE	63.2864	0.0165214	0.0204	0.809875	0.418012	0.681463	V02	PD	6
MER55	ERV3	Endogenous Retrovirus	0.0106612	-0.0533944	1.61027	-0.0331586	0.973548	NA	V02	PD	6
L2A	CR1	LINE	712.969	0.0374125	0.0160393	2.33255	0.0196718	0.0986274	V02	PD	6
L1P5_5	L1	LINE	141.902	0.0415096	0.0272071	1.52569	0.127087	0.347835	V02	PD	6
L1M7_5	L1	LINE	5.9946	0.0284638	0.122603	0.232162	0.816412	0.934132	V02	PD	6
HERVK14CI	ERV2	Endogenous Retrovirus	15.6028	0.0483996	0.120944	0.400182	0.689023	0.873796	V02	PD	6
FLA	Alu	SINE	56018.3	-0.0185044	0.0166956	-1.10834	0.267715	0.532851	V02	PD	6
L1M3_5	L1	LINE	1639.16	0.00791664	0.0098504	0.803687	0.421578	0.682061	V02	PD	6
MLT1FR	ERV3	Endogenous Retrovirus	10.4454	-0.133785	0.0458028	-2.92089	0.00349038	0.0257346	V02	PD	6
MER62	L1	LINE	52.3371	0.0194167	0.0235547	0.824322	0.409757	0.67457	V02	PD	6
MER118	hAT	DNA	0.0204284	-0.0594435	1.24815	-0.0476252	0.962015	NA	V02	PD	6
TARE	Alu	SINE	7430.64	0.0677285	0.0396191	1.70949	0.0873601	0.267072	V02	PD	6
LINE2	CR1	LINE	50.6547	0.116989	0.0426324	2.74412	0.00606727	0.0402567	V02	PD	6
MER64A	hAT	DNA	94.3259	-0.0788047	0.0285848	-2.75688	0.00583563	0.0395811	V02	PD	6
MER57A	ERV1	Endogenous Retrovirus	570.53	-0.00142502	0.00974895	-0.146171	0.883786	0.949188	V02	PD	6
MARINER1_EC	Mariner/Tc1	DNA	10.6521	-0.0546312	0.0390077	-1.40052	0.161357	0.391993	V02	PD	6
L1PA15_5	L1	LINE	147.842	-0.00584669	0.0360665	-0.162109	0.87122	0.946821	V02	PD	6
LTR67	ERV3	Endogenous Retrovirus	0.102406	0.107184	0.367641	0.291544	0.770635	NA	V02	PD	6
MER57B	ERV1	Endogenous Retrovirus	514.33	0.0240053	0.0151593	1.58354	0.113298	0.322083	V02	PD	6
R66	ERV1	Endogenous Retrovirus	56.641	-0.0342111	0.0229909	-1.48803	0.136743	0.362596	V02	PD	6
MER102	hAT	DNA	5.75932	0.0223645	0.06262	0.357147	0.720982	0.891522	V02	PD	6
MER108	hAT	DNA	2.46928	0.0564614	0.118822	0.475179	0.63466	0.833369	V02	PD	6
MER79	L1	LINE	19.003	-0.0173124	0.0308397	-0.561367	0.574548	0.783345	V02	PD	6
LTR20	ERV1	Endogenous Retrovirus	77.6753	0.0641682	0.0216776	2.96011	0.00307525	0.0235556	V02	PD	6
L1PA8A	L1	LINE	3643.84	-0.0136596	0.0125592	-1.08762	0.276764	0.543187	V02	PD	6
LTR10	Satellite	Tandem Repeat	81.2442	-0.0224706	0.0192825	-1.16533	0.243884	0.504414	V02	PD	6
MER58	hAT	DNA	1855.37	-0.157543	0.0336725	-4.67868	2.8873e-06	5.49085e-05	V02	PD	6
MER46	Mariner/Tc1	DNA	828.926	-0.229389	0.0514177	-4.46128	8.14708e-06	0.00014041	V02	PD	6
AluYb1	Alu	SINE	1656.98	0.0512177	0.0207011	2.47416	0.013355	0.0736528	V02	PD	6
L1ME3a	L1	LINE	327.745	-0.016394	0.0122496	-1.33833	0.180788	0.419274	V02	PD	6
MER114	hAT	DNA	1.08333	-0.18527	0.117338	-1.57895	0.114348	0.324231	V02	PD	6
L1M6_5	L1	LINE	147.687	0.0512281	0.0188442	2.71851	0.00655764	0.0422987	V02	PD	6
MER100	hAT	DNA	5.17751	0.0488922	0.0628818	0.777526	0.436848	0.689212	V02	PD	6
MER61	ERV1	Endogenous Retrovirus	54.2033	-0.03227	0.0315672	-1.02227	0.306655	0.574263	V02	PD	6
FLAM_A	Alu	SINE	0.161942	-0.407412	2.42675	-0.167884	0.866674	NA	V02	PD	6
FLAM_C	Alu	SINE	27804.9	0.176908	0.0674359	2.62336	0.00870675	0.0524784	V02	PD	6
AluMacYa3	Alu	SINE	30134.5	0.00803519	0.0140404	0.572291	0.567125	0.777066	V02	PD	6
AluMacYb2	Alu	SINE	13362.7	0.0410709	0.0216732	1.895	0.0580918	0.208037	V02	PD	6
AluMacYb4	Alu	SINE	112312	0.00313932	0.0172071	0.182443	0.855235	0.941001	V02	PD	6
AluYd3a1_gib	Alu	SINE	56741.2	0.00287719	0.0155209	0.185376	0.852934	0.941001	V02	PD	6
(AC)n	Simple	Tandem Repeat	38804.2	-0.0116235	0.00682677	-1.70264	0.0886353	0.562078	V04	PD	12
(AG)n	Simple	Tandem Repeat	4594.1	0.0393109	0.0359992	1.09199	0.274836	0.733539	V04	PD	12
(AT)n	Simple	Tandem Repeat	2348.28	0.0846563	0.0607552	1.3934	0.163499	0.681975	V04	PD	12
(CAA)n	Simple	Tandem Repeat	2770.86	-0.0162414	0.00875427	-1.85526	0.0635592	0.515408	V04	PD	12
(CAAA)n	Simple	Tandem Repeat	4358.05	-0.0182158	0.00920317	-1.9793	0.0477826	0.484032	V04	PD	12
(CAAAA)n	Simple	Tandem Repeat	4343.44	-0.0105107	0.0114935	-0.914498	0.360455	0.748595	V04	PD	12
(CAAAAA)n	Simple	Tandem Repeat	1381.84	-0.0193357	0.00839165	-2.30416	0.0212138	0.376063	V04	PD	12
(CCA)n	Simple	Tandem Repeat	256.588	0.0155206	0.0417243	0.37198	0.709908	0.890238	V04	PD	12
(CCCCA)n	Simple	Tandem Repeat	64.1825	0.0767056	0.0933652	0.821565	0.411325	0.771234	V04	PD	12
(CCCCAA)n	Simple	Tandem Repeat	19.2105	0.0981328	0.131503	0.746241	0.455522	NA	V04	PD	12
(CCCCCA)n	Simple	Tandem Repeat	164.085	0.00997107	0.0626398	0.159181	0.873526	0.955496	V04	PD	12
(CCCGAA)n	Simple	Tandem Repeat	13.4972	0.134793	0.148483	0.907798	0.363985	NA	V04	PD	12
(CCCTAA)n	Simple	Tandem Repeat	2960.58	0.119814	0.107562	1.1139	0.265321	0.733539	V04	PD	12
(CCCTCA)n	Simple	Tandem Repeat	30.5582	0.0686918	0.0932513	0.736631	0.461347	NA	V04	PD	12
(CCTA)n	Simple	Tandem Repeat	140.052	-0.0275217	0.0325407	-0.845761	0.397686	0.766203	V04	PD	12
(CG)n	Simple	Tandem Repeat	0.269988	0.027915	0.195164	0.143034	0.886264	NA	V04	PD	12
(CGAA)n	Simple	Tandem Repeat	5.82265	-0.00505986	0.04629	-0.109308	0.912958	NA	V04	PD	12
(CGGA)n	Simple	Tandem Repeat	40.7224	-0.0351815	0.0471798	-0.745689	0.455855	NA	V04	PD	12
(CTA)n	Simple	Tandem Repeat	193.053	-0.017501	0.0165421	-1.05796	0.290072	0.733539	V04	PD	12
(CTCCA)n	Simple	Tandem Repeat	170.428	0.107216	0.117429	0.91303	0.361227	0.748595	V04	PD	12
(GAA)n	Simple	Tandem Repeat	1231.7	-0.0158031	0.056505	-0.279676	0.779726	0.921404	V04	PD	12
(GAAA)n	Simple	Tandem Repeat	14133.9	-0.0486915	0.0647343	-0.752175	0.451946	0.803002	V04	PD	12
(GAAAA)n	Simple	Tandem Repeat	1240.54	-0.0207409	0.0385345	-0.538241	0.59041	0.849668	V04	PD	12
(GAAAAA)n	Simple	Tandem Repeat	212.605	-0.0387825	0.0192193	-2.0179	0.043602	0.455229	V04	PD	12
(GACA)n	Simple	Tandem Repeat	403.389	0.0221397	0.0236237	0.93718	0.348666	0.743058	V04	PD	12
(GAGACA)n	Simple	Tandem Repeat	181.145	0.0228967	0.0237304	0.964869	0.33461	0.736622	V04	PD	12
(GCA)n	Simple	Tandem Repeat	4158.86	-0.0614242	0.0350201	-1.75397	0.0794356	0.531586	V04	PD	12
(GCC)n	Simple	Tandem Repeat	2382.17	-0.0248139	0.0326576	-0.759819	0.447363	0.800328	V04	PD	12
(GCCA)n	Simple	Tandem Repeat	28.8433	0.0130931	0.0372801	0.35121	0.725431	NA	V04	PD	12
(GCCC)n	Simple	Tandem Repeat	3.44502	0.00701669	0.0842175	0.0833163	0.9336	NA	V04	PD	12
(GCCCA)n	Simple	Tandem Repeat	32.6201	0.0367557	0.0536759	0.684771	0.493488	NA	V04	PD	12
(GCCCC)n	Simple	Tandem Repeat	18.9977	0.0476118	0.072252	0.658968	0.509916	NA	V04	PD	12
(GCCCCA)n	Simple	Tandem Repeat	150.566	-0.0242415	0.0297833	-0.813928	0.415686	0.775115	V04	PD	12
(GCCCCC)n	Simple	Tandem Repeat	11.2256	0.0532177	0.07912	0.67262	0.501189	NA	V04	PD	12
(GCGCA)n	Simple	Tandem Repeat	0.0573982	0.139473	1.02908	0.135532	0.892192	NA	V04	PD	12
(GCTCA)n	Simple	Tandem Repeat	1.54763	0.102198	0.114076	0.895881	0.370316	NA	V04	PD	12
(GGA)n	Simple	Tandem Repeat	446.979	0.0106709	0.0448914	0.237704	0.81211	0.931517	V04	PD	12
(GGAA)n	Simple	Tandem Repeat	2923.16	-0.00991078	0.0631513	-0.156937	0.875294	0.955496	V04	PD	12
(GGAGA)n	Simple	Tandem Repeat	123.118	0.0225306	0.057712	0.390397	0.696243	0.885814	V04	PD	12
(GGAGAA)n	Simple	Tandem Repeat	143.682	-0.0154002	0.043983	-0.350139	0.726234	0.892067	V04	PD	12
(GGCA)n	Simple	Tandem Repeat	256.297	0.0834738	0.0610767	1.3667	0.171718	0.697604	V04	PD	12
(GGCCC)n	Simple	Tandem Repeat	15.0546	0.0567557	0.0447008	1.26968	0.204198	NA	V04	PD	12
(GGGA)n	Simple	Tandem Repeat	434.675	0.0482284	0.0752702	0.640737	0.521693	0.814048	V04	PD	12
(GGGAGA)n	Simple	Tandem Repeat	32.5708	-0.314372	0.589512	-0.533275	0.593843	NA	V04	PD	12
(GGGGA)n	Simple	Tandem Repeat	112.757	0.0322922	0.0634264	0.509129	0.610662	0.865139	V04	PD	12
(GGGGGA)n	Simple	Tandem Repeat	6.58859	-0.0596426	0.10048	-0.593575	0.552797	NA	V04	PD	12
(TAA)n	Simple	Tandem Repeat	4204.21	-0.00028375	0.0235991	-0.0120238	0.990407	0.995512	V04	PD	12
(TAAA)n	Simple	Tandem Repeat	14083.7	-0.0109741	0.0173202	-0.633598	0.526343	0.814048	V04	PD	12
(TAAAA)n	Simple	Tandem Repeat	3182.47	-0.0194114	0.029219	-0.664339	0.506473	0.814048	V04	PD	12
(TAAAAA)n	Simple	Tandem Repeat	280.685	-0.00468662	0.0146353	-0.320226	0.748797	0.902136	V04	PD	12
(TAACC)n	Simple	Tandem Repeat	3.56019	-0.075764	0.071747	-1.05599	0.290973	NA	V04	PD	12
(TACA)n	Simple	Tandem Repeat	1352.55	0.0201301	0.015261	1.31905	0.187151	0.714099	V04	PD	12
(TACAA)n	Simple	Tandem Repeat	137.773	0.0825739	0.0824216	1.00185	0.316417	0.736622	V04	PD	12
(TAGA)n	Simple	Tandem Repeat	6064.67	0.000349745	0.0121778	0.02872	0.977088	0.993095	V04	PD	12
(TAGAA)n	Simple	Tandem Repeat	125.463	3.91676e-05	0.0291826	0.00134215	0.998929	0.998929	V04	PD	12
(TATACA)n	Simple	Tandem Repeat	108.048	-0.00393347	0.0188704	-0.208446	0.83488	0.940357	V04	PD	12
(TCA)n	Simple	Tandem Repeat	1103.93	-0.0124289	0.00805223	-1.54353	0.122702	0.630264	V04	PD	12
(TCAA)n	Simple	Tandem Repeat	293.812	-0.00560775	0.0115259	-0.486535	0.626588	0.865139	V04	PD	12
(TCACCA)n	Simple	Tandem Repeat	35.8474	0.075559	0.04655	1.62318	0.104551	NA	V04	PD	12
(TCCA)n	Simple	Tandem Repeat	3333.99	0.0437828	0.0380843	1.14963	0.250297	0.733539	V04	PD	12
(TCCCA)n	Simple	Tandem Repeat	43.0716	-0.0109948	0.064555	-0.170317	0.864761	NA	V04	PD	12
(TCTAA)n	Simple	Tandem Repeat	3.00502	0.0142711	0.0678043	0.210475	0.833297	NA	V04	PD	12
(TGAA)n	Simple	Tandem Repeat	1386.68	0.00967976	0.00691338	1.40015	0.161469	0.681568	V04	PD	12
(TGGAA)n	Simple	Tandem Repeat	80127.7	0.0416909	0.174402	0.239051	0.811066	0.931517	V04	PD	12
(TGGCCC)n	Simple	Tandem Repeat	6.99485	0.0972756	0.0850266	1.14406	0.252599	NA	V04	PD	12
(TTAA)n	Simple	Tandem Repeat	21.7401	0.0370866	0.0502007	0.738768	0.460048	NA	V04	PD	12
(TTAAA)n	Simple	Tandem Repeat	171.928	-0.0217231	0.0182095	-1.19295	0.232888	0.73248	V04	PD	12
5S	rRNA	Pseudogene	16.9147	-0.0128458	0.0188168	-0.682679	0.49481	NA	V04	PD	12
6kbHsap	Satellite	Tandem Repeat	11338.1	0.0951076	0.0856437	1.1105	0.266782	0.733539	V04	PD	12
7SK	scRNA	Pseudogene	2.0388e+06	-0.0527354	0.0543719	-0.969902	0.332096	0.736622	V04	PD	12
7SL	scRNA	Pseudogene	1.71327e+07	-0.0122349	0.0519117	-0.235687	0.813675	0.931517	V04	PD	12
ACRO1	Satellite	Tandem Repeat	321.629	0.19521	0.122947	1.58776	0.112341	0.611008	V04	PD	12
ALR	Satellite	Tandem Repeat	3883.58	-0.140851	0.0916598	-1.53667	0.124374	0.630264	V04	PD	12
ALR1	Satellite	Tandem Repeat	5500.57	-0.12017	0.107288	-1.12007	0.262683	0.733539	V04	PD	12
ALR2	Satellite	Tandem Repeat	666.428	0.0674615	0.108594	0.621229	0.534449	0.814048	V04	PD	12
ALRa	Satellite	Tandem Repeat	147.346	0.0249523	0.129313	0.192961	0.84699	0.943346	V04	PD	12
ALRa_	Satellite	Tandem Repeat	226.713	0.0424958	0.101355	0.419276	0.675014	0.882409	V04	PD	12
ALRb	Satellite	Tandem Repeat	2685.42	-0.117088	0.114117	-1.02603	0.304875	0.736622	V04	PD	12
ALR_	Satellite	Tandem Repeat	9980.2	-0.00829088	0.10717	-0.0773622	0.938335	0.974719	V04	PD	12
ALU	Alu	SINE	13012.1	-0.00181923	0.0223663	-0.0813379	0.935173	0.973879	V04	PD	12
AluJb	Alu	SINE	33748.8	-0.00871728	0.0188183	-0.463235	0.643196	0.869485	V04	PD	12
AluJo	Alu	SINE	1022.54	0.0165156	0.100112	0.164972	0.868966	0.953296	V04	PD	12
AluJr	Alu	SINE	1970.07	0.0127413	0.0211637	0.602036	0.54715	0.816137	V04	PD	12
AluJr4	Alu	SINE	9180.88	-0.0122339	0.0189004	-0.647281	0.51745	0.814048	V04	PD	12
AluSc	Alu	SINE	114681	-0.0199637	0.0172109	-1.15994	0.246071	0.733539	V04	PD	12
AluSc5	Alu	SINE	110621	-0.0161298	0.0181299	-0.889681	0.373637	0.753368	V04	PD	12
AluSc8	Alu	SINE	18102.4	-0.0177867	0.0186168	-0.955413	0.339369	0.736622	V04	PD	12
AluSg	Alu	SINE	2136.6	-0.0219745	0.0264248	-0.831585	0.405643	0.771234	V04	PD	12
AluSg1	Alu	SINE	6829.73	-0.0113953	0.0173885	-0.655337	0.512251	0.814048	V04	PD	12
AluSg4	Alu	SINE	15332.7	-0.00413278	0.020367	-0.202915	0.839201	0.9425	V04	PD	12
AluSg7	Alu	SINE	153139	-0.0123545	0.0176083	-0.701627	0.482912	0.812168	V04	PD	12
AluSp	Alu	SINE	187459	-0.0129453	0.0184973	-0.699844	0.484025	0.812168	V04	PD	12
AluSq	Alu	SINE	248581	-0.0115754	0.0200224	-0.578124	0.56318	0.825716	V04	PD	12
AluSq10	Alu	SINE	22685	-0.0180709	0.0178437	-1.01273	0.311187	0.736622	V04	PD	12
AluSq2	Alu	SINE	96034.9	-0.0116843	0.0192688	-0.606383	0.544261	0.816137	V04	PD	12
AluSq4	Alu	SINE	13880	-0.0164553	0.0153526	-1.07183	0.283798	0.733539	V04	PD	12
AluSx	Alu	SINE	2197.39	-0.0473681	0.0394368	-1.20111	0.229707	0.73248	V04	PD	12
AluSx1	Alu	SINE	1694.88	-0.00943073	0.0578084	-0.163138	0.87041	0.953539	V04	PD	12
AluSx3	Alu	SINE	46927.5	-0.015719	0.0194767	-0.807069	0.419627	0.775115	V04	PD	12
AluSx4	Alu	SINE	43139.4	-0.00910841	0.0191	-0.476881	0.633447	0.868961	V04	PD	12
AluSz	Alu	SINE	131784	-0.0189666	0.0194048	-0.977415	0.328364	0.736622	V04	PD	12
AluSz6	Alu	SINE	62494.6	-0.011179	0.0173383	-0.644758	0.519084	0.814048	V04	PD	12
AluY	Alu	SINE	17730.7	-0.0114078	0.0334317	-0.341227	0.732933	0.89423	V04	PD	12
AluYa1	Alu	SINE	13007	-0.0171794	0.0198445	-0.865703	0.386653	0.757808	V04	PD	12
AluYa4	Alu	SINE	88458.8	-0.00614665	0.0182663	-0.336501	0.736493	0.894233	V04	PD	12
AluYa5	Alu	SINE	59454.3	-0.00791616	0.0181086	-0.437149	0.662003	0.87731	V04	PD	12
AluYa8	Alu	SINE	14951.4	-0.010264	0.0159468	-0.643642	0.519808	0.814048	V04	PD	12
AluYb10	Alu	SINE	20563.2	-0.0260096	0.0174853	-1.48751	0.136879	0.647099	V04	PD	12
AluYb11	Alu	SINE	3882.99	-0.0157989	0.0166011	-0.951676	0.341262	0.736622	V04	PD	12
AluYb3a1	Alu	SINE	61299.6	-0.0159356	0.0161452	-0.987018	0.323634	0.736622	V04	PD	12
AluYb3a2	Alu	SINE	7267.02	-0.0241136	0.0152067	-1.58573	0.112801	0.611008	V04	PD	12
AluYb8	Alu	SINE	11934.7	0.00506905	0.0221032	0.229335	0.818608	0.931517	V04	PD	12
AluYb8a1	Alu	SINE	10078.5	-0.00983975	0.0163003	-0.603656	0.546073	0.816137	V04	PD	12
AluYb9	Alu	SINE	9275.52	0.00266752	0.0171506	0.155535	0.8764	0.955496	V04	PD	12
AluYbc3a	Alu	SINE	24987.1	-0.0117645	0.0164776	-0.71397	0.475246	0.812168	V04	PD	12
AluYc1	Alu	SINE	6615.15	-0.0137924	0.0220254	-0.626206	0.53118	0.814048	V04	PD	12
AluYc2	Alu	SINE	2579.52	0.000518286	0.0231183	0.0224189	0.982114	0.993095	V04	PD	12
AluYc5	Alu	SINE	897.583	0.00229412	0.0223187	0.102789	0.91813	0.966453	V04	PD	12
AluYd2	Alu	SINE	57.5423	-0.040687	0.098556	-0.412831	0.679731	0.882409	V04	PD	12
AluYd3	Alu	SINE	263.592	0.0201196	0.0425081	0.473312	0.63599	0.868961	V04	PD	12
AluYd3a1	Alu	SINE	488.742	0.0112547	0.0285583	0.394097	0.693509	0.885814	V04	PD	12
AluYd8	Alu	SINE	3521.46	-0.00663967	0.0169313	-0.392154	0.694945	0.885814	V04	PD	12
AluYe2	Alu	SINE	939.608	0.00267763	0.0431273	0.0620866	0.950494	0.981967	V04	PD	12
AluYe5	Alu	SINE	8858.18	-0.000918972	0.0168742	-0.0544602	0.956569	0.983312	V04	PD	12
AluYf1	Alu	SINE	190.107	-0.00446931	0.0327687	-0.13639	0.891513	0.956203	V04	PD	12
AluYf2	Alu	SINE	11418.2	-0.00634129	0.015983	-0.396751	0.691551	0.885814	V04	PD	12
AluYf5	Alu	SINE	611.89	0.0213724	0.0276202	0.773797	0.439051	0.796418	V04	PD	12
AluYg6	Alu	SINE	26706.9	-0.00852353	0.0174272	-0.489094	0.624775	0.865139	V04	PD	12
AluYh9	Alu	SINE	21075.1	-0.00855895	0.0178236	-0.480204	0.631082	0.868155	V04	PD	12
AluYi6	Alu	SINE	8358.31	0.000510778	0.0236875	0.0215631	0.982796	0.993095	V04	PD	12
AluYk11	Alu	SINE	38785.4	-0.00351502	0.0169244	-0.20769	0.835471	0.940357	V04	PD	12
AluYk12	Alu	SINE	33526.3	-0.00956271	0.0178901	-0.534525	0.592978	0.851792	V04	PD	12
AluYk13	Alu	SINE	115077	-0.00450232	0.0161816	-0.278237	0.780831	0.921404	V04	PD	12
BLACKJACK	hAT	DNA	9.73079	0.0146346	0.0403948	0.36229	0.717136	NA	V04	PD	12
BSR	Satellite	Tandem Repeat	1545.86	0.151547	0.113805	1.33163	0.182982	0.711867	V04	PD	12
BSRa	Satellite	Tandem Repeat	0.798126	0.0351141	0.144534	0.242947	0.808047	NA	V04	PD	12
BSRf	Satellite	Tandem Repeat	1.72557	0.0736309	0.132974	0.553724	0.579767	NA	V04	PD	12
CER	Satellite	Tandem Repeat	1632.84	0.0147152	0.0302522	0.486418	0.626671	0.865139	V04	PD	12
CHARLIE1	hAT	DNA	816.776	-0.00844225	0.0192074	-0.439531	0.660277	0.87731	V04	PD	12
CHARLIE10	hAT	DNA	8.78396	0.0197579	0.0494251	0.399754	0.689337	NA	V04	PD	12
Charlie11	hAT	DNA	2.44015	0.0254005	0.0614982	0.413028	0.679586	NA	V04	PD	12
Charlie12	hAT	DNA	1459.35	-0.0181578	0.0160857	-1.12882	0.258974	0.733539	V04	PD	12
Charlie13a	hAT	DNA	0.336839	0.0769539	0.201585	0.381745	0.702651	NA	V04	PD	12
Charlie13b	hAT	DNA	0.333514	0.0881114	0.20719	0.425267	0.670642	NA	V04	PD	12
Charlie16a	hAT	DNA	0.0784694	-0.0706746	0.430666	-0.164105	0.869648	NA	V04	PD	12
Charlie18a	hAT	DNA	10.3612	0.00479364	0.0311347	0.153964	0.877638	NA	V04	PD	12
Charlie19a	hAT	DNA	34.57	0.00132916	0.0280483	0.0473884	0.962204	NA	V04	PD	12
CHARLIE1A	hAT	DNA	572.946	-0.0143705	0.0254187	-0.565354	0.571833	0.832145	V04	PD	12
CHARLIE1B	hAT	DNA	158.598	-0.0156695	0.0289093	-0.542024	0.587802	0.849668	V04	PD	12
CHARLIE2	hAT	DNA	0.0206152	0.0260195	1.23685	0.021037	0.983216	NA	V04	PD	12
Charlie21a	hAT	DNA	0.0089649	-0.0319319	1.74489	-0.0183002	0.985399	NA	V04	PD	12
Charlie24	hAT	DNA	0.175635	0.205172	0.240604	0.852738	0.393805	NA	V04	PD	12
Charlie25	hAT	DNA	0.0400086	-0.0225828	0.678236	-0.0332964	0.973438	NA	V04	PD	12
Charlie26a	hAT	DNA	0.223456	-0.0363243	0.291177	-0.12475	0.900722	NA	V04	PD	12
Charlie27	hAT	DNA	1.19984	0.129776	0.0951422	1.36402	0.172561	NA	V04	PD	12
Charlie28	hAT	DNA	2.17346	0.204911	0.157958	1.29725	0.194545	NA	V04	PD	12
CHARLIE2A	hAT	DNA	1.4907	-0.367167	0.455109	-0.806766	0.419801	NA	V04	PD	12
CHARLIE2B	hAT	DNA	54.2567	-0.0092125	0.0188064	-0.48986	0.624233	NA	V04	PD	12
CHARLIE3	hAT	DNA	5995.35	-0.000565798	0.00596105	-0.0949157	0.924382	0.969633	V04	PD	12
CHARLIE4	hAT	DNA	0.693003	-0.0907064	0.220115	-0.412087	0.680276	NA	V04	PD	12
CHARLIE5	hAT	DNA	684.402	-0.0128448	0.0191792	-0.669723	0.503035	0.814048	V04	PD	12
CHARLIE6	hAT	DNA	152.884	-0.0626321	0.0338397	-1.85084	0.064192	0.515408	V04	PD	12
CHARLIE7	hAT	DNA	15.5413	-0.0562799	0.0260334	-2.16183	0.030631	NA	V04	PD	12
CHARLIE8	hAT	DNA	40.563	-0.0116993	0.0259589	-0.450685	0.652217	NA	V04	PD	12
CHARLIE8A	hAT	DNA	0.0585947	-0.00442922	1.07065	-0.00413693	0.996699	NA	V04	PD	12
CHARLIE9	hAT	DNA	279.711	-0.0771973	0.0571696	-1.35032	0.176913	0.711007	V04	PD	12
CHESHIRE	hAT	DNA	100.627	-0.0159101	0.0235765	-0.67483	0.499784	0.814048	V04	PD	12
CHESHIRE_A	hAT	DNA	178.086	-0.285182	0.445276	-0.640462	0.521872	0.814048	V04	PD	12
CHESHIRE_B	hAT	DNA	224.172	0.000793889	0.0144035	0.055118	0.956044	0.983312	V04	PD	12
CR1L	CR1	LINE	0.0444205	-0.00962773	0.906541	-0.0106203	0.991526	NA	V04	PD	12
CR1_Mam	CR1	LINE	0.348258	0.0699104	0.210014	0.332885	0.739221	NA	V04	PD	12
CYCLO	scRNA	Pseudogene	8969.76	-0.0757653	0.0359174	-2.10943	0.0349073	0.433086	V04	PD	12
D20S16	Satellite	Tandem Repeat	69.7356	0.0966741	0.130146	0.742812	0.457595	0.805639	V04	PD	12
DNA1_Mam	Mariner/Tc1	DNA	5.97439	-0.0422514	0.0480434	-0.879442	0.379162	NA	V04	PD	12
E1	snRNA	Pseudogene	34040.4	0.114383	0.0782839	1.46113	0.143979	0.6537	V04	PD	12
E2	snRNA	Pseudogene	67.9803	0.0469585	0.0533587	0.880054	0.37883	0.753368	V04	PD	12
E3	snRNA	Pseudogene	9.99628	-0.0065046	0.0534281	-0.121745	0.903101	NA	V04	PD	12
ERV24B_Prim	ERV1	Endogenous Retrovirus	26.9037	0.0669405	0.0453604	1.47575	0.140011	NA	V04	PD	12
ERV24_Prim	ERV1	Endogenous Retrovirus	39.2846	0.0242999	0.0604515	0.401973	0.687704	NA	V04	PD	12
ERV3-16A3_I	ERV3	Endogenous Retrovirus	16.9342	0.0354	0.0305051	1.16046	0.245862	NA	V04	PD	12
ERVL	ERV3	Endogenous Retrovirus	2182.08	-0.0100413	0.00836733	-1.20006	0.230115	0.73248	V04	PD	12
ERVL-B4	ERV3	Endogenous Retrovirus	1246.36	0.010464	0.00960786	1.08911	0.276105	0.733539	V04	PD	12
ERVL-E	ERV3	Endogenous Retrovirus	174.825	-0.0177535	0.0127399	-1.39354	0.163458	0.681975	V04	PD	12
ERVL47	ERV3	Endogenous Retrovirus	46.0489	-0.00770009	0.0208801	-0.368777	0.712294	NA	V04	PD	12
Eulor11	Transposase	DNA	0.474946	0.102892	0.200506	0.513163	0.607838	NA	V04	PD	12
Eulor8	Mariner/Tc1	DNA	0.0208983	0.0235797	0.914143	0.0257943	0.979421	NA	V04	PD	12
EuthAT-2	hAT	DNA	0.696927	0.0423213	0.188638	0.224352	0.822483	NA	V04	PD	12
EuthAT-2B	hAT	DNA	0.0533137	-0.0655081	0.582896	-0.112384	0.910519	NA	V04	PD	12
EuthAT-N1	hAT	DNA	0.00774783	-0.0132742	2.0405	-0.00650536	0.99481	NA	V04	PD	12
Eutr1	ERV3	Endogenous Retrovirus	0.454935	0.0252539	0.209508	0.120539	0.904056	NA	V04	PD	12
Eutr10	ERV3	Endogenous Retrovirus	0.593994	-0.0109355	0.118477	-0.0923011	0.926459	NA	V04	PD	12
Eutr11	Transposase	DNA	1.26709	-0.00554398	0.170242	-0.0325653	0.974021	NA	V04	PD	12
Eutr15	hAT	DNA	0.691932	-0.0981078	0.199434	-0.49193	0.622769	NA	V04	PD	12
Eutr6	hAT	DNA	0.121471	0.0548877	0.323924	0.169446	0.865446	NA	V04	PD	12
Eutr7	hAT	DNA	16.0153	-0.00869304	0.0576964	-0.150669	0.880237	NA	V04	PD	12
EUTREP1	hAT	DNA	2.15046	-0.0204797	0.0753646	-0.271741	0.785821	NA	V04	PD	12
EUTREP10	Gypsy	LTR	0.160834	0.0587874	0.276539	0.212583	0.831652	NA	V04	PD	12
EUTREP13	Gypsy	LTR	38.411	-0.0570839	0.0292851	-1.94925	0.051266	NA	V04	PD	12
EUTREP14	Interspersed Repeat	Interspersed Repeat	0.438299	0.197412	0.211381	0.933915	0.350348	NA	V04	PD	12
EUTREP15	ERV1	Endogenous Retrovirus	0.119101	-0.0340284	0.317633	-0.107131	0.914685	NA	V04	PD	12
EUTREP3	hAT	DNA	15.4462	-0.0653818	0.0394366	-1.6579	0.0973381	NA	V04	PD	12
EUTREP4	piggyBac	DNA	0.21252	-0.0587061	0.224548	-0.261441	0.793752	NA	V04	PD	12
EUTREP7	ERV1	Endogenous Retrovirus	33.9475	-0.0271916	0.0495372	-0.548912	0.583066	NA	V04	PD	12
EUTREP8	Gypsy	LTR	0.398614	0.174139	0.193517	0.899863	0.368193	NA	V04	PD	12
EutTc1-N1	Mariner/Tc1	DNA	6.66143	-0.034579	0.0411072	-0.84119	0.400241	NA	V04	PD	12
FAM	Alu	SINE	383.206	-0.0601826	0.067353	-0.89354	0.371568	0.753368	V04	PD	12
FLAM	Alu	SINE	69.6718	-0.000540524	0.0307267	-0.0175914	0.985965	0.994893	V04	PD	12
FORDPREFECT	hAT	DNA	3.46537	0.167028	0.0949736	1.75868	0.0786317	NA	V04	PD	12
FORDPREFECT_A	hAT	DNA	14.0776	0.0212456	0.0357159	0.59485	0.551943	NA	V04	PD	12
FRAM	Alu	SINE	3731.37	-0.0103902	0.0292095	-0.355712	0.722056	0.892022	V04	PD	12
GGAAT	Satellite	Tandem Repeat	5075.53	0.239298	0.0892158	2.68224	0.00731309	0.266804	V04	PD	12
GOLEM	Mariner/Tc1	DNA	1853.21	-0.0490614	0.0280812	-1.74713	0.0806156	0.531586	V04	PD	12
GOLEM_A	Mariner/Tc1	DNA	3628.51	-0.0276024	0.029629	-0.931601	0.351543	0.745117	V04	PD	12
GOLEM_B	Mariner/Tc1	DNA	1694.85	-0.00825023	0.017532	-0.47058	0.63794	0.868961	V04	PD	12
GOLEM_C	Mariner/Tc1	DNA	746.379	-0.0148016	0.0230469	-0.64224	0.520718	0.814048	V04	PD	12
GSAT	Satellite	Tandem Repeat	88.2274	0.0525097	0.0457138	1.14866	0.250695	0.733539	V04	PD	12
GSATII	Satellite	Tandem Repeat	180.772	0.0433529	0.042728	1.01462	0.310285	0.736622	V04	PD	12
GSATX	Satellite	Tandem Repeat	12.3412	0.0647075	0.0767797	0.842769	0.399358	NA	V04	PD	12
HAL1	L1	LINE	165.468	-0.0257742	0.0147222	-1.75071	0.0799962	0.531586	V04	PD	12
HAL1B	L1	LINE	5.3085	-0.0547543	0.0482199	-1.13551	0.256161	NA	V04	PD	12
HAL1M8	L1	LINE	301.335	-0.0129438	0.0143261	-0.903515	0.366253	0.752696	V04	PD	12
HARLEQUIN	ERV1	Endogenous Retrovirus	6555.62	-0.0108627	0.0105608	-1.02859	0.303673	0.736622	V04	PD	12
HARLEQUINLTR	ERV1	Endogenous Retrovirus	3861.29	-0.00291713	0.00598233	-0.487625	0.625815	0.865139	V04	PD	12
HERV-Fc1	ERV1	Endogenous Retrovirus	442.577	-0.0118449	0.0200847	-0.589746	0.555361	0.823539	V04	PD	12
HERV-Fc1_LTR1	ERV1	Endogenous Retrovirus	91.3113	0.0149146	0.0246124	0.60598	0.544528	0.816137	V04	PD	12
HERV-Fc1_LTR2	ERV1	Endogenous Retrovirus	4.05414	0.130917	0.128865	1.01593	0.309665	NA	V04	PD	12
HERV-Fc1_LTR3	ERV1	Endogenous Retrovirus	15.2572	0.0343097	0.0463483	0.740258	0.459143	NA	V04	PD	12
HERV-Fc2	ERV1	Endogenous Retrovirus	19.0449	0.0450059	0.144981	0.310427	0.756236	NA	V04	PD	12
HERV-Fc2_LTR	ERV1	Endogenous Retrovirus	1.41955	0.0286639	0.190602	0.150387	0.88046	NA	V04	PD	12
HERV-K14CI	ERV2	Endogenous Retrovirus	102.14	0.0499195	0.0678391	0.735852	0.461821	0.805862	V04	PD	12
HERV-K14I	ERV2	Endogenous Retrovirus	968.282	0.00152113	0.0168971	0.0900228	0.928269	0.970576	V04	PD	12
HERV15I	ERV1	Endogenous Retrovirus	491.109	0.0148352	0.0146722	1.01111	0.311963	0.736622	V04	PD	12
HERV16	ERV3	Endogenous Retrovirus	5.49557	0.0913435	0.0999684	0.913725	0.360862	NA	V04	PD	12
HERV17	ERV1	Endogenous Retrovirus	9323.47	0.00296326	0.00713882	0.41509	0.678076	0.882409	V04	PD	12
HERV18	ERV3	Endogenous Retrovirus	752.589	0.00755586	0.012052	0.626936	0.530701	0.814048	V04	PD	12
HERV19I	ERV1	Endogenous Retrovirus	3132.11	0.0181342	0.0274907	0.659651	0.509478	0.814048	V04	PD	12
HERV1_I	ERV1	Endogenous Retrovirus	159.128	0.0350884	0.0313553	1.11906	0.263116	0.733539	V04	PD	12
HERV1_LTR	ERV1	Endogenous Retrovirus	63.9433	-0.0186943	0.0270602	-0.69084	0.489666	0.812168	V04	PD	12
HERV1_LTRa	ERV1	Endogenous Retrovirus	104.331	-0.00230988	0.0177845	-0.129881	0.89666	0.957217	V04	PD	12
HERV1_LTRb	ERV1	Endogenous Retrovirus	119.099	-0.0150662	0.0209221	-0.72011	0.471457	0.812168	V04	PD	12
HERV1_LTRc	ERV1	Endogenous Retrovirus	210.714	0.0452215	0.0533001	0.84843	0.396198	0.766203	V04	PD	12
HERV1_LTRd	ERV1	Endogenous Retrovirus	92.3219	-0.0988992	0.0311676	-3.17314	0.00150802	0.106932	V04	PD	12
HERV1_LTRe	ERV1	Endogenous Retrovirus	9.44811	0.0450924	0.0609724	0.739554	0.459571	NA	V04	PD	12
HERV23	ERV1	Endogenous Retrovirus	6.50639	0.0580071	0.101398	0.572073	0.567272	NA	V04	PD	12
HERV3	ERV1	Endogenous Retrovirus	2671.89	-0.0694814	0.0290166	-2.39454	0.0166414	0.341588	V04	PD	12
HERV30I	ERV1	Endogenous Retrovirus	1702.56	-0.00437385	0.0170319	-0.256803	0.797331	0.927358	V04	PD	12
HERV35I	ERV1	Endogenous Retrovirus	675.229	-0.00998375	0.0102406	-0.974917	0.329601	0.736622	V04	PD	12
HERV38I	ERV1	Endogenous Retrovirus	16.8337	0.036445	0.0560719	0.649968	0.515713	NA	V04	PD	12
HERV39	ERV1	Endogenous Retrovirus	29204.3	-0.0117987	0.00732783	-1.61012	0.107372	0.611008	V04	PD	12
HERV46I	ERV1	Endogenous Retrovirus	123.916	0.0781564	0.0948706	0.823821	0.410041	0.771234	V04	PD	12
HERV49I	ERV1	Endogenous Retrovirus	734.66	-0.0038176	0.0101661	-0.375524	0.707271	0.888751	V04	PD	12
HERV4_I	ERV1	Endogenous Retrovirus	1368.12	-0.0220236	0.0112914	-1.95047	0.0511199	0.49842	V04	PD	12
HERV50_I	ERV1	Endogenous Retrovirus	380.122	0.00940918	0.012761	0.737336	0.460918	0.805862	V04	PD	12
HERV50_LTR	ERV1	Endogenous Retrovirus	134.224	0.0184278	0.0179102	1.0289	0.303526	0.736622	V04	PD	12
HERV52I	ERV3	Endogenous Retrovirus	4.56701	0.0588234	0.0702263	0.837627	0.40224	NA	V04	PD	12
HERV57I	ERV3	Endogenous Retrovirus	146.173	-0.036666	0.0203145	-1.80491	0.0710882	0.518213	V04	PD	12
HERV9	ERV1	Endogenous Retrovirus	11364.4	0.00150815	0.00832842	0.181085	0.856301	0.94699	V04	PD	12
HERVE	ERV1	Endogenous Retrovirus	2676.57	0.00155517	0.0111628	0.139316	0.8892	0.956203	V04	PD	12
HERVE_a	ERV1	Endogenous Retrovirus	3014.45	0.00625642	0.00900867	0.694488	0.487376	0.812168	V04	PD	12
HERVFH19I	ERV1	Endogenous Retrovirus	1057.77	-0.0434842	0.0238192	-1.8256	0.067911	0.515408	V04	PD	12
HERVFH21I	ERV1	Endogenous Retrovirus	1087.88	-0.0019818	0.0182271	-0.108729	0.913418	0.965923	V04	PD	12
HERVG25	ERV1	Endogenous Retrovirus	59.9714	-0.0127822	0.0270266	-0.472948	0.636251	0.868961	V04	PD	12
HERVH	ERV1	Endogenous Retrovirus	16114.6	0.0351073	0.056484	0.621543	0.534242	0.814048	V04	PD	12
HERVH48I	ERV1	Endogenous Retrovirus	3039.97	-0.00635646	0.0144486	-0.439937	0.659983	0.87731	V04	PD	12
HERVI	ERV1	Endogenous Retrovirus	425.05	-0.00391656	0.0108946	-0.359496	0.719224	0.892022	V04	PD	12
HERVIP10F	ERV1	Endogenous Retrovirus	1509.59	0.0138414	0.0127137	1.0887	0.276284	0.733539	V04	PD	12
HERVIP10FH	ERV1	Endogenous Retrovirus	4275.2	-0.011556	0.0080145	-1.44188	0.149335	0.669433	V04	PD	12
HERVK	ERV2	Endogenous Retrovirus	7447.29	-0.0346411	0.0169898	-2.03894	0.0414565	0.455229	V04	PD	12
HERVK11DI	ERV2	Endogenous Retrovirus	423.029	-0.00623772	0.0253898	-0.245678	0.805932	0.930535	V04	PD	12
HERVK11I	ERV2	Endogenous Retrovirus	4368.74	-0.0156274	0.0077221	-2.02373	0.0429984	0.455229	V04	PD	12
HERVK13I	ERV2	Endogenous Retrovirus	101.736	0.00238811	0.0218388	0.109352	0.912923	0.965923	V04	PD	12
HERVK22I	ERV2	Endogenous Retrovirus	7224.02	-0.0203973	0.0153656	-1.32746	0.184355	0.711867	V04	PD	12
HERVK3I	ERV2	Endogenous Retrovirus	1597.1	-0.0155311	0.0140213	-1.10768	0.268	0.733539	V04	PD	12
HERVK9I	ERV2	Endogenous Retrovirus	20672.5	-0.0243	0.0192494	-1.26237	0.206815	0.714099	V04	PD	12
HERVKC4	ERV2	Endogenous Retrovirus	270.818	-0.0192511	0.0154119	-1.24911	0.211626	0.720821	V04	PD	12
HERVL	ERV3	Endogenous Retrovirus	21241.6	-0.000502086	0.00715594	-0.0701635	0.944064	0.976981	V04	PD	12
HERVL66I	ERV3	Endogenous Retrovirus	632.3	0.0283634	0.0159827	1.77463	0.0759585	0.528997	V04	PD	12
HERVL68	ERV3	Endogenous Retrovirus	3.82997	0.0243987	0.059584	0.409484	0.682185	NA	V04	PD	12
HERVL74	ERV3	Endogenous Retrovirus	56.1169	-0.00679093	0.016757	-0.40526	0.685287	0.884973	V04	PD	12
HERVL_40	ERV3	Endogenous Retrovirus	52.5117	-0.0732222	0.0239368	-3.05898	0.00222091	NA	V04	PD	12
HERVP71A_I	ERV1	Endogenous Retrovirus	2333.82	-0.00322207	0.0106291	-0.303136	0.761786	0.909944	V04	PD	12
HERVS71	ERV1	Endogenous Retrovirus	900.082	0.0102299	0.0206771	0.494743	0.620781	0.865139	V04	PD	12
HSAT4	Satellite	Tandem Repeat	2.43411	0.0543378	0.06945	0.782402	0.433978	NA	V04	PD	12
HSAT5	Satellite	Tandem Repeat	14.8485	0.091464	0.0720694	1.26911	0.204402	NA	V04	PD	12
HSAT6	Satellite	Tandem Repeat	0.25361	0.129959	0.242361	0.536221	0.591806	NA	V04	PD	12
HSATI	Satellite	Tandem Repeat	377.955	-0.105561	0.135936	-0.776552	0.437423	0.795315	V04	PD	12
HSATII	Satellite	Tandem Repeat	10667.6	-0.0484787	0.134649	-0.360037	0.71882	0.892022	V04	PD	12
HSFAU	rRNA	Pseudogene	5767.66	-0.0685632	0.048431	-1.41569	0.156867	0.680186	V04	PD	12
HSMAR1	Mariner/Tc1	DNA	2979.67	-0.0264983	0.012605	-2.10221	0.0355353	0.433086	V04	PD	12
HSMAR2	Mariner/Tc1	DNA	1867.46	-0.0150221	0.0139188	-1.07926	0.28047	0.733539	V04	PD	12
HSTC2	Mariner/Tc1	DNA	25.001	-0.0508943	0.0409023	-1.24429	0.213393	NA	V04	PD	12
HUERS-P1	ERV1	Endogenous Retrovirus	3469.14	-0.0309752	0.00992503	-3.12091	0.00180291	0.117189	V04	PD	12
HUERS-P2	ERV1	Endogenous Retrovirus	213.353	0.0321978	0.0328805	0.979236	0.327464	0.736622	V04	PD	12
HUERS-P3	ERV1	Endogenous Retrovirus	2043.74	0.00867959	0.0139291	0.623125	0.533202	0.814048	V04	PD	12
HUERS-P3B	ERV1	Endogenous Retrovirus	4234.62	-0.00762987	0.0175029	-0.43592	0.662895	0.87731	V04	PD	12
HY1	scRNA	Pseudogene	37198	0.465242	0.110083	4.22627	2.37592e-05	0.00926609	V04	PD	12
HY1_SINE	scRNA	Pseudogene	126.089	-0.00302103	0.0152729	-0.197803	0.843199	0.943346	V04	PD	12
HY3	scRNA	Pseudogene	8934.72	0.443238	0.101403	4.37106	1.23642e-05	0.00926609	V04	PD	12
IN25	L1	LINE	116.196	0.00477225	0.0186242	0.25624	0.797766	0.927358	V04	PD	12
Kanga1	Mariner/Tc1	DNA	0.0457727	0.00333852	1.15582	0.00288845	0.997695	NA	V04	PD	12
Kanga1d	Mariner/Tc1	DNA	16.2425	-0.0181974	0.0284529	-0.639561	0.522458	NA	V04	PD	12
KANGA2_A	Mariner/Tc1	DNA	2.23407	0.154418	0.103296	1.49491	0.134938	NA	V04	PD	12
KER	L2	LINE	1.35354	0.239871	0.177439	1.35185	0.176423	NA	V04	PD	12
L1	L1	LINE	188546	-0.0108782	0.01394	-0.780357	0.435181	0.793929	V04	PD	12
L1HS	L1	LINE	253888	-0.0134914	0.0204006	-0.661325	0.508404	0.814048	V04	PD	12
L1M1B_5	L1	LINE	583.016	-0.00362906	0.00967478	-0.375105	0.707582	0.888751	V04	PD	12
L1M1_5	L1	LINE	10948.3	-0.0151213	0.00992305	-1.52385	0.127546	0.637201	V04	PD	12
L1M2A1_5	L1	LINE	584.883	-0.0383271	0.0215236	-1.7807	0.0749623	0.526762	V04	PD	12
L1M2A_5	L1	LINE	421.424	-0.00899961	0.00935944	-0.961554	0.336273	0.736622	V04	PD	12
L1M2B_5	L1	LINE	390.606	-0.0119575	0.0115944	-1.03132	0.302392	0.736622	V04	PD	12
L1M2C_5	L1	LINE	1555.42	-0.0248806	0.0134242	-1.85341	0.0638234	0.515408	V04	PD	12
L1M2_5	L1	LINE	3374.99	-0.0257472	0.0115364	-2.23182	0.0256267	0.413474	V04	PD	12
L1M3A_5	L1	LINE	340.95	-0.0320378	0.0168655	-1.8996	0.0574857	0.509532	V04	PD	12
L1M3B_5	L1	LINE	22.4036	0.00462133	0.0363256	0.12722	0.898767	NA	V04	PD	12
L1M3C_5	L1	LINE	65.994	0.00645315	0.0209678	0.307764	0.758262	0.908517	V04	PD	12
L1M3DE_5	L1	LINE	16.9316	0.0268505	0.0403088	0.66612	0.505334	NA	V04	PD	12
L1M3D_5	L1	LINE	64.9899	-0.0586792	0.0223365	-2.62706	0.0086127	0.267112	V04	PD	12
L1M4B	L1	LINE	1816.24	-0.0197132	0.0118403	-1.66492	0.0959291	0.591196	V04	PD	12
L1M7_5end	L1	LINE	56.5444	-0.0351796	0.0346225	-1.01609	0.309585	0.736622	V04	PD	12
L1MA1	L1	LINE	7820.25	-0.000420817	0.00946926	-0.0444403	0.964553	0.989936	V04	PD	12
L1MA10	L1	LINE	739	-0.0371372	0.0241768	-1.53607	0.124522	0.630264	V04	PD	12
L1MA2	L1	LINE	7704.09	-2.64157e-05	0.00874821	-0.00301956	0.997591	0.998871	V04	PD	12
L1MA3	L1	LINE	10382.6	-0.0114986	0.00777668	-1.4786	0.139248	0.647099	V04	PD	12
L1MA4	L1	LINE	6288.76	-0.0138475	0.00849693	-1.6297	0.103164	0.611008	V04	PD	12
L1MA4A	L1	LINE	4730.4	-0.00830596	0.0089776	-0.925187	0.354869	0.748595	V04	PD	12
L1MA5	L1	LINE	4772.6	-0.016017	0.00830057	-1.92962	0.0536539	0.50351	V04	PD	12
L1MA5A	L1	LINE	4619.59	-0.00873188	0.00829827	-1.05225	0.292683	0.736429	V04	PD	12
L1MA6	L1	LINE	2271.39	-0.0114711	0.00984331	-1.16537	0.243867	0.733539	V04	PD	12
L1MA7	L1	LINE	3638.67	-0.0120538	0.00817188	-1.47503	0.140205	0.647099	V04	PD	12
L1MA8	L1	LINE	5649.81	-0.01655	0.0103255	-1.60283	0.108973	0.611008	V04	PD	12
L1MA9	L1	LINE	4987.77	-0.00416516	0.00633826	-0.657146	0.511087	0.814048	V04	PD	12
L1MA9_5	L1	LINE	174.403	-0.00413949	0.0137448	-0.301168	0.763286	0.910342	V04	PD	12
L1MB1	L1	LINE	2709.9	-0.0302537	0.012329	-2.45387	0.014133	0.306215	V04	PD	12
L1MB2	L1	LINE	4804.03	-0.00985806	0.00767001	-1.28527	0.198696	0.714099	V04	PD	12
L1MB3	L1	LINE	8682.54	-0.0140248	0.00556182	-2.52162	0.0116817	0.293926	V04	PD	12
L1MB3_5	L1	LINE	1766.09	-0.0211324	0.0131644	-1.60527	0.108434	0.611008	V04	PD	12
L1MB4	L1	LINE	11512.5	-0.0317081	0.025716	-1.23301	0.217572	0.73128	V04	PD	12
L1MB4_5	L1	LINE	131.844	0.00630185	0.014489	0.434939	0.663607	0.87731	V04	PD	12
L1MB5	L1	LINE	4327.74	-0.0177539	0.0138972	-1.27752	0.201419	0.714099	V04	PD	12
L1MB6_5	L1	LINE	328.578	-0.0172679	0.00984655	-1.7537	0.0794822	0.531586	V04	PD	12
L1MB7	L1	LINE	5899.04	-0.0167104	0.0129714	-1.28825	0.19766	0.714099	V04	PD	12
L1MB8	L1	LINE	5369.68	-0.0188346	0.0148851	-1.26533	0.205754	0.714099	V04	PD	12
L1MC1	L1	LINE	7493.75	-0.013202	0.00704261	-1.87459	0.0608492	0.515408	V04	PD	12
L1MC2	L1	LINE	4165.48	-0.0141489	0.00940528	-1.50436	0.132489	0.641774	V04	PD	12
L1MC3	L1	LINE	2038.96	-0.0239446	0.0139355	-1.71825	0.0857513	0.557383	V04	PD	12
L1MC4	L1	LINE	1274.75	-0.0174015	0.0123552	-1.40844	0.159002	0.680186	V04	PD	12
L1MC4B	L1	LINE	138.654	-0.0171806	0.0160807	-1.0684	0.28534	0.733539	V04	PD	12
L1MC4_5end	L1	LINE	29.9211	-0.00695538	0.032592	-0.213408	0.831009	NA	V04	PD	12
L1MC5	L1	LINE	302.73	-0.0175642	0.0299665	-0.586128	0.557789	0.824007	V04	PD	12
L1MCA_5	L1	LINE	2501.22	-0.00996499	0.00922044	-1.08075	0.279809	0.733539	V04	PD	12
L1MCB_5	L1	LINE	19.4871	0.0647831	0.0446519	1.45085	0.146823	NA	V04	PD	12
L1MCC_5	L1	LINE	51.2049	-0.0314538	0.0207724	-1.51421	0.129972	NA	V04	PD	12
L1MD1	L1	LINE	1458.99	-0.0295296	0.013769	-2.14464	0.0319815	0.420658	V04	PD	12
L1MD1_5	L1	LINE	47.0952	0.0100922	0.0184517	0.546951	0.584413	NA	V04	PD	12
L1MD2	L1	LINE	4374.69	-0.0143667	0.0118451	-1.21288	0.225174	0.73128	V04	PD	12
L1MD3	L1	LINE	1435.45	-0.0199724	0.0142003	-1.40648	0.159582	0.680186	V04	PD	12
L1MDA_5	L1	LINE	1234.33	-0.021982	0.0132162	-1.66327	0.0962588	0.591196	V04	PD	12
L1MDB_5	L1	LINE	140.736	-0.0301411	0.0176888	-1.70396	0.0883879	0.562078	V04	PD	12
L1ME1	L1	LINE	2122.58	-0.0154828	0.0139447	-1.1103	0.266868	0.733539	V04	PD	12
L1ME2	L1	LINE	1389.68	-0.0192633	0.0162	-1.1891	0.234402	0.73248	V04	PD	12
L1ME3	L1	LINE	311.046	-0.0317658	0.0162232	-1.95804	0.0502251	0.495894	V04	PD	12
L1ME3A	L1	LINE	190.697	-0.0129679	0.0132447	-0.979103	0.327529	0.736622	V04	PD	12
L1ME3C_3end	L1	LINE	72.1104	-0.0262482	0.0201648	-1.30168	0.193025	0.714099	V04	PD	12
L1ME3D_3end	L1	LINE	95.1624	-0.00584316	0.0199662	-0.292652	0.769788	0.916694	V04	PD	12
L1ME3E_3end	L1	LINE	170.217	-0.0575677	0.0232397	-2.47712	0.0132446	0.305223	V04	PD	12
L1ME3F_3end	L1	LINE	46.5049	0.0186074	0.0241992	0.768929	0.441935	NA	V04	PD	12
L1ME4	L1	LINE	121.315	-0.0139334	0.018427	-0.756137	0.449567	0.802431	V04	PD	12
L1ME4A	L1	LINE	55.3234	-0.0131354	0.0239976	-0.547364	0.584129	0.848456	V04	PD	12
L1ME5	L1	LINE	61.4279	0.0622685	0.0391234	1.59159	0.111476	0.611008	V04	PD	12
L1ME5_3end	L1	LINE	61.7145	-0.0457621	0.028646	-1.5975	0.110154	0.611008	V04	PD	12
L1MEA_5	L1	LINE	9.89156	0.0450171	0.0511504	0.880093	0.378809	NA	V04	PD	12
L1MEB_5	L1	LINE	59.2111	-0.0210333	0.0231775	-0.907487	0.364149	0.751419	V04	PD	12
L1MEC_5	L1	LINE	1026.87	-0.0220961	0.0103994	-2.12475	0.0336071	0.42973	V04	PD	12
L1MED_5	L1	LINE	5.96956	0.164143	0.0737318	2.22622	0.0259993	NA	V04	PD	12
L1MEE_5	L1	LINE	5.50451	-0.00520316	0.046344	-0.112273	0.910607	NA	V04	PD	12
L1MEe_5end	L1	LINE	40.9172	0.0162628	0.036999	0.439548	0.660265	NA	V04	PD	12
L1MEf_5end	L1	LINE	482.266	-0.0459945	0.0198997	-2.31132	0.0208154	0.376063	V04	PD	12
L1MEg_5end	L1	LINE	75.6743	0.0342736	0.021279	1.61067	0.107251	0.611008	V04	PD	12
L1ME_ORF2	L1	LINE	10262.7	-0.0206919	0.014543	-1.42281	0.154791	0.680186	V04	PD	12
L1P4a_5end	L1	LINE	904.719	-0.00419962	0.0168168	-0.249728	0.802798	0.930535	V04	PD	12
L1P4b_5end	L1	LINE	35.1841	0.00476461	0.0264808	0.179927	0.85721	NA	V04	PD	12
L1P4c_5end	L1	LINE	46.1779	0.0384664	0.030918	1.24414	0.213447	NA	V04	PD	12
L1P4d_5end	L1	LINE	89.2791	-0.00817856	0.0232859	-0.351224	0.72542	0.892067	V04	PD	12
L1P4e_5end	L1	LINE	454.133	-0.00491708	0.00819042	-0.600345	0.548276	0.816137	V04	PD	12
L1PA10	L1	LINE	11595.7	0.00687385	0.00881746	0.779572	0.435643	0.793929	V04	PD	12
L1PA11	L1	LINE	12424.3	-0.00404182	0.00544199	-0.74271	0.457657	0.805639	V04	PD	12
L1PA12	L1	LINE	5531.89	-0.00269733	0.00759475	-0.355157	0.722472	0.892022	V04	PD	12
L1PA12_5	L1	LINE	1493.13	0.00661398	0.00782265	0.845492	0.397836	0.766203	V04	PD	12
L1PA13	L1	LINE	14782.5	0.00579155	0.00974174	0.594509	0.552172	0.820369	V04	PD	12
L1PA13_5	L1	LINE	1299.48	0.0138868	0.0154892	0.896545	0.369962	0.753368	V04	PD	12
L1PA14	L1	LINE	5611.88	8.02028e-05	0.00645385	0.0124271	0.990085	0.995512	V04	PD	12
L1PA14_5	L1	LINE	385.44	0.0174092	0.0170748	1.01958	0.307927	0.736622	V04	PD	12
L1PA15	L1	LINE	7811.1	-0.00352637	0.0070156	-0.502647	0.615213	0.865139	V04	PD	12
L1PA16	L1	LINE	14420.3	-0.00315236	0.00584483	-0.539342	0.589651	0.849668	V04	PD	12
L1PA16_5	L1	LINE	5001.23	-0.00892696	0.01406	-0.634919	0.525482	0.814048	V04	PD	12
L1PA17_5	L1	LINE	1521.16	0.00318485	0.0137107	0.232289	0.816314	0.931517	V04	PD	12
L1PA2	L1	LINE	10513.4	-0.00300378	0.0213234	-0.140868	0.887975	0.956203	V04	PD	12
L1PA3	L1	LINE	28383.1	-0.00446431	0.0210223	-0.212361	0.831825	0.940357	V04	PD	12
L1PA4	L1	LINE	27073.9	-0.000556457	0.0179361	-0.0310244	0.97525	0.993095	V04	PD	12
L1PA5	L1	LINE	32022.1	0.00264105	0.0151213	0.174657	0.861349	0.948944	V04	PD	12
L1PA6	L1	LINE	18778.2	-0.0084377	0.0138408	-0.609625	0.54211	0.816137	V04	PD	12
L1PA7	L1	LINE	36453.2	0.000443629	0.013689	0.0324077	0.974147	0.993095	V04	PD	12
L1PA7_5	L1	LINE	22564.5	0.00213633	0.0080112	0.266668	0.789725	0.926294	V04	PD	12
L1PA8	L1	LINE	13396.4	0.00746341	0.015107	0.494037	0.62128	0.865139	V04	PD	12
L1PB1	L1	LINE	14707.5	0.000467412	0.00863632	0.0541217	0.956838	0.983312	V04	PD	12
L1PB2	L1	LINE	7294.83	-0.00395443	0.00886278	-0.446183	0.655465	0.876951	V04	PD	12
L1PB2c	L1	LINE	75762	-0.00912669	0.0144133	-0.633214	0.526594	0.814048	V04	PD	12
L1PB3	L1	LINE	7593.91	-0.0275008	0.0235596	-1.16729	0.243095	0.733539	V04	PD	12
L1PB4	L1	LINE	6528.37	-0.0172862	0.0147093	-1.17519	0.23992	0.733539	V04	PD	12
L1PBA1_5	L1	LINE	898.988	-0.00385886	0.0097274	-0.396699	0.691589	0.885814	V04	PD	12
L1PBA_5	L1	LINE	8919.21	0.000161173	0.0124991	0.0128948	0.989712	0.995512	V04	PD	12
L1PBB_5	L1	LINE	263.92	-0.015104	0.0120252	-1.25603	0.209104	0.716678	V04	PD	12
L1PREC1	L1	LINE	113428	-0.0112768	0.0139048	-0.811004	0.417363	0.775115	V04	PD	12
L1PREC2	L1	LINE	56998	-0.00870059	0.00986836	-0.881665	0.377958	0.753368	V04	PD	12
L1P_MA2	L1	LINE	36274.9	-0.0112927	0.0129637	-0.871106	0.383696	0.757808	V04	PD	12
L2	CR1	LINE	10.1976	0.119094	0.293849	0.40529	0.685264	NA	V04	PD	12
L23	rRNA	Pseudogene	14418.8	-0.056656	0.0466405	-1.21474	0.224467	0.73128	V04	PD	12
L23A	scRNA	Pseudogene	15881.4	-0.0840473	0.0441371	-1.90423	0.0568802	0.509532	V04	PD	12
L28	rRNA	Pseudogene	1258.52	-0.109124	0.0421568	-2.58854	0.00963851	0.268501	V04	PD	12
L2B	CR1	LINE	68.3821	0.0130315	0.0184129	0.707735	0.47911	0.812168	V04	PD	12
L2C	L2	LINE	0.735869	-0.045534	0.112963	-0.403088	0.686884	NA	V04	PD	12
L3	CR1	LINE	9.7827	-0.0395209	0.0448977	-0.880242	0.378728	NA	V04	PD	12
L31	rRNA	Pseudogene	3316.6	-0.234874	0.0818791	-2.86854	0.00412365	0.189203	V04	PD	12
L37	rRNA	Pseudogene	6475.03	-0.124065	0.0553874	-2.23996	0.0250938	0.413474	V04	PD	12
L4	RTEX	LINE	0.692602	-0.0518754	0.134055	-0.386972	0.698777	NA	V04	PD	12
L5	RTEX	LINE	2.77328	0.0133707	0.0608493	0.219734	0.826078	NA	V04	PD	12
L7	rRNA	Pseudogene	9255.91	-0.238749	0.0849358	-2.81094	0.0049397	0.195727	V04	PD	12
L7A	rRNA	Pseudogene	19107.4	-0.0682728	0.0426783	-1.59971	0.109664	0.611008	V04	PD	12
LOOPER	piggyBac	DNA	54.1617	-0.0174531	0.0196328	-0.888975	0.374016	NA	V04	PD	12
LOR1	ERV1	Endogenous Retrovirus	580.233	-0.0233058	0.0114582	-2.034	0.0419521	0.455229	V04	PD	12
LOR1a_LTR	ERV1	Endogenous Retrovirus	529.793	0.018111	0.0158583	1.14206	0.253431	0.733539	V04	PD	12
LOR1b_LTR	ERV1	Endogenous Retrovirus	127.254	-0.0124713	0.0339452	-0.367395	0.713324	0.891285	V04	PD	12
LOR1I	ERV1	Endogenous Retrovirus	3047.03	-0.0322023	0.0175484	-1.83506	0.0664973	0.515408	V04	PD	12
LSAU	Satellite	Tandem Repeat	4454.22	0.123919	0.103592	1.19623	0.231606	0.73248	V04	PD	12
LSU-rRNA_Cel	rRNA	Pseudogene	103.721	-0.043024	0.0860038	-0.500257	0.616894	0.865139	V04	PD	12
LSU-rRNA_Dme	rRNA	Pseudogene	184.946	-0.121407	0.0694271	-1.74869	0.080344	0.531586	V04	PD	12
LSU-rRNA_Hsa	rRNA	Pseudogene	7.69299e+06	-0.044199	0.128849	-0.34303	0.731576	0.89423	V04	PD	12
LTR06	ERV1	Endogenous Retrovirus	6.56627	0.099365	0.0878	1.13172	0.257752	NA	V04	PD	12
LTR1	ERV1	Endogenous Retrovirus	176.778	0.0164107	0.0245392	0.668754	0.503652	0.814048	V04	PD	12
LTR10A	ERV1	Endogenous Retrovirus	649.763	0.018154	0.0138326	1.31241	0.189383	0.714099	V04	PD	12
LTR10B	ERV1	Endogenous Retrovirus	93.5188	0.0188118	0.0261764	0.718658	0.472352	0.812168	V04	PD	12
LTR10B1	ERV1	Endogenous Retrovirus	507.503	-0.0170262	0.0220788	-0.771153	0.440616	0.796879	V04	PD	12
LTR10B2	ERV1	Endogenous Retrovirus	71.2699	0.0453278	0.0373832	1.21252	0.225315	0.73128	V04	PD	12
LTR10C	ERV1	Endogenous Retrovirus	4287.51	-0.00922183	0.0102419	-0.900403	0.367906	0.753193	V04	PD	12
LTR10D	ERV1	Endogenous Retrovirus	906.76	-0.00221839	0.00796799	-0.278412	0.780696	0.921404	V04	PD	12
LTR10E	ERV1	Endogenous Retrovirus	1627.57	-0.0481887	0.0185258	-2.60117	0.00929056	0.268394	V04	PD	12
LTR10F	ERV1	Endogenous Retrovirus	1484.31	0.00503704	0.0196424	0.256437	0.797613	0.927358	V04	PD	12
LTR10G	ERV1	Endogenous Retrovirus	710.541	-0.00495336	0.012096	-0.409504	0.68217	0.882409	V04	PD	12
LTR11	L2	LINE	54.3676	-0.0447133	0.0267776	-1.6698	0.0949588	NA	V04	PD	12
LTR12	ERV1	Endogenous Retrovirus	2597.89	0.00375418	0.011019	0.340701	0.733329	0.89423	V04	PD	12
LTR12B	ERV1	Endogenous Retrovirus	1114.07	0.0019898	0.0110541	0.180006	0.857148	0.94699	V04	PD	12
LTR12C	ERV1	Endogenous Retrovirus	28751.3	-0.00637401	0.016517	-0.385906	0.699566	0.885814	V04	PD	12
LTR12D	ERV1	Endogenous Retrovirus	3046.75	0.00498592	0.0156131	0.319343	0.749467	0.902136	V04	PD	12
LTR12E	ERV1	Endogenous Retrovirus	4558.02	0.0190169	0.0300486	0.632873	0.526816	0.814048	V04	PD	12
LTR12F	ERV1	Endogenous Retrovirus	2744.98	0.00197064	0.00579641	0.339975	0.733875	0.89423	V04	PD	12
LTR13	ERV2	Endogenous Retrovirus	10626.8	-0.00227265	0.0157191	-0.144579	0.885044	0.956203	V04	PD	12
LTR13A	ERV2	Endogenous Retrovirus	2444.05	-0.00551714	0.0089707	-0.615018	0.538543	0.814652	V04	PD	12
LTR14	ERV2	Endogenous Retrovirus	414.669	0.00670765	0.00810634	0.827458	0.407978	0.771234	V04	PD	12
LTR14A	ERV2	Endogenous Retrovirus	608.807	0.00903518	0.0119893	0.753603	0.451088	0.803002	V04	PD	12
LTR14B	ERV2	Endogenous Retrovirus	1019.41	0.00409048	0.00903482	0.452746	0.650732	0.875122	V04	PD	12
LTR14C	ERV2	Endogenous Retrovirus	906.342	-0.017854	0.0122245	-1.46051	0.144149	0.6537	V04	PD	12
LTR15	ERV1	Endogenous Retrovirus	529.804	-0.0101238	0.0152104	-0.665583	0.505678	0.814048	V04	PD	12
LTR16	ERV3	Endogenous Retrovirus	4.51407	0.0317808	0.0708865	0.448333	0.653913	NA	V04	PD	12
LTR16A	ERV3	Endogenous Retrovirus	2.10339	0.0755674	0.0971452	0.777881	0.436639	NA	V04	PD	12
LTR16A1	ERV3	Endogenous Retrovirus	15.2298	0.0282342	0.0294873	0.957505	0.338312	NA	V04	PD	12
LTR16A2	ERV3	Endogenous Retrovirus	17.8381	-0.0318319	0.0322403	-0.987331	0.32348	NA	V04	PD	12
LTR16B	ERV3	Endogenous Retrovirus	6.14708	0.00525359	0.0440244	0.119333	0.905011	NA	V04	PD	12
LTR16B1	ERV3	Endogenous Retrovirus	2.22497	-0.0128177	0.0763675	-0.167842	0.866707	NA	V04	PD	12
LTR16B2	ERV3	Endogenous Retrovirus	1.48064	0.179212	0.146279	1.22514	0.220523	NA	V04	PD	12
LTR16C	ERV3	Endogenous Retrovirus	67.5753	0.0266654	0.0188934	1.41136	0.158138	0.680186	V04	PD	12
LTR16D	ERV3	Endogenous Retrovirus	0.019072	-0.00414784	1.08673	-0.00381681	0.996955	NA	V04	PD	12
LTR16E	ERV3	Endogenous Retrovirus	0.331859	0.0129942	0.170584	0.0761745	0.93928	NA	V04	PD	12
LTR16E1	ERV3	Endogenous Retrovirus	16.6879	0.0204672	0.0319252	0.6411	0.521458	NA	V04	PD	12
LTR17	ERV1	Endogenous Retrovirus	4067.99	0.00862641	0.00856271	1.00744	0.313724	0.736622	V04	PD	12
LTR18A	ERV3	Endogenous Retrovirus	191.736	-0.0386157	0.0225545	-1.71211	0.0868771	0.560034	V04	PD	12
LTR18B	ERV3	Endogenous Retrovirus	418.043	-0.0121132	0.0125504	-0.965162	0.334464	0.736622	V04	PD	12
LTR18C	ERV3	Endogenous Retrovirus	211.139	-0.0338893	0.0183436	-1.84747	0.0646793	0.515408	V04	PD	12
LTR19A	ERV3	Endogenous Retrovirus	992.875	0.0237832	0.0254438	0.934734	0.349926	0.743711	V04	PD	12
LTR19B	ERV3	Endogenous Retrovirus	403.855	-0.0190133	0.0125272	-1.51776	0.129074	0.637201	V04	PD	12
LTR19C	ERV3	Endogenous Retrovirus	563.725	-0.0282937	0.0156661	-1.80604	0.0709116	0.518213	V04	PD	12
LTR1A1	ERV1	Endogenous Retrovirus	352.767	0.0314723	0.0288869	1.0895	0.275933	0.733539	V04	PD	12
LTR1A2	ERV1	Endogenous Retrovirus	1737.65	0.0198099	0.0148925	1.33019	0.183455	0.711867	V04	PD	12
LTR1B	ERV1	Endogenous Retrovirus	527.655	0.027571	0.0196016	1.40657	0.159555	0.680186	V04	PD	12
LTR1B0	ERV1	Endogenous Retrovirus	140.625	0.0575847	0.02856	2.01627	0.043772	0.455229	V04	PD	12
LTR1B1	ERV1	Endogenous Retrovirus	116.22	0.0141583	0.0202546	0.699019	0.48454	0.812168	V04	PD	12
LTR1C	ERV1	Endogenous Retrovirus	172.197	0.00671423	0.0200322	0.335171	0.737496	0.894233	V04	PD	12
LTR1C1	ERV1	Endogenous Retrovirus	32.6225	0.0185577	0.0343065	0.540939	0.58855	NA	V04	PD	12
LTR1C2	ERV1	Endogenous Retrovirus	11.2354	0.030238	0.059656	0.506872	0.612244	NA	V04	PD	12
LTR1C3	ERV1	Endogenous Retrovirus	23.1387	0.0896546	0.0531529	1.68673	0.0916551	NA	V04	PD	12
LTR1D	ERV1	Endogenous Retrovirus	836.169	0.00797641	0.00765252	1.04232	0.297261	0.736622	V04	PD	12
LTR1D1	ERV1	Endogenous Retrovirus	251.686	0.0160492	0.0143843	1.11574	0.264532	0.733539	V04	PD	12
LTR1E	ERV1	Endogenous Retrovirus	211.971	0.0126484	0.0248278	0.509445	0.61044	0.865139	V04	PD	12
LTR1F	ERV1	Endogenous Retrovirus	276.621	0.0394044	0.0216029	1.82404	0.0681466	0.515408	V04	PD	12
LTR1F1	ERV1	Endogenous Retrovirus	136.908	0.0479267	0.037972	1.26216	0.206892	0.714099	V04	PD	12
LTR1F2	ERV1	Endogenous Retrovirus	237.381	0.0296357	0.0163522	1.81233	0.0699345	0.518213	V04	PD	12
LTR2	ERV1	Endogenous Retrovirus	158.362	-0.0108352	0.0233296	-0.464439	0.642333	0.869485	V04	PD	12
LTR21A	ERV1	Endogenous Retrovirus	550.526	0.0017263	0.0247597	0.0697225	0.944415	0.976981	V04	PD	12
LTR21B	ERV1	Endogenous Retrovirus	9.54509	0.00239394	0.0597158	0.0400889	0.968022	NA	V04	PD	12
LTR21C	ERV1	Endogenous Retrovirus	19.5619	0.0856706	0.0739214	1.15894	0.24648	NA	V04	PD	12
LTR22	ERV2	Endogenous Retrovirus	132.628	0.0386782	0.0308201	1.25497	0.20949	0.716678	V04	PD	12
LTR22A	ERV2	Endogenous Retrovirus	448.84	-0.0235349	0.0147629	-1.5942	0.110892	0.611008	V04	PD	12
LTR22B	ERV2	Endogenous Retrovirus	228.328	-0.0265105	0.00930186	-2.85002	0.00437171	0.189441	V04	PD	12
LTR22B1	ERV2	Endogenous Retrovirus	298.468	-0.00268636	0.00975177	-0.275474	0.782952	0.922511	V04	PD	12
LTR22B2	ERV2	Endogenous Retrovirus	456.923	0.000586942	0.0206218	0.0284622	0.977294	0.993095	V04	PD	12
LTR22C	ERV2	Endogenous Retrovirus	81.0186	-0.0110265	0.0156371	-0.705152	0.480716	0.812168	V04	PD	12
LTR22C0	ERV2	Endogenous Retrovirus	518.785	-0.0111958	0.0115652	-0.968053	0.333018	0.736622	V04	PD	12
LTR22C2	ERV2	Endogenous Retrovirus	177.14	-0.00586639	0.0163293	-0.359256	0.719404	0.892022	V04	PD	12
LTR22E	ERV2	Endogenous Retrovirus	306.588	-0.00966741	0.01195	-0.808987	0.418522	0.775115	V04	PD	12
LTR23	ERV1	Endogenous Retrovirus	258.179	-0.0101421	0.00485897	-2.08729	0.0368615	0.435636	V04	PD	12
LTR24	ERV1	Endogenous Retrovirus	114.439	-0.0327925	0.0151243	-2.1682	0.0301436	0.415908	V04	PD	12
LTR24B	ERV1	Endogenous Retrovirus	464.534	-0.0161624	0.0259521	-0.622778	0.53343	0.814048	V04	PD	12
LTR24C	ERV1	Endogenous Retrovirus	405.56	-0.0177215	0.014253	-1.24336	0.213737	0.724846	V04	PD	12
LTR25	ERV1	Endogenous Retrovirus	164.228	-0.0248847	0.0141385	-1.76006	0.0783972	0.531586	V04	PD	12
LTR25-int	ERV1	Endogenous Retrovirus	526.91	-0.00542013	0.0104811	-0.517133	0.605063	0.862673	V04	PD	12
LTR26	ERV1	Endogenous Retrovirus	276.477	0.0171273	0.0161757	1.05883	0.289679	0.733539	V04	PD	12
LTR26B	ERV1	Endogenous Retrovirus	96.1903	0.00329962	0.031961	0.103239	0.917773	0.966453	V04	PD	12
LTR26C	ERV1	Endogenous Retrovirus	89.5884	-0.00493352	0.0252929	-0.195056	0.845349	0.943346	V04	PD	12
LTR26D	ERV1	Endogenous Retrovirus	251.56	0.0225932	0.0104356	2.165	0.0303875	0.415908	V04	PD	12
LTR26E	ERV1	Endogenous Retrovirus	71.3763	0.0372774	0.0377036	0.988697	0.322811	0.736622	V04	PD	12
LTR27	ERV1	Endogenous Retrovirus	262.618	0.0255787	0.0109451	2.33699	0.0194396	0.361022	V04	PD	12
LTR2752	ERV1	Endogenous Retrovirus	182.236	0.013977	0.0130519	1.07087	0.284226	0.733539	V04	PD	12
LTR27B	ERV1	Endogenous Retrovirus	286.911	0.0305882	0.00999096	3.06159	0.00220166	0.1321	V04	PD	12
LTR27C	ERV1	Endogenous Retrovirus	382.337	0.00842913	0.00885755	0.951631	0.341284	0.736622	V04	PD	12
LTR27D	ERV1	Endogenous Retrovirus	41.6203	0.0619283	0.0353427	1.75222	0.0797352	NA	V04	PD	12
LTR27E	ERV1	Endogenous Retrovirus	78.743	-0.000512588	0.0176451	-0.0290499	0.976825	0.993095	V04	PD	12
LTR28	ERV1	Endogenous Retrovirus	586.928	0.00801585	0.0148058	0.541397	0.588234	0.849668	V04	PD	12
LTR28B	ERV1	Endogenous Retrovirus	167.559	0.0196742	0.0197185	0.997751	0.3184	0.736622	V04	PD	12
LTR28C	ERV1	Endogenous Retrovirus	394.965	0.0175298	0.0155551	1.12695	0.259764	0.733539	V04	PD	12
LTR29	ERV1	Endogenous Retrovirus	201.387	0.0226508	0.0236955	0.955911	0.339117	0.736622	V04	PD	12
LTR2B	ERV1	Endogenous Retrovirus	1614.03	-0.0292803	0.00879498	-3.32921	0.000870932	0.0970467	V04	PD	12
LTR2C	ERV1	Endogenous Retrovirus	504.961	-0.00937556	0.0106133	-0.88338	0.377031	0.753368	V04	PD	12
LTR3	ERV2	Endogenous Retrovirus	358.254	-0.0177449	0.0138204	-1.28396	0.199157	0.714099	V04	PD	12
LTR30	ERV1	Endogenous Retrovirus	598.813	-0.024418	0.0149637	-1.63181	0.102719	0.611008	V04	PD	12
LTR31	ERV1	Endogenous Retrovirus	92.6295	-0.0150418	0.0149649	-1.00514	0.31483	0.736622	V04	PD	12
LTR32	ERV3	Endogenous Retrovirus	295.072	0.0455583	0.0151863	2.99996	0.00270018	0.140409	V04	PD	12
LTR33	ERV3	Endogenous Retrovirus	2.28567	0.155771	0.115411	1.3497	0.177111	NA	V04	PD	12
LTR33A	ERV3	Endogenous Retrovirus	0.835259	0.0519659	0.171805	0.302471	0.762293	NA	V04	PD	12
LTR33B	ERV3	Endogenous Retrovirus	0.997648	0.416472	0.161234	2.58302	0.00979391	NA	V04	PD	12
LTR33C	ERV3	Endogenous Retrovirus	0.515878	0.452474	0.192809	2.34675	0.0189379	NA	V04	PD	12
LTR34	ERV1	Endogenous Retrovirus	90.2142	0.0248678	0.0160094	1.55333	0.120345	0.630264	V04	PD	12
LTR35	ERV1	Endogenous Retrovirus	53.9711	0.0169526	0.0312126	0.543132	0.587039	NA	V04	PD	12
LTR35A	ERV1	Endogenous Retrovirus	151.68	-0.00886412	0.0147357	-0.60154	0.547481	0.816137	V04	PD	12
LTR35B	ERV1	Endogenous Retrovirus	17.4128	0.0366256	0.0343473	1.06633	0.286274	NA	V04	PD	12
LTR36	ERV1	Endogenous Retrovirus	196.128	0.00768526	0.0119568	0.642751	0.520385	0.814048	V04	PD	12
LTR37-int	ERV1	Endogenous Retrovirus	74.6445	-0.0112163	0.027358	-0.409983	0.681819	0.882409	V04	PD	12
LTR37A	ERV1	Endogenous Retrovirus	51.4418	-0.0159119	0.0188909	-0.842306	0.399617	NA	V04	PD	12
LTR37B	ERV1	Endogenous Retrovirus	73.2608	-0.0266746	0.023576	-1.13143	0.257874	0.733539	V04	PD	12
LTR38	ERV1	Endogenous Retrovirus	33.293	0.0574256	0.0564115	1.01798	0.30869	NA	V04	PD	12
LTR38A1	ERV1	Endogenous Retrovirus	18.5276	0.0512823	0.053006	0.96748	0.333304	NA	V04	PD	12
LTR38B	ERV1	Endogenous Retrovirus	130.497	-0.0183244	0.0150171	-1.22023	0.222378	0.73128	V04	PD	12
LTR38C	ERV1	Endogenous Retrovirus	82.9317	-0.00718739	0.0174451	-0.412001	0.680339	0.882409	V04	PD	12
LTR39	ERV1	Endogenous Retrovirus	3133.73	-0.0752711	0.0318662	-2.3621	0.0181718	0.354349	V04	PD	12
LTR3A	ERV2	Endogenous Retrovirus	1046.34	-0.0220399	0.0109721	-2.00872	0.0445673	0.457402	V04	PD	12
LTR3B	ERV2	Endogenous Retrovirus	378.703	0.0197435	0.0128659	1.53456	0.124893	0.630264	V04	PD	12
LTR4	ERV1	Endogenous Retrovirus	576.79	-0.0701556	0.0250035	-2.80583	0.00501864	0.195727	V04	PD	12
LTR40A	ERV3	Endogenous Retrovirus	89.3931	-0.0162914	0.0200963	-0.810667	0.417557	0.775115	V04	PD	12
LTR40A1	ERV3	Endogenous Retrovirus	5366.35	0.0316396	0.0514154	0.615372	0.538309	0.814652	V04	PD	12
LTR40B	ERV3	Endogenous Retrovirus	139.678	-0.00493183	0.0127734	-0.386102	0.699421	0.885814	V04	PD	12
LTR40C	ERV3	Endogenous Retrovirus	12.8528	-0.058567	0.0218337	-2.68242	0.00730924	NA	V04	PD	12
LTR41	ERV3	Endogenous Retrovirus	181.473	-0.0309206	0.0205966	-1.50125	0.133291	0.641774	V04	PD	12
LTR41B	ERV3	Endogenous Retrovirus	16.1197	0.0314542	0.0267009	1.17802	0.238789	NA	V04	PD	12
LTR41C	ERV3	Endogenous Retrovirus	33.2944	0.0142672	0.0203686	0.700452	0.483645	NA	V04	PD	12
LTR42	ERV3	Endogenous Retrovirus	57.556	0.015321	0.0232617	0.658638	0.510128	0.814048	V04	PD	12
LTR43	ERV1	Endogenous Retrovirus	237.421	-0.00986887	0.0107527	-0.917804	0.358721	0.748595	V04	PD	12
LTR43B	ERV1	Endogenous Retrovirus	208.149	-0.0335202	0.0386914	-0.866348	0.386299	0.757808	V04	PD	12
LTR43_I	ERV1	Endogenous Retrovirus	1287.47	-0.0711816	0.035081	-2.02906	0.0424521	0.455229	V04	PD	12
LTR44	ERV1	Endogenous Retrovirus	155.718	-0.0475538	0.0227358	-2.09159	0.0364756	0.435636	V04	PD	12
LTR45	ERV1	Endogenous Retrovirus	24.3806	0.0346593	0.0526708	0.658036	0.510515	NA	V04	PD	12
LTR45B	ERV1	Endogenous Retrovirus	180.659	0.0281742	0.0154419	1.82453	0.0680723	0.515408	V04	PD	12
LTR45C	ERV1	Endogenous Retrovirus	275.311	-0.0134474	0.00977912	-1.37511	0.169098	0.694191	V04	PD	12
LTR46	ERV1	Endogenous Retrovirus	160.494	0.00133937	0.0161225	0.0830741	0.933793	0.973741	V04	PD	12
LTR47A	ERV3	Endogenous Retrovirus	222.701	0.0380901	0.0116093	3.28099	0.00103445	0.0986519	V04	PD	12
LTR47A2	ERV3	Endogenous Retrovirus	465.259	-0.0420409	0.0179093	-2.34743	0.0189032	0.359622	V04	PD	12
LTR47B	ERV3	Endogenous Retrovirus	17.1716	-0.0480473	0.0298588	-1.60915	0.107583	NA	V04	PD	12
LTR47B2	ERV3	Endogenous Retrovirus	79.541	0.00806114	0.0227226	0.354764	0.722766	0.892022	V04	PD	12
LTR47B3	ERV3	Endogenous Retrovirus	9.75436	0.115301	0.0527286	2.18668	0.0287656	NA	V04	PD	12
LTR47B4	ERV3	Endogenous Retrovirus	65.1298	0.0152663	0.0150223	1.01624	0.309514	0.736622	V04	PD	12
LTR48	ERV1	Endogenous Retrovirus	134.39	0.0171839	0.0176583	0.973135	0.330486	0.736622	V04	PD	12
LTR48B	ERV1	Endogenous Retrovirus	191.005	-0.00748555	0.00998637	-0.749577	0.453509	0.803948	V04	PD	12
LTR49	ERV1	Endogenous Retrovirus	576.469	-0.00375766	0.00661143	-0.568358	0.569792	0.830725	V04	PD	12
LTR5	ERV2	Endogenous Retrovirus	1250.95	-0.010611	0.013782	-0.769918	0.441348	0.796879	V04	PD	12
LTR50	ERV3	Endogenous Retrovirus	6.78052	0.0789487	0.0585593	1.34819	0.177599	NA	V04	PD	12
LTR51	ERV1	Endogenous Retrovirus	163.433	0.00406664	0.00607342	0.669581	0.503125	0.814048	V04	PD	12
LTR52	ERV3	Endogenous Retrovirus	119.671	0.0346885	0.0315377	1.09991	0.271373	0.733539	V04	PD	12
LTR53	ERV3	Endogenous Retrovirus	67.5328	-0.0327966	0.0170824	-1.91991	0.0548697	0.50351	V04	PD	12
LTR53-int	ERV3	Endogenous Retrovirus	197.276	-0.00269983	0.0282559	-0.0955493	0.923879	0.969633	V04	PD	12
LTR53B	ERV3	Endogenous Retrovirus	28.8557	0.0476113	0.0394792	1.20598	0.227824	NA	V04	PD	12
LTR54	ERV1	Endogenous Retrovirus	587.592	-0.0140052	0.0120667	-1.16065	0.245783	0.733539	V04	PD	12
LTR54B	ERV1	Endogenous Retrovirus	88.572	0.0305741	0.014529	2.10435	0.0353479	0.433086	V04	PD	12
LTR55	ERV3	Endogenous Retrovirus	9.90295	0.0940379	0.0732501	1.28379	0.199215	NA	V04	PD	12
LTR56	ERV1	Endogenous Retrovirus	358.539	-0.00750738	0.00821039	-0.914376	0.360519	0.748595	V04	PD	12
LTR57	ERV3	Endogenous Retrovirus	588.699	-0.0116804	0.0234138	-0.498868	0.617873	0.865139	V04	PD	12
LTR58	ERV1	Endogenous Retrovirus	14.6505	0.0256636	0.0302424	0.848597	0.396105	NA	V04	PD	12
LTR59	ERV1	Endogenous Retrovirus	52.8187	0.0229054	0.0299854	0.763884	0.444936	NA	V04	PD	12
LTR5A	ERV2	Endogenous Retrovirus	2907.99	0.0129838	0.00724189	1.79287	0.0729933	0.522418	V04	PD	12
LTR5B	ERV2	Endogenous Retrovirus	3750.55	0.00493335	0.00613531	0.80409	0.421345	0.775115	V04	PD	12
LTR5_Hs	ERV2	Endogenous Retrovirus	4369.39	-0.00487405	0.00771224	-0.631989	0.527394	0.814048	V04	PD	12
LTR60	ERV1	Endogenous Retrovirus	64.3255	-0.0195417	0.0222401	-0.878668	0.379581	0.753368	V04	PD	12
LTR60B	ERV1	Endogenous Retrovirus	80.5987	-0.0439782	0.0228786	-1.92224	0.0545758	0.50351	V04	PD	12
LTR61	ERV1	Endogenous Retrovirus	285.245	-0.0394959	0.0131616	-3.00085	0.0026923	0.140409	V04	PD	12
LTR62	ERV3	Endogenous Retrovirus	93.2833	0.0348369	0.0320959	1.0854	0.277745	0.733539	V04	PD	12
LTR64	ERV1	Endogenous Retrovirus	65.4511	-0.0111941	0.0191516	-0.584501	0.558883	0.824062	V04	PD	12
LTR65	ERV1	Endogenous Retrovirus	35.9107	-0.0117256	0.02151	-0.545124	0.585668	NA	V04	PD	12
LTR66	ERV3	Endogenous Retrovirus	1089.21	0.00179831	0.0139031	0.129346	0.897084	0.957217	V04	PD	12
LTR67B	ERV3	Endogenous Retrovirus	47.4881	-0.0063383	0.0232349	-0.272793	0.785013	NA	V04	PD	12
LTR68	ERV1	Endogenous Retrovirus	49.7395	-0.05276	0.0270854	-1.94791	0.0514256	NA	V04	PD	12
LTR69	ERV3	Endogenous Retrovirus	5.54582	0.111292	0.0908032	1.22564	0.220333	NA	V04	PD	12
LTR6A	ERV1	Endogenous Retrovirus	259.005	-0.00326391	0.0219759	-0.148522	0.881931	0.956203	V04	PD	12
LTR6B	ERV1	Endogenous Retrovirus	1536.8	-0.0125254	0.0119871	-1.0449	0.296068	0.736622	V04	PD	12
LTR6C	ERV1	Endogenous Retrovirus	326.854	0.00571059	0.0135335	0.42196	0.673054	0.882409	V04	PD	12
LTR6D	ERV1	Endogenous Retrovirus	150.499	-0.0166096	0.0167573	-0.991187	0.321594	0.736622	V04	PD	12
LTR70	ERV1	Endogenous Retrovirus	521.06	-0.0230644	0.0147656	-1.56204	0.118279	0.627602	V04	PD	12
LTR71A	ERV1	Endogenous Retrovirus	252.454	-0.00438246	0.0104602	-0.418964	0.675242	0.882409	V04	PD	12
LTR71B	ERV1	Endogenous Retrovirus	454.602	0.0183991	0.0178334	1.03172	0.302203	0.736622	V04	PD	12
LTR72	ERV1	Endogenous Retrovirus	95.3956	0.00234609	0.0140357	0.167152	0.867251	0.953296	V04	PD	12
LTR72B	ERV1	Endogenous Retrovirus	31.3443	0.0234489	0.0408276	0.57434	0.565738	NA	V04	PD	12
LTR73	ERV1	Endogenous Retrovirus	106.365	-0.00312331	0.0140245	-0.222704	0.823766	0.933921	V04	PD	12
LTR75	ERV3	Endogenous Retrovirus	10.9611	-0.0111085	0.0339641	-0.327067	0.743617	NA	V04	PD	12
LTR75B	ERV3	Endogenous Retrovirus	0.0750212	-0.0026923	0.428715	-0.00627993	0.994989	NA	V04	PD	12
LTR75_1	ERV1	Endogenous Retrovirus	21.4844	0.0468999	0.0246594	1.9019	0.0571836	NA	V04	PD	12
LTR76	ERV1	Endogenous Retrovirus	945.667	0.0106639	0.0119649	0.891262	0.372789	0.753368	V04	PD	12
LTR77	ERV1	Endogenous Retrovirus	46.1369	0.0505854	0.0422923	1.19609	0.231662	NA	V04	PD	12
LTR77B	ERV3	Endogenous Retrovirus	134.574	-0.00323623	0.0155256	-0.208444	0.834882	0.940357	V04	PD	12
LTR78B	ERV1	Endogenous Retrovirus	0.437175	-0.0438803	0.208153	-0.210808	0.833037	NA	V04	PD	12
LTR79	ERV3	Endogenous Retrovirus	1.83276	0.208137	0.0939193	2.21612	0.0266832	NA	V04	PD	12
LTR7A	ERV3	Endogenous Retrovirus	3201.55	0.00707361	0.028873	0.244991	0.806464	0.930535	V04	PD	12
LTR7B	ERV3	Endogenous Retrovirus	5871.97	0.00184905	0.0201955	0.0915574	0.92705	0.970576	V04	PD	12
LTR7C	ERV3	Endogenous Retrovirus	424.092	0.00526382	0.0134617	0.391024	0.69578	0.885814	V04	PD	12
LTR7Y	ERV3	Endogenous Retrovirus	2628.16	0.0199264	0.0248794	0.800919	0.423178	0.776657	V04	PD	12
LTR8	ERV1	Endogenous Retrovirus	4518.53	-0.000396142	0.00983547	-0.0402769	0.967872	0.992037	V04	PD	12
LTR80A	ERV3	Endogenous Retrovirus	0.233063	-0.0964479	0.23847	-0.404444	0.685886	NA	V04	PD	12
LTR80B	ERV3	Endogenous Retrovirus	4.17927	-0.0918603	0.0541048	-1.69782	0.0895414	NA	V04	PD	12
LTR81AB	ERV1	Endogenous Retrovirus	0.168275	0.0469858	0.255993	0.183543	0.854372	NA	V04	PD	12
LTR82A	ERV3	Endogenous Retrovirus	2.68197	-0.0444512	0.068844	-0.64568	0.518486	NA	V04	PD	12
LTR82B	ERV3	Endogenous Retrovirus	1.30428	-0.107009	0.0839263	-1.27503	0.202298	NA	V04	PD	12
LTR83	ERV3	Endogenous Retrovirus	0.133063	-0.0491391	0.30543	-0.160885	0.872184	NA	V04	PD	12
LTR85a	Gypsy	LTR	0.571934	0.189974	0.132787	1.43066	0.152527	NA	V04	PD	12
LTR85c	Gypsy	LTR	0.416247	0.0963032	0.200064	0.481363	0.630259	NA	V04	PD	12
LTR87	ERV3	Endogenous Retrovirus	19.4938	-0.0563821	0.044034	-1.28042	0.200397	NA	V04	PD	12
LTR8A	ERV1	Endogenous Retrovirus	862.361	0.0124954	0.0188237	0.66381	0.506812	0.814048	V04	PD	12
LTR8B	ERV1	Endogenous Retrovirus	932.977	0.0164689	0.0142637	1.1546	0.248253	0.733539	V04	PD	12
LTR9	ERV1	Endogenous Retrovirus	1490.93	-0.0149308	0.0118236	-1.2628	0.206663	0.714099	V04	PD	12
LTR90A	LTR	LTR	0.375295	-0.0944521	0.15717	-0.600957	0.547869	NA	V04	PD	12
LTR9A1	ERV1	Endogenous Retrovirus	401.844	0.015464	0.0144784	1.06808	0.285485	0.733539	V04	PD	12
LTR9B	ERV1	Endogenous Retrovirus	1479.54	0.013075	0.00943151	1.38631	0.165651	0.687277	V04	PD	12
LTR9C	ERV1	Endogenous Retrovirus	214.783	0.0277183	0.0128443	2.15802	0.0309265	0.415908	V04	PD	12
LTR9D	ERV1	Endogenous Retrovirus	301.895	0.0140174	0.0147477	0.95048	0.341868	0.736622	V04	PD	12
MADE1	Mariner/Tc1	DNA	923.553	-0.0100273	0.00915463	-1.09532	0.273376	0.733539	V04	PD	12
MamGypLTR1a	Gypsy	LTR	0.0441343	-0.0221428	0.634707	-0.0348867	0.97217	NA	V04	PD	12
MamRep1527	LTR	LTR	1.50834	0.0199088	0.0759935	0.261981	0.793336	NA	V04	PD	12
MamRep1879	hAT	DNA	0.126899	-0.0930183	0.32208	-0.288805	0.77273	NA	V04	PD	12
MamRep4096	hAT	DNA	1.0666	-0.0225753	0.104026	-0.217016	0.828196	NA	V04	PD	12
MamRep434	Mariner/Tc1	DNA	0.354388	0.251554	0.205877	1.22186	0.221759	NA	V04	PD	12
MamRep488	hAT	DNA	0.0177167	0.0617135	1.45569	0.0423945	0.966184	NA	V04	PD	12
MamRep564	Interspersed Repeat	Interspersed Repeat	0.326922	0.241616	0.209879	1.15122	0.249643	NA	V04	PD	12
MamRep605	LTR	LTR	50.2027	-0.02576	0.0297357	-0.8663	0.386326	NA	V04	PD	12
MARE1	Mariner/Tc1	DNA	0.0277649	-0.015407	0.909541	-0.0169393	0.986485	NA	V04	PD	12
MARE10	Mariner/Tc1	DNA	0.0739392	0.0358242	0.464055	0.0771983	0.938466	NA	V04	PD	12
MARE8	Transposase	DNA	0.185041	-0.0509395	0.279346	-0.182353	0.855306	NA	V04	PD	12
MARNA	Mariner/Tc1	DNA	1.48233	0.139299	0.10634	1.30993	0.190218	NA	V04	PD	12
MER101	ERV1	Endogenous Retrovirus	86.4383	0.0263115	0.0248969	1.05682	0.290594	0.733539	V04	PD	12
MER101B	ERV1	Endogenous Retrovirus	50.4109	0.00541781	0.0220378	0.245842	0.805805	NA	V04	PD	12
MER101_I	ERV1	Endogenous Retrovirus	868.318	-0.0374154	0.0250315	-1.49473	0.134985	0.645938	V04	PD	12
MER103	hAT	DNA	237.8	-0.0589201	0.0298647	-1.9729	0.0485069	0.485069	V04	PD	12
MER103B	hAT	DNA	0.787704	0.21741	0.134642	1.61472	0.106371	NA	V04	PD	12
MER103C	hAT	DNA	0.333216	0.151234	0.195759	0.772553	0.439787	NA	V04	PD	12
MER104	Mariner/Tc1	DNA	119.54	-0.00201168	0.0260643	-0.0771813	0.938479	0.974719	V04	PD	12
MER104A	Mariner/Tc1	DNA	1.81882	0.0391215	0.0936802	0.417607	0.676234	NA	V04	PD	12
MER104C	Mariner/Tc1	DNA	3.71447	-0.0419405	0.115995	-0.361572	0.717672	NA	V04	PD	12
MER105	hAT	DNA	25.3762	-0.0237586	0.0278589	-0.852819	0.39376	NA	V04	PD	12
MER106	hAT	DNA	20.0891	-0.0273162	0.025704	-1.06272	0.287908	NA	V04	PD	12
MER106B	hAT	DNA	26.3816	-0.00797757	0.0303162	-0.263145	0.792439	NA	V04	PD	12
MER107	hAT	DNA	1355.11	-0.00719733	0.0132429	-0.543487	0.586794	0.849668	V04	PD	12
MER110	ERV1	Endogenous Retrovirus	0.0211495	0.00475768	1.11132	0.00428112	0.996584	NA	V04	PD	12
MER110A	ERV1	Endogenous Retrovirus	2.32017	0.0388573	0.0834248	0.465776	0.641376	NA	V04	PD	12
MER110I	ERV1	Endogenous Retrovirus	13.0141	-0.0257463	0.0330847	-0.778195	0.436454	NA	V04	PD	12
MER112	hAT	DNA	19.9989	0.0291317	0.0350496	0.831158	0.405884	NA	V04	PD	12
MER113	hAT	DNA	2.40801	0.105816	0.0587736	1.80039	0.0717983	NA	V04	PD	12
MER113B	hAT	DNA	1.35969	-0.0650459	0.0841144	-0.773303	0.439343	NA	V04	PD	12
MER115	hAT	DNA	59.3224	0.00814641	0.0345402	0.235853	0.813547	0.931517	V04	PD	12
MER116	Mariner/Tc1	DNA	2.04857	-0.0211023	0.0648499	-0.325403	0.744876	NA	V04	PD	12
MER117	hAT	DNA	4.25784	0.0873203	0.0988675	0.883205	0.377125	NA	V04	PD	12
MER119	hAT	DNA	41.5623	0.0131737	0.0177835	0.740783	0.458825	NA	V04	PD	12
MER11A	ERV2	Endogenous Retrovirus	7815.51	-0.0020704	0.00468641	-0.441789	0.658642	0.87731	V04	PD	12
MER11B	ERV2	Endogenous Retrovirus	8342.78	-0.00394616	0.00691876	-0.570357	0.568435	0.830299	V04	PD	12
MER11C	ERV2	Endogenous Retrovirus	5380.3	0.00120425	0.00643727	0.187075	0.851602	0.946225	V04	PD	12
MER11D	ERV2	Endogenous Retrovirus	1783.88	0.00566117	0.00839258	0.674545	0.499965	0.814048	V04	PD	12
MER121	hAT	DNA	40.9857	-0.0318174	0.0232885	-1.36623	0.171867	NA	V04	PD	12
MER122	Interspersed Repeat	Interspersed Repeat	22.8553	0.148503	0.100989	1.47049	0.14143	NA	V04	PD	12
MER124	Transposase	DNA	0.0101506	0.0119962	1.73649	0.00690832	0.994488	NA	V04	PD	12
MER126	Transposase	DNA	0.0302915	-0.0372339	2.14894	-0.0173266	0.986176	NA	V04	PD	12
MER131	Transposase	DNA	0.256598	0.0151507	0.224202	0.0675761	0.946123	NA	V04	PD	12
MER132	Mariner/Tc1	DNA	0.3308	0.0225005	0.244841	0.0918983	0.926779	NA	V04	PD	12
MER134	Crypton	DNA	0.24674	0.0357484	0.234366	0.152532	0.878767	NA	V04	PD	12
MER135	Transposase	DNA	0.33621	0.111664	0.227597	0.490621	0.623695	NA	V04	PD	12
MER136	Merlin	DNA	0.0907675	0.0930684	0.409423	0.227316	0.820178	NA	V04	PD	12
MER1A	hAT	DNA	5446.67	-0.00317432	0.00840768	-0.37755	0.705765	0.888751	V04	PD	12
MER1B	hAT	DNA	5763.42	-0.000124911	0.0133235	-0.0093752	0.99252	0.996352	V04	PD	12
MER2	Mariner/Tc1	DNA	3684.76	-0.022003	0.0225476	-0.975844	0.329142	0.736622	V04	PD	12
MER20	hAT	DNA	1799.64	0.00184259	0.0132538	0.139023	0.889432	0.956203	V04	PD	12
MER20B	hAT	DNA	99.7837	-0.020961	0.0197412	-1.06179	0.28833	0.733539	V04	PD	12
MER21	ERV3	Endogenous Retrovirus	120.099	0.0138084	0.0203273	0.679305	0.496945	0.814048	V04	PD	12
MER21A	ERV3	Endogenous Retrovirus	955.438	0.00301047	0.0130504	0.230681	0.817563	0.931517	V04	PD	12
MER21B	ERV3	Endogenous Retrovirus	1394.89	-0.000295694	0.0117036	-0.0252653	0.979843	0.993095	V04	PD	12
MER21C	ERV3	Endogenous Retrovirus	1004.48	-0.00370817	0.0129324	-0.286736	0.774314	0.919277	V04	PD	12
MER21C_BT	ERV3	Endogenous Retrovirus	274.825	0.00823303	0.0155214	0.530431	0.595813	0.853448	V04	PD	12
MER21I	ERV1	Endogenous Retrovirus	141.207	0.00592739	0.017503	0.33865	0.734874	0.89423	V04	PD	12
MER22	Satellite	Tandem Repeat	1653.78	0.0944834	0.0802119	1.17792	0.238828	0.733539	V04	PD	12
MER25	L1	LINE	210.526	-0.00942235	0.018272	-0.515673	0.606083	0.862673	V04	PD	12
MER28	Mariner/Tc1	DNA	1995.55	-0.004781	0.0152815	-0.312863	0.754385	0.905262	V04	PD	12
MER2B	Mariner/Tc1	DNA	2466.66	-0.0373745	0.0246231	-1.51786	0.129049	0.637201	V04	PD	12
MER3	hAT	DNA	386.43	0.00349841	0.014625	0.239208	0.810945	0.931517	V04	PD	12
MER30	hAT	DNA	4991.52	-0.0155148	0.0159738	-0.971267	0.331415	0.736622	V04	PD	12
MER30B	hAT	DNA	4165.77	-0.0164256	0.0150692	-1.09001	0.27571	0.733539	V04	PD	12
MER31	ERV1	Endogenous Retrovirus	207.859	0.0311378	0.0139425	2.2333	0.0255289	0.413474	V04	PD	12
MER31A	ERV1	Endogenous Retrovirus	577.022	-0.00222991	0.0115196	-0.193576	0.846508	0.943346	V04	PD	12
MER31B	ERV1	Endogenous Retrovirus	127.386	0.0117139	0.0141705	0.826639	0.408442	0.771234	V04	PD	12
MER31_I	ERV1	Endogenous Retrovirus	333.44	-0.0298108	0.0342637	-0.87004	0.384278	0.757808	V04	PD	12
MER33	hAT	DNA	429.154	-0.0209454	0.0218161	-0.960091	0.33701	0.736622	V04	PD	12
MER34	ERV1	Endogenous Retrovirus	241.578	-0.0301463	0.0164124	-1.83679	0.0662402	0.515408	V04	PD	12
MER34-int	ERV1	Endogenous Retrovirus	48.6436	0.0101561	0.0221415	0.458691	0.646456	NA	V04	PD	12
MER34A	ERV1	Endogenous Retrovirus	108.94	0.0182314	0.0203027	0.897981	0.369196	0.753368	V04	PD	12
MER34A1	ERV1	Endogenous Retrovirus	116.51	0.038978	0.0200395	1.94506	0.0517679	0.498506	V04	PD	12
MER34B	ERV1	Endogenous Retrovirus	204.794	0.00285254	0.0125136	0.227955	0.819681	0.931517	V04	PD	12
MER34B_I	ERV1	Endogenous Retrovirus	861.885	-0.100831	0.0381726	-2.64144	0.00825542	0.267112	V04	PD	12
MER34C	ERV1	Endogenous Retrovirus	221.71	0.0111488	0.0104864	1.06317	0.287703	0.733539	V04	PD	12
MER34C2	ERV1	Endogenous Retrovirus	96.0584	0.0467221	0.0209837	2.22659	0.0259747	0.413474	V04	PD	12
MER34D	ERV1	Endogenous Retrovirus	118.539	0.00668926	0.0139268	0.480314	0.631004	0.868155	V04	PD	12
MER35	ERV1	Endogenous Retrovirus	1.30168	-0.0949969	0.185211	-0.512911	0.608013	NA	V04	PD	12
MER39	ERV1	Endogenous Retrovirus	702.709	0.00157664	0.00821491	0.191924	0.847802	0.943346	V04	PD	12
MER39B	ERV1	Endogenous Retrovirus	1016.95	0.0166388	0.0145251	1.14552	0.251993	0.733539	V04	PD	12
MER41A	ERV1	Endogenous Retrovirus	8118.43	-0.000225126	0.0083814	-0.0268602	0.978571	0.993095	V04	PD	12
MER41B	ERV1	Endogenous Retrovirus	4635.84	0.000771601	0.00518727	0.148749	0.881752	0.956203	V04	PD	12
MER41C	ERV1	Endogenous Retrovirus	419.494	0.0043679	0.00941352	0.464003	0.642646	0.869485	V04	PD	12
MER41D	ERV1	Endogenous Retrovirus	117.628	0.025317	0.0165133	1.53313	0.125245	0.630264	V04	PD	12
MER41E	ERV1	Endogenous Retrovirus	101.653	0.00424818	0.0235102	0.180695	0.856607	0.94699	V04	PD	12
MER41F	ERV1	Endogenous Retrovirus	439.956	0.00620313	0.00891312	0.695955	0.486457	0.812168	V04	PD	12
MER41G	ERV1	Endogenous Retrovirus	29.9161	0.0799322	0.0712588	1.12172	0.261983	NA	V04	PD	12
MER41I	ERV1	Endogenous Retrovirus	1073.03	-0.0254811	0.0146079	-1.74433	0.0811009	0.531586	V04	PD	12
MER44A	Mariner/Tc1	DNA	3197.97	-0.0152616	0.0235254	-0.648731	0.516512	0.814048	V04	PD	12
MER44B	Mariner/Tc1	DNA	2684.37	-0.00157724	0.0111045	-0.142036	0.887052	0.956203	V04	PD	12
MER44C	Mariner/Tc1	DNA	1431.22	-0.0233211	0.0193067	-1.20792	0.227077	0.731787	V04	PD	12
MER44D	Mariner/Tc1	DNA	40.8931	-0.0211837	0.0640348	-0.330816	0.740783	NA	V04	PD	12
MER45	hAT	DNA	4.07033	0.122755	0.134444	0.913057	0.361212	NA	V04	PD	12
MER45B	hAT	DNA	117.59	-0.00229253	0.0166446	-0.137734	0.890451	0.956203	V04	PD	12
MER45C	hAT	DNA	9.07291	0.148977	0.12181	1.22303	0.221318	NA	V04	PD	12
MER45R	hAT	DNA	243.377	-0.0194729	0.0282366	-0.689634	0.490424	0.812168	V04	PD	12
MER46C	Mariner/Tc1	DNA	21.7145	-0.001287	0.0400179	-0.0321606	0.974344	NA	V04	PD	12
MER47B	Mariner/Tc1	DNA	35.0658	0.00668538	0.0203205	0.328997	0.742158	NA	V04	PD	12
MER48	ERV1	Endogenous Retrovirus	267.779	0.00883637	0.0125168	0.70596	0.480213	0.812168	V04	PD	12
MER49	ERV1	Endogenous Retrovirus	1103.63	-0.0119237	0.00646662	-1.84389	0.065199	0.515408	V04	PD	12
MER4A	ERV1	Endogenous Retrovirus	1037.37	-0.0163884	0.00788147	-2.07935	0.037585	0.437556	V04	PD	12
MER4A1	ERV1	Endogenous Retrovirus	4565.09	0.00198413	0.00751137	0.26415	0.791665	0.927175	V04	PD	12
MER4A1_LTR	ERV1	Endogenous Retrovirus	2151.02	-0.0142243	0.00599009	-2.37463	0.0175663	0.351327	V04	PD	12
MER4B	ERV1	Endogenous Retrovirus	221.506	0.00258886	0.0104924	0.246738	0.805111	0.930535	V04	PD	12
MER4BI	ERV1	Endogenous Retrovirus	1453.85	-0.0137533	0.0167379	-0.821688	0.411255	0.771234	V04	PD	12
MER4C	ERV1	Endogenous Retrovirus	1389.09	-0.018751	0.00849664	-2.20688	0.0273228	0.415908	V04	PD	12
MER4CL34	ERV1	Endogenous Retrovirus	220.225	0.0214354	0.0165596	1.29444	0.195514	0.714099	V04	PD	12
MER4D	ERV1	Endogenous Retrovirus	1359.66	0.0116954	0.00745828	1.56811	0.116856	0.624297	V04	PD	12
MER4D1	ERV1	Endogenous Retrovirus	3463.8	-0.000681832	0.00586528	-0.116249	0.907455	0.964326	V04	PD	12
MER4D_LTR	ERV1	Endogenous Retrovirus	1170.62	0.00798898	0.00866284	0.922213	0.356417	0.748595	V04	PD	12
MER4E	ERV1	Endogenous Retrovirus	3890.51	-0.00615468	0.00714104	-0.861874	0.388757	0.758076	V04	PD	12
MER4E1	ERV1	Endogenous Retrovirus	1391.91	-0.00398438	0.0113361	-0.351478	0.72523	0.892067	V04	PD	12
MER4I	ERV1	Endogenous Retrovirus	4307.62	-0.0404172	0.018727	-2.15823	0.03091	0.415908	V04	PD	12
MER50	ERV1	Endogenous Retrovirus	1092.99	-0.00412405	0.00998139	-0.413174	0.679479	0.882409	V04	PD	12
MER50B	ERV1	Endogenous Retrovirus	535.299	0.00599638	0.0120108	0.499247	0.617605	0.865139	V04	PD	12
MER50C	ERV1	Endogenous Retrovirus	45.9247	0.00462574	0.0273769	0.168965	0.865824	NA	V04	PD	12
MER50I	ERV1	Endogenous Retrovirus	1762.95	0.00227284	0.00867897	0.261879	0.793415	0.927358	V04	PD	12
MER51A	ERV1	Endogenous Retrovirus	2594.48	0.00423213	0.00898169	0.471196	0.637501	0.868961	V04	PD	12
MER51B	ERV1	Endogenous Retrovirus	641.511	0.0165066	0.0112799	1.46337	0.143366	0.6537	V04	PD	12
MER51C	ERV1	Endogenous Retrovirus	604.239	-0.00176074	0.0120953	-0.145573	0.884259	0.956203	V04	PD	12
MER51D	ERV1	Endogenous Retrovirus	140.509	-0.0179762	0.0234058	-0.768022	0.442474	0.797066	V04	PD	12
MER51E	ERV1	Endogenous Retrovirus	141.92	0.0171644	0.0182097	0.942596	0.345888	0.741188	V04	PD	12
MER51I	ERV1	Endogenous Retrovirus	920.58	-0.0127303	0.00974553	-1.30627	0.191461	0.714099	V04	PD	12
MER52A	ERV1	Endogenous Retrovirus	550.098	0.0167326	0.0148252	1.12866	0.259041	0.733539	V04	PD	12
MER52AI	ERV1	Endogenous Retrovirus	883.74	0.00435927	0.0108303	0.402507	0.687311	0.885814	V04	PD	12
MER52B	ERV1	Endogenous Retrovirus	656.883	0.0161652	0.0154124	1.04885	0.294249	0.736622	V04	PD	12
MER52C	ERV1	Endogenous Retrovirus	912.549	0.0373066	0.0194233	1.92071	0.0547686	0.50351	V04	PD	12
MER52D	ERV1	Endogenous Retrovirus	742.764	0.0151885	0.0151981	0.99937	0.317616	0.736622	V04	PD	12
MER53	hAT	DNA	435.357	-0.00407343	0.00897523	-0.453852	0.649935	0.875122	V04	PD	12
MER54	ERV3	Endogenous Retrovirus	120.293	0.00830006	0.0170375	0.487163	0.626142	0.865139	V04	PD	12
MER54A	ERV3	Endogenous Retrovirus	130.787	0.0100423	0.00679298	1.47834	0.139317	0.647099	V04	PD	12
MER54B	ERV3	Endogenous Retrovirus	81.4157	0.0702576	0.0274406	2.56035	0.0104566	0.275715	V04	PD	12
MER57A1	ERV1	Endogenous Retrovirus	765.745	-0.0102815	0.00789263	-1.30267	0.192686	0.714099	V04	PD	12
MER57A_I	ERV1	Endogenous Retrovirus	1579.1	-0.00777472	0.00899965	-0.863891	0.387648	0.757808	V04	PD	12
MER57B1	ERV1	Endogenous Retrovirus	597.647	-0.0197621	0.00923482	-2.13996	0.0323583	0.420658	V04	PD	12
MER57B2	ERV1	Endogenous Retrovirus	178.305	0.0186754	0.0172598	1.08202	0.279244	0.733539	V04	PD	12
MER57C1	ERV1	Endogenous Retrovirus	42.7068	-0.0163364	0.0119187	-1.37065	0.170484	NA	V04	PD	12
MER57C2	ERV1	Endogenous Retrovirus	136.035	-0.02085	0.0170133	-1.22551	0.220384	0.73128	V04	PD	12
MER57D	ERV1	Endogenous Retrovirus	140.156	-0.00236132	0.0176908	-0.133477	0.893816	0.956347	V04	PD	12
MER57E1	ERV1	Endogenous Retrovirus	19.9476	-0.00299151	0.0419294	-0.0713463	0.943122	NA	V04	PD	12
MER57E2	ERV1	Endogenous Retrovirus	9.06345	0.0333613	0.0387359	0.861249	0.389101	NA	V04	PD	12
MER57E3	ERV1	Endogenous Retrovirus	183.45	-0.0315502	0.0248716	-1.26852	0.204612	0.714099	V04	PD	12
MER57F	ERV1	Endogenous Retrovirus	18.184	0.00270765	0.0307637	0.0880146	0.929865	NA	V04	PD	12
MER57I	ERV1	Endogenous Retrovirus	3263.05	-0.0062813	0.00981597	-0.639906	0.522234	0.814048	V04	PD	12
MER58A	hAT	DNA	2.74691	-1.03429	0.601682	-1.719	0.0856135	NA	V04	PD	12
MER58B	hAT	DNA	351.928	-0.020131	0.0206919	-0.972892	0.330607	0.736622	V04	PD	12
MER58C	hAT	DNA	30.8587	-0.00183416	0.0264378	-0.0693765	0.94469	NA	V04	PD	12
MER58D	hAT	DNA	18.2747	0.0197836	0.0313188	0.631685	0.527593	NA	V04	PD	12
MER5A	hAT	DNA	504.835	0.00464513	0.0110226	0.421419	0.673449	0.882409	V04	PD	12
MER5A1	hAT	DNA	319.722	0.0102374	0.0151771	0.674529	0.499975	0.814048	V04	PD	12
MER5B	hAT	DNA	210.677	-0.0252168	0.0211733	-1.19097	0.233666	0.73248	V04	PD	12
[truncated: 2,793 more rows]

## Sheet: S6
Table S6. CO versus BL_.All_TEs_Combined_4755
name	family	class	baseMean	log2FoldChange	lfcSE	stat	pvalue	padj	Timepoint	Group	Month
(AC)n	Simple	Tandem Repeat	36684.1	0.00934536	0.0070689	1.32204	0.186155	0.425729	V02	CO	6
(AG)n	Simple	Tandem Repeat	4638.15	-0.00401631	0.043843	-0.0916067	0.927011	0.971787	V02	CO	6
(AT)n	Simple	Tandem Repeat	1778.62	-0.606722	0.0732739	-8.28019	1.22976e-16	7.18728e-15	V02	CO	6
(CAA)n	Simple	Tandem Repeat	2625.92	0.0119322	0.00911665	1.30884	0.19059	0.432113	V02	CO	6
(CAAA)n	Simple	Tandem Repeat	4142.46	0.031591	0.0103695	3.04652	0.00231504	0.0196386	V02	CO	6
(CAAAA)n	Simple	Tandem Repeat	4071.4	0.0137736	0.0126744	1.08673	0.277157	0.526299	V02	CO	6
(CAAAAA)n	Simple	Tandem Repeat	1311.26	0.00109797	0.00896735	0.122441	0.90255	0.957768	V02	CO	6
(CCA)n	Simple	Tandem Repeat	234.256	0.0958131	0.0457338	2.09502	0.0361696	0.142511	V02	CO	6
(CCCCA)n	Simple	Tandem Repeat	51.9724	0.0274553	0.11117	0.246967	0.804934	0.905932	V02	CO	6
(CCCCAA)n	Simple	Tandem Repeat	15.8555	0.227729	0.162569	1.40081	0.16127	0.388229	V02	CO	6
(CCCCCA)n	Simple	Tandem Repeat	181.987	-0.0971753	0.0719308	-1.35096	0.17671	0.41128	V02	CO	6
(CCCGAA)n	Simple	Tandem Repeat	10.3435	-0.0695011	0.186919	-0.371826	0.710023	0.862522	V02	CO	6
(CCCTAA)n	Simple	Tandem Repeat	2108.13	-0.0492228	0.12746	-0.386183	0.699361	0.859527	V02	CO	6
(CCCTCA)n	Simple	Tandem Repeat	23.015	0.0401223	0.114426	0.350638	0.72586	0.869709	V02	CO	6
(CCTA)n	Simple	Tandem Repeat	128.492	-0.134926	0.0388808	-3.47025	0.00051997	0.00683761	V02	CO	6
(CG)n	Simple	Tandem Repeat	0.217704	0.0645972	0.229441	0.281542	0.778295	NA	V02	CO	6
(CGAA)n	Simple	Tandem Repeat	5.80006	0.192048	0.0540205	3.55511	0.000377826	0.00537125	V02	CO	6
(CGGA)n	Simple	Tandem Repeat	39.4914	-0.0107162	0.0491644	-0.217967	0.827455	0.917479	V02	CO	6
(CTA)n	Simple	Tandem Repeat	188.998	0.0146782	0.0177413	0.827346	0.408041	0.636631	V02	CO	6
(CTCCA)n	Simple	Tandem Repeat	139.67	-0.0381333	0.141708	-0.269097	0.787855	0.901744	V02	CO	6
(GAA)n	Simple	Tandem Repeat	1129.82	-0.0564174	0.0677007	-0.833335	0.404656	0.63632	V02	CO	6
(GAAA)n	Simple	Tandem Repeat	12494.2	-0.0450247	0.0751305	-0.599286	0.548982	0.757912	V02	CO	6
(GAAAA)n	Simple	Tandem Repeat	1119.63	0.0199162	0.0435974	0.456821	0.6478	0.827046	V02	CO	6
(GAAAAA)n	Simple	Tandem Repeat	201.64	-0.0126594	0.020426	-0.61977	0.535409	0.747393	V02	CO	6
(GACA)n	Simple	Tandem Repeat	366.57	0.00433121	0.0255777	0.169336	0.865533	0.93677	V02	CO	6
(GAGACA)n	Simple	Tandem Repeat	177.271	0.0562917	0.024887	2.26189	0.023704	0.105025	V02	CO	6
(GCA)n	Simple	Tandem Repeat	4322.36	-0.0640627	0.0382798	-1.67354	0.0942216	0.279214	V02	CO	6
(GCC)n	Simple	Tandem Repeat	2537.32	0.0118489	0.0375097	0.31589	0.752086	0.884391	V02	CO	6
(GCCA)n	Simple	Tandem Repeat	25.7525	-0.0408835	0.0391026	-1.04554	0.295772	0.544316	V02	CO	6
(GCCC)n	Simple	Tandem Repeat	3.53554	-0.0530858	0.086249	-0.615495	0.538228	0.748963	V02	CO	6
(GCCCA)n	Simple	Tandem Repeat	28.0853	-0.0665818	0.0579597	-1.14876	0.250655	0.504571	V02	CO	6
(GCCCC)n	Simple	Tandem Repeat	15.4487	-0.0110203	0.082753	-0.13317	0.894059	0.951973	V02	CO	6
(GCCCCA)n	Simple	Tandem Repeat	141.937	0.0451356	0.0308242	1.46429	0.143115	0.36543	V02	CO	6
(GCCCCC)n	Simple	Tandem Repeat	9.73916	-0.0309994	0.0926027	-0.334757	0.737809	0.879037	V02	CO	6
(GCGCA)n	Simple	Tandem Repeat	0.0229166	-0.00711165	1.34444	-0.00528968	0.995779	NA	V02	CO	6
(GCTCA)n	Simple	Tandem Repeat	1.36786	0.0393476	0.129849	0.303027	0.761869	0.890872	V02	CO	6
(GGA)n	Simple	Tandem Repeat	396.365	0.00398535	0.0511382	0.0779331	0.937881	0.974495	V02	CO	6
(GGAA)n	Simple	Tandem Repeat	2536.42	-0.0518859	0.0735362	-0.705584	0.480447	0.700008	V02	CO	6
(GGAGA)n	Simple	Tandem Repeat	103.88	-0.0726071	0.0670886	-1.08226	0.279138	0.527205	V02	CO	6
(GGAGAA)n	Simple	Tandem Repeat	129.156	0.0293843	0.0504868	0.582019	0.560554	0.764742	V02	CO	6
(GGCA)n	Simple	Tandem Repeat	207.163	-0.0669376	0.0672412	-0.995484	0.319501	0.570653	V02	CO	6
(GGCCC)n	Simple	Tandem Repeat	14.3945	0.0780607	0.0462341	1.68838	0.091338	0.273538	V02	CO	6
(GGGA)n	Simple	Tandem Repeat	360.378	0.0135437	0.0887599	0.152588	0.878723	0.944599	V02	CO	6
(GGGAGA)n	Simple	Tandem Repeat	27.1454	-0.723918	0.762985	-0.948797	0.342724	0.586481	V02	CO	6
(GGGGA)n	Simple	Tandem Repeat	105.756	0.0933176	0.0726068	1.28525	0.198706	0.442797	V02	CO	6
(GGGGGA)n	Simple	Tandem Repeat	5.76707	0.0945142	0.12205	0.774392	0.438699	0.663091	V02	CO	6
(TAA)n	Simple	Tandem Repeat	3928.49	-0.00745397	0.0224707	-0.33172	0.740101	0.879037	V02	CO	6
(TAAA)n	Simple	Tandem Repeat	13202.6	-0.00630448	0.0176158	-0.357888	0.720427	0.868406	V02	CO	6
(TAAAA)n	Simple	Tandem Repeat	2893.84	-0.0262636	0.031715	-0.828111	0.407607	0.636631	V02	CO	6
(TAAAAA)n	Simple	Tandem Repeat	264.849	0.0170154	0.0164916	1.03176	0.302184	0.553828	V02	CO	6
(TAACC)n	Simple	Tandem Repeat	3.35108	-0.0574281	0.0821634	-0.698949	0.484584	0.701213	V02	CO	6
(TACA)n	Simple	Tandem Repeat	1259.83	0.0123646	0.0143682	0.860553	0.389484	0.6246	V02	CO	6
(TACAA)n	Simple	Tandem Repeat	108.807	-0.0213985	0.0926643	-0.230925	0.817373	0.912642	V02	CO	6
(TAGA)n	Simple	Tandem Repeat	5859.49	-0.0121287	0.0129313	-0.937936	0.348277	0.592861	V02	CO	6
(TAGAA)n	Simple	Tandem Repeat	116.103	-0.00347808	0.0329458	-0.10557	0.915924	0.96478	V02	CO	6
(TATACA)n	Simple	Tandem Repeat	105.275	-0.0224777	0.0209524	-1.0728	0.283362	0.530421	V02	CO	6
(TCA)n	Simple	Tandem Repeat	1053.42	0.00401889	0.00855324	0.469868	0.63845	0.820932	V02	CO	6
(TCAA)n	Simple	Tandem Repeat	288.493	0.0323356	0.0131337	2.46203	0.0138153	0.0753043	V02	CO	6
(TCACCA)n	Simple	Tandem Repeat	33.2669	0.0596297	0.0524791	1.13626	0.25585	0.509761	V02	CO	6
(TCCA)n	Simple	Tandem Repeat	2921.1	0.00950547	0.0417156	0.227864	0.819752	0.913537	V02	CO	6
(TCCCA)n	Simple	Tandem Repeat	39.55	0.0333123	0.072664	0.458443	0.646634	0.82656	V02	CO	6
(TCTAA)n	Simple	Tandem Repeat	2.93229	-0.147573	0.0754541	-1.95579	0.0504895	0.180663	V02	CO	6
(TGAA)n	Simple	Tandem Repeat	1316.39	0.0173994	0.00772955	2.25103	0.0243838	0.106882	V02	CO	6
(TGGAA)n	Simple	Tandem Repeat	67028.3	-0.0912336	0.237111	-0.384772	0.700406	0.859527	V02	CO	6
(TGGCCC)n	Simple	Tandem Repeat	5.46738	-0.0823885	0.0948522	-0.868599	0.385067	0.619404	V02	CO	6
(TTAA)n	Simple	Tandem Repeat	20.8106	0.0390507	0.0625383	0.624429	0.532346	0.747393	V02	CO	6
(TTAAA)n	Simple	Tandem Repeat	156.74	-0.0155483	0.0211501	-0.735143	0.462252	0.683107	V02	CO	6
5S	rRNA	Pseudogene	16.935	-0.0290242	0.0263234	-1.1026	0.270201	0.519656	V02	CO	6
6kbHsap	Satellite	Tandem Repeat	9093.63	-0.0309128	0.0988347	-0.312773	0.754453	0.885528	V02	CO	6
7SK	scRNA	Pseudogene	2.11307e+06	-0.183092	0.0561996	-3.2579	0.00112241	0.0119382	V02	CO	6
7SL	scRNA	Pseudogene	1.91809e+07	-0.174304	0.0567217	-3.07297	0.00211943	0.0184268	V02	CO	6
ACRO1	Satellite	Tandem Repeat	245.324	0.0402092	0.146626	0.27423	0.783908	0.90128	V02	CO	6
ALR	Satellite	Tandem Repeat	3577.55	-0.143361	0.108318	-1.32351	0.185665	0.425729	V02	CO	6
ALR1	Satellite	Tandem Repeat	4973.83	-0.17882	0.127025	-1.40775	0.159204	0.388229	V02	CO	6
ALR2	Satellite	Tandem Repeat	563.094	-0.118497	0.129663	-0.913884	0.360778	0.603399	V02	CO	6
ALRa	Satellite	Tandem Repeat	126.102	-0.154061	0.153886	-1.00114	0.316759	0.568652	V02	CO	6
ALRa_	Satellite	Tandem Repeat	203.34	-0.04407	0.117629	-0.374653	0.707919	0.86215	V02	CO	6
ALRb	Satellite	Tandem Repeat	2447.2	-0.17587	0.136316	-1.29017	0.196993	0.441869	V02	CO	6
ALR_	Satellite	Tandem Repeat	8527.93	-0.149246	0.126161	-1.18298	0.236817	0.489025	V02	CO	6
ALU	Alu	SINE	12242.5	0.0505652	0.0231244	2.18666	0.0287675	0.12154	V02	CO	6
AluJb	Alu	SINE	31627.8	0.0423674	0.0196452	2.15663	0.0310345	0.128033	V02	CO	6
AluJo	Alu	SINE	777.309	-0.250616	0.116496	-2.15128	0.0314541	0.128871	V02	CO	6
AluJr	Alu	SINE	1798.97	-0.00655695	0.0218789	-0.299692	0.764412	0.892119	V02	CO	6
AluJr4	Alu	SINE	8600.45	0.0379918	0.0194803	1.95027	0.0511441	0.181157	V02	CO	6
AluSc	Alu	SINE	110141	0.064675	0.0174852	3.69885	0.000216583	0.00325493	V02	CO	6
AluSc5	Alu	SINE	105246	0.0641797	0.0187613	3.42085	0.000624247	0.00764928	V02	CO	6
[truncated: 4,669 more rows]

## Sheet: S7
Table S7. Venn analysis with significantly expressed TEs detected and annotated by SalmonTE software in the PDs and COs at 4 timepoints relative to BL data
[truncated: 356 more rows]

[truncated: 1 more sheets: S8]
